# Supplementary material for: The molecular cartography of malignant and benign sebaceous tumours
Source: Nat Commun. 2025 Dec 19;17:14. doi: 10.1038/s41467-025-66584-0 (PMC12764876; doi:10.1038/s41467-025-66584-0)
Supplement: Supplementary file 5 — Supplementary Data 1 [file 41467_2025_66584_MOESM5_ESM.xls]

## Sheet: Legend
Supplementary Table 1 – Clinical Data.
Columns:
Tumour_DNA: Sample PD indentifiers (DNA analysis);
Normal: Tumour-associated normal tissue PD identifiers (note: if PDv38is_wes_v2, it means that there is no match normal tissue and a composite normal was used (see Methods));
DNA_Analysis: Sample used for DNA analysis or not: Yes/No;
Germline_Analysis: Tumour-associated match normal tissue used for germline analysis or not: Yes/No;
ASCAT/GISTIC2_Analysis: Sample used for ASCAT/GISTIC2.0 analysis or not: Yes/No;
Tumour_RNA: Sample PR identifiers (RNA analysis);
RNA_Analysis: Sample used for RNA analysis or not: Yes/No;
Country: Belgium (B), Canada (C), GB (United Kingdom), Germany (G), Greece (Gr), Japan (J);
Age(years): Age at diagnosis;
Gender: Female/Male;
Phenotype: Organ were come from the sample (brain, lung, lymph, parotid or skin);
Type: Type of the sample: Primary, Recurrence or Metastasis;
Diagnosis: Sebaceous Adenoma (SA), Sebaceoma (SM), Extra-ocular sebaceous carcinoma (SC-E), Peri-ocular sebaceous carcinoma (SC-O), Sebaceous Hyperplasia (SH), or Keratoacanthoma (KA);
Site: Body site of the sample;
Site_group: Body site grouped into Head&Neck, Trunk, Limbs, Ocular_area, Genital_area, Distant_met (distant metastasis) or Local_met (local metastasis);
IHC_Performed: Yes (immunohistochemistry (IHC) performed on the sample)/No;
IHC_ByPatient: IHC result reported the same across all samples from a same patient;
IHC_BySample: IHC result by sample;
MLH1Hypermethylation: NA(not applicable)/not tested/detected/not detected;
MMRstatus: Mismatch repair (MMR) proficient (pMMR)/MMR deficient (dMMR);
LynchSyndrome: Lynch/NA/No(=no identification of constitutional disruptive/pathogenic MMR mutation);
Follow_up(months);
Status: recent (recent case, no follow up), LFU (=lost follow up), AED (=alive with evidence of disease), ANED (= alive with no evidence of disease), DNED (= dead with no evidence of disease), DFU (= dead from unknown) or DFD (= dead from disease);
Recurrence: if the primary tumour recurrend (Yes) or not (No);
TimeAfterInitialDiagnosis_Rec(months): time (months) separating initial diagnosis of the primary tumour and the recurrence/NA;
Metastasis: if the primary tumour metastasized (Yes+site) or not (No);
TimeAfterInitialDiagnosis_Met(months): time (months) separating initial diagnosis of the primary tumour and the metastasis/NA;
Cancer: cancer types developed by the patient;
ImmunoCompromised: Yes/No;
Cancer_before_after_ST: when appeared the cancer in comparison of the sebaceous tumour (ST): After, Before, Synchronous, Unknown or NV (no value);
CancerLynch: if the cancer types developped by the patient is related to Lynch or not: Yes=Lynch/No;
FamilyCancerLynch: if a family member developped a Lynch-related cancer or not: Yes=Lynch/No;
FamilyCancer_details: details about the previous column FamilyCancerLynch
MultipleST: Multiple: the patient has multiple independent STs/Single: the patient has one ST/Tumeur/Met: the patient has developped a ST and a metastasis

## Sheet: Supplementary_Table_1
Tumour_DNA	Normal	DNA_Analysis	Germline_Analysis	ASCAT/GISTIC2_Analysis	Tumour_RNA	RNA_Analysis	Country	Age(years)	Gender	Phenotype	Type	Diagnosis	Site	Site_group	IHC_Performed	IHC_ByPatient	IHC_BySample	MLH1Hypermethylation	MMRstatus	LynchSyndrome	Follow_up(months)	Status	Recurrence	TimeAfterInitialDiagnosis_Rec(months)	Metastasis	TimeAfterInitialDiagnosis_Met(months)	Cancer	ImmunoCompromised	Cancer_before_after_ST	CancerLynch	FamilyCancerLynch	FamilyCancer_details	MultipleST
PD42171a	PD42171b	Yes	Yes	Yes	PR42171a	Yes	G	85-89	female	skin	primary	SA	forehead	head&neck	Yes	no_loss	no_loss	NotApplicable	pMMR	No	0	LFU	No	NotApplicable	No	NotApplicable	NMSC	No	Unknown	No	No	NA	Single
PD42172a	PD42172b	Yes	Yes	Yes	PR42172a	Yes	G	55-59	female	skin	primary	SM	chest	trunk	Yes	loss_MLH1/PMS2 + abnormal pathcy staining of MSH6	loss_MLH1/PMS2 + abnormal pathcy staining of MSH6	Not tested	dMMR	Lynch	144	ANED	No	NotApplicable	No	NotApplicable	No	No	NA	No	No	NA	Multiple
PD42172d	PD42172b	Yes	Yes	Yes	PR42172d	Yes	G	60-64	female	skin	primary	SM	neck	head&neck	Yes	loss_MLH1/PMS2 + abnormal pathcy staining of MSH6	loss_MLH1/PMS2 + abnormal pathcy staining of MSH6	Not detected	dMMR	Lynch	144	ANED	No	NotApplicable	No	NotApplicable	No	No	NA	No	No	NA	Multiple
PD42173a	No	No	No	No	PR42173a	Yes	G	30-34	female	skin	primary	SM	retroauuricular	head&neck	Yes	no_loss	no_loss	NotApplicable	pMMR	NotApplicable	No	No	No	NotApplicable	No	NotApplicable	No	No	NA	No	No	NA	Single
PD42174c	No	No	No	No	PR42174c	Yes	G	55-59	male	skin	primary	SM	abdomen	trunk	Yes	loss_MSH2/MSH6	loss_MSH2/MSH6	NotApplicable	dMMR	NotApplicable	48	ANED	No	NotApplicable	No	NotApplicable	NMSC	No	Unknown	No	No	NA	Multiple
PD42178d	PD42178c	Yes	Yes	Yes	PR42178d	No	G	75-79	male	skin	primary	SC-E	shoulder	trunk	Yes	loss_MSH2/MSH6	loss_MSH2/MSH6	NotApplicable	dMMR	Lynch	0	recent	No	NotApplicable	No	NotApplicable	No	No	NA	No	No	NA	Single
PD42180a	PDv38is_wes_v2	Yes	No	Yes	PR42180a	No	G	80-84	male	skin	primary	SA	shoulder	trunk	Yes	loss_MSH2/MSH6	loss_MSH2/MSH6	NotApplicable	dMMR	NotApplicable	0	recent	No	NotApplicable	No	NotApplicable	No	No	NA	No	No	NA	Single
PD42476a	PD42476b	Yes	Yes	Yes	PR42476a	Yes	GB	85-89	male	skin	primary	SA	back	trunk	Yes	loss_MLH1	loss_MLH1	Not detected	dMMR	No	9	ANED	No	NotApplicable	No	NotApplicable	NMSC	No	NV	No	No	NA	Single
PD42477a	PDv38is_wes_v2	Yes	No	Yes	PR42477a	Yes	GB	75-79	female	skin	primary	SA	forehead	head&neck	No	loss_MSH2/MSH6	NA	NotApplicable	dMMR	NotApplicable	23	DNED	No	NotApplicable	No	NotApplicable	Bladder&Colon&Endometrium	No	Before (Ovary_AdenoC(45y), Colon_Ascending&Transverse (64y))_Unknow (Bladder_Transitional)_After (Blood_LowGradeBcellDisorder))	Yes	No	Unknown (Father, Brother)	Multiple
PD42477d	PDv38is_wes_v2	Yes	No	Yes	PR42477d	Yes	GB	75-79	female	skin	primary	SA	scalp	head&neck	No	loss_MSH2/MSH6	NA	NotApplicable	dMMR	NotApplicable	23	DNED	No	NotApplicable	No	NotApplicable	Bladder&Colon&Endometrium	No	Before (Ovary_AdenoC(45y), Colon_Ascending&Transverse (64y))_Unknow (Bladder_Transitional)_After (Blood_LowGradeBcellDisorder))	Yes	No	Unknown (Father, Brother)	Multiple
PD42477e	PDv38is_wes_v2	Yes	No	Yes	PR42477e	No	GB	70-74	female	skin	primary	SM	chest	trunk	Yes	loss_MSH2/MSH6	loss_MSH2/MSH6	NotApplicable	dMMR	NotApplicable	23	DNED	No	NotApplicable	No	NotApplicable	Bladder&Colon&Endometrium	No	Before (Ovary_AdenoC(45y), Colon_Ascending&Transverse (64y))_Unknow (Bladder_Transitional)_After (Blood_LowGradeBcellDisorder))	Yes	No	Unknown (Father, Brother)	Multiple
PD42478a	PD42478b	Yes	Yes	Yes	PR42478a	Yes	GB	65-69	female	skin	primary	SA	nose	head&neck	Yes	abnormal_MSH2/MSH6	abnormal_MSH2/MSH6	NotApplicable	dMMR	No	13	ANED	No	NotApplicable	No	NotApplicable	ColicAdenoma	No	Unknown	No	No	NA	Single
PD42479a	PDv38is_wes_v2	Yes	No	Yes	PR42479a	Yes	GB	70-74	male	skin	primary	SC-E	scalp	head&neck	NV	NV	NV	NotApplicable	pMMR	NotApplicable	113	ANED	No	NotApplicable	No	NotApplicable	Pancreas	No	After (Pancreas (*1y))	Yes	No	NA	Single
PD42480a	PD42480b	Yes	Yes	Yes	PR42480a	Yes	GB	80-84	male	skin	primary	SC-E	ear	head&neck	Yes	no_loss	no_loss	NotApplicable	pMMR	No	2	ANED	No	NotApplicable	No	NotApplicable	No	Yes	NA	No	No	NA	Single
PD42481a	PD42481b	Yes	Yes	No	PR42481a	Yes	GB	75-79	female	skin	primary	SM	cheek	head&neck	Yes	no_loss	no_loss	NotApplicable	pMMR	No	8	ANED	No	NotApplicable	No	NotApplicable	No	No	NA	No	No	NA	Single
PD42482a	No	No	No	No	PR42482a	Yes	GB	65-69	female	skin	primary	SM	temple	head&neck	Yes	no_loss	no_loss	NotApplicable	pMMR	NotApplicable	0	LFU	No	NotApplicable	No	NotApplicable	No	No	NA	No	No	NA	Single
PD42483a	PDv38is_wes_v2	Yes	No	Yes	PR42483a	No	GB	55-59	female	skin	primary	SA	forehead	head&neck	NV	NV	NV	NotApplicable	pMMR	NotApplicable	18	ANED	No	NotApplicable	No	NotApplicable	No	No	NA	No	No	NA	Single
PD42484a	PD42484b	Yes	Yes	Yes	PR42484a	Yes	GB	60-64	male	skin	primary	SA	back	trunk	Yes	loss_MSH2/MSH6	loss_MSH2/MSH6	NotApplicable	dMMR	Lynch	55	ANED	No	NotApplicable	No	NotApplicable	No	No	NA	No	No	NA	Multiple
PD42485c	PD42485b	Yes	Yes	Yes	PR42485c	Yes	GB	65-69	male	skin	primary	SA	nose	head&neck	Yes	no_loss	no_loss	NotApplicable	pMMR	No	79	ANED	No	NotApplicable	No	NotApplicable	ColicAdenoma&NMSC	No	Unknown_ElectiveColectomy(52y))	No	Yes	Colon (family)	Multiple
PD42486a	PD42486b	Yes	Yes	Yes	PR42486a	Yes	GB	60-64	male	skin	primary	SC-E	face	head&neck	Yes	no_loss	no_loss	NotApplicable	pMMR	No	6	ANED	No	NotApplicable	No	NotApplicable	No	Yes	NA	No	No	NA	Single
PD42487a	PD42487b	Yes	Yes	Yes	PR42487a	Yes	GB	70-74	male	skin	primary	SA	chest	trunk	Yes	loss_MSH2/MSH6	loss_MSH2/MSH6	NotApplicable	dMMR	Lynch	1	ANED	No	NotApplicable	No	NotApplicable	NMSC&Prostate	No	Unknown	Yes	No	NA	Single
PD42488a	No	No	No	No	PR42488a	Yes	GB	85-89	male	skin	primary	SM	nose	head&neck	Yes	no_loss	no_loss	NotApplicable	pMMR	NotApplicable	49	DFU	No	NotApplicable	No	NotApplicable	Bladder	No	Before (Bladder)NeuroEndocrine (84y))	Yes	No	NA	Single
PD42489a	PD42489b	Yes	Yes	Yes	PR42489a	Yes	GB	65-69	female	skin	primary	SA	cheek	head&neck	Yes	no_loss	no_loss	NotApplicable	pMMR	No	0	LFU	No	NotApplicable	No	NotApplicable	No	No	NA	No	No	NA	Single
PD42490a	PD42490b	Yes	Yes	Yes	PR42490a	Yes	GB	60-64	male	skin	primary	SA	cheek	head&neck	No	loss_MSH2/MSH6	NA	NotApplicable	dMMR	Lynch	132	ANED	No	NotApplicable	No	NotApplicable	Colon&NMSC&Thymus	No	Before (Colon (58y))_After (Thymoma (72y))	Yes	No	NA	Multiple
PD42490c	PD42490b	Yes	Yes	Yes	PR42490c	Yes	GB	60-64	male	skin	primary	SA	nose	head&neck	No	loss_MSH2/MSH6	NA	NotApplicable	dMMR	Lynch	132	ANED	No	NotApplicable	No	NotApplicable	Colon&NMSC&Thymus	No	Before (Colon (58y))_After (Thymoma (72y))	Yes	No	NA	Multiple
PD42490d	PD42490b	Yes	Yes	Yes	PR42490d	Yes	GB	65-69	male	skin	primary	SM	nose	head&neck	Yes	loss_MSH2/MSH6	loss_MSH2/MSH6	NotApplicable	dMMR	Lynch	132	ANED	No	NotApplicable	No	NotApplicable	Colon&NMSC&Thymus	No	Before (Colon (58y))_After (Thymoma (72y))	Yes	No	NA	Multiple
PD42490e	PD42490b	Yes	Yes	Yes	PR42490e	Yes	GB	65-69	male	skin	primary	SM	chest	trunk	No	loss_MSH2/MSH6	NA	NotApplicable	dMMR	Lynch	132	ANED	No	NotApplicable	No	NotApplicable	Colon&NMSC&Thymus	No	Before (Colon (58y))_After (Thymoma (72y))	Yes	No	NA	Multiple
PD42490f	PD42490b	Yes	Yes	Yes	PR42490f	Yes	GB	70-74	male	skin	primary	SA	nose	head&neck	No	loss_MSH2/MSH6	NA	NotApplicable	dMMR	Lynch	132	ANED	No	NotApplicable	No	NotApplicable	Colon&NMSC&Thymus	No	Before (Colon (58y))_After (Thymoma (72y))	Yes	No	NA	Multiple
PD42490g	PD42490b	Yes	Yes	Yes	PR42490g	Yes	GB	70-74	male	skin	primary	SM	back	trunk	No	loss_MSH2/MSH6	NA	NotApplicable	dMMR	Lynch	132	ANED	No	NotApplicable	No	NotApplicable	Colon&NMSC&Thymus	No	Before (Colon (58y))_After (Thymoma (72y))	Yes	No	NA	Multiple
PD42490i	PD42490b	Yes	Yes	Yes	PR42490i	Yes	GB	60-64	male	skin	primary	SC-E	nose	head&neck	Yes	loss_MSH2/MSH6	loss_MSH2/MSH6	NotApplicable	dMMR	Lynch	132	ANED	No	NotApplicable	No	NotApplicable	Colon&NMSC&Thymus	No	Before (Colon (58y))_After (Thymoma (72y))	Yes	No	NA	Multiple
PD42491a	No	No	No	No	PR42491a	Yes	GB	65-69	male	skin	primary	SA	nose	head&neck	Yes	loss_MLH1	loss_MLH1	Not detected	dMMR	NotApplicable	16	ANED	No	NotApplicable	No	NotApplicable	No	No	NA	No	No	NA	Single
PD42492a	PD42492b	Yes	Yes	Yes	PR42492a	Yes	GB	75-79	female	skin	primary	SM	scalp	head&neck	Yes	loss_MLH1	loss_MLH1	Not detected	dMMR	No	3	ANED	No	NotApplicable	No	NotApplicable	Breast&Endometrium	No	Before (Breast (57y), Endometrium 69y))	Yes	No	Lung (mother)	Single
PD42493a	PD42493b	Yes	Yes	Yes	PR42493a	Yes	GB	50-54	male	skin	primary	SC-E	chin	head&neck	Yes	no_loss	no_loss	NotApplicable	pMMR	No	15	ANED	No	NotApplicable	No	NotApplicable	ColicAdenoma&NMSC	No	Unknown	No	No	NA	Single
PD42496a	PD42496b	Yes	Yes	Yes	PR42496a	Yes	GB	70-74	male	skin	primary	SA	temple	head&neck	Yes	loss_MSH6	loss_MSH6	NotApplicable	dMMR	No	5	ANED	No	NotApplicable	No	NotApplicable	Lung	No	Synchronous	No	No	NA	Multiple
PD42497a	PD42497b	Yes	Yes	Yes	PR42497a	Yes	GB	80-84	male	skin	primary	SA	glabella	head&neck	Yes	loss_MLH1/PMS2	loss_MLH1/PMS2	NotApplicable	dMMR	No	7	ANED	No	NotApplicable	No	NotApplicable	Prostate	No	Before	Yes	Yes	Prostate (paternal GrandFather, Brother)	Single
PD42498a	PD42498b	Yes	Yes	Yes	PR42498a	No	GB	85-89	male	skin	primary	SA	lip	head&neck	Yes	loss_MSH6	loss_MSH6	NotApplicable	dMMR	No	4	DNED	No	NotApplicable	No	NotApplicable	NMSC&Pleura	No	Unknown	No	No	NA	Single
PD42499a	PD42499b	Yes	Yes	Yes	PR42499a	Yes	GB	65-69	female	skin	primary	SC-O	eyelid	ocular_area	Yes	no_loss	no_loss	NotApplicable	pMMR	No	40	ANED	No	NotApplicable	No	NotApplicable	No	No	NA	No	No	NA	Single
PD42500a	PD42500b	Yes	Yes	Yes	PR42500a	Yes	GB	65-69	male	skin	primary	SA	nose	head&neck	Yes	loss_MSH2/MSH6	loss_MSH2/MSH6	NotApplicable	dMMR	No	27	ANED	No	NotApplicable	No	NotApplicable	NMSC	No	NV	No	No	NA	Single
PD42502a	PD42502b	Yes	Yes	Yes	PR42502a	Yes	GB	65-69	male	skin	primary	SC-O	eyelid	ocular_area	Yes	no_loss	no_loss	NotApplicable	pMMR	No	19	ANED	No	NotApplicable	No	NotApplicable	Colon	No	Before (Bowel (56y))	Yes	No	NA	Single
PD42503a	No	No	No	No	PR42503a	Yes	GB	55-59	female	skin	primary	SM	nose	head&neck	Yes	no_loss	no_loss	NotApplicable	pMMR	NotApplicable	0	LFU	No	NotApplicable	No	NotApplicable	No	No	NA	No	No	NA	Single
PD42504a	PD42504b	Yes	Yes	Yes	PR42504a	Yes	GB	80-84	male	skin	primary	SA	nose	head&neck	Yes	loss_MSH2/MSH6	loss_MSH2/MSH6	NotApplicable	dMMR	No	0	LFU	No	NotApplicable	No	NotApplicable	No	No	NA	No	No	NA	Single
PD42505a	PD42505b	No	No	No	PR42505a	Yes	GB	40-44	male	skin	primary	SM	back	trunk	Yes	loss_MLH1/PMS2	loss_MLH1/PMS2	Not tested	dMMR	NotApplicable	48	ANED	No	NotApplicable	No	NotApplicable	No	No	NA	No	No	NA	Single
PD42506a	No	No	No	No	PR42506a	Yes	GB	70-74	male	skin	primary	SA	nose	head&neck	Yes	no_loss	no_loss	NotApplicable	pMMR	NotApplicable	39	ANED	No	NotApplicable	No	NotApplicable	No	No	NA	No	No	NA	Single
PD42507a	PD42507b	Yes	Yes	Yes	PR42507a	Yes	GB	80-84	male	skin	primary	SA	cheek	head&neck	Yes	loss_MSH2/MSH6	loss_MSH2/MSH6	NotApplicable	dMMR	No	15	ANED	No	NotApplicable	No	NotApplicable	Bladder&NMSC	No	Unknown (Bladder_Transitional)	Yes	No	NA	Single
PD42508a	PD42508b	Yes	Yes	Yes	PR42508a	Yes	GB	70-74	male	skin	primary	SA	back	trunk	Yes	loss_MSH2/MSH6	loss_MSH2/MSH6	NotApplicable	dMMR	No	43	ANED	No	NotApplicable	No	NotApplicable	MSC	No	Synchronous	No	No	NA	Single
PD42510a	PD42510b	Yes	Yes	No	PR42510a	Yes	GB	55-59	male	skin	primary	SC-O	canthus	ocular_area	Yes	no_loss	no_loss	NotApplicable	pMMR	No	3	ANED	No	NotApplicable	No	NotApplicable	NMSC, colic adenoma	No	Unknown	No	No	NA	Single
PD42511a	PD42511b	Yes	Yes	Yes	PR42511a	Yes	GB	75-79	male	skin	primary	SA	temple	head&neck	Yes	loss_MSH2/MSH6	loss_MSH2/MSH6	NotApplicable	dMMR	No	62	ANED	No	NotApplicable	No	NotApplicable	NMSC	No	Unknown	No	No	NA	Single
PD42513a	PD42513b	Yes	Yes	Yes	PR42513a	Yes	GB	70-74	male	skin	primary	SA	lip	head&neck	Yes	loss_MSH2/MSH6	loss_MSH2/MSH6	NotApplicable	dMMR	No	15	ANED	No	NotApplicable	No	NotApplicable	ColicAdenoma&NMSC&Blood	No	Unknown	No	No	NA	Single
PD42514a	PD42514b	Yes	Yes	Yes	PR42514a	Yes	GB	75-79	female	skin	primary	SC-O	eyelid	ocular_area	Yes	no_loss	no_loss	NotApplicable	pMMR	No	36	ANED	No	NotApplicable	No	NotApplicable	Lung	No	Before	No	No	NA	Single
PD42516a	No	No	No	No	PR42516a	Yes	GB	50-54	female	skin	primary	SM	cheek	head&neck	Yes	no_loss	no_loss	NotApplicable	pMMR	NotApplicable	1	ANED	No	NotApplicable	No	NotApplicable	No	No	NA	No	No	NA	Single
PD42517a	PD42517b	Yes	Yes	Yes	PR42517a	Yes	GB	80-84	female	skin	primary	SM	nose	head&neck	No	no_loss	NA	NotApplicable	pMMR	No	63	ANED	No	NotApplicable	No	NotApplicable	NMSC	No	Unknown	No	No	NA	Multiple
PD42517c	PD42517b	Yes	Yes	Yes	PR42517c	Yes	GB	85-89	female	skin	primary	SM	nose	head&neck	Yes	no_loss	no_loss	NotApplicable	pMMR	No	63	ANED	No	NotApplicable	No	NotApplicable	NMSC	No	Unknown	No	No	NA	Multiple
PD42518a	PD42518b	Yes	Yes	Yes	PR42518a	Yes	GB	80-84	male	skin	primary	SM	forehead	head&neck	Yes	loss_MSH2/MSH6	loss_MSH2/MSH6	NotApplicable	dMMR	No	7	ANED	No	NotApplicable	No	NotApplicable	No	No	NA	No	No	NA	Single
PD42521a	PD42521b	Yes	Yes	Yes	PR42521a	Yes	GB	80-84	male	skin	primary	SA	cheek	head&neck	Yes	no_loss	no_loss	NotApplicable	pMMR	No	0	ANED	No	NotApplicable	No	NotApplicable	NMSC	No	Before	No	No	NA	Single
PD42522a	PD42522b	Yes	Yes	Yes	PR42522a	No	GB	70-74	male	skin	primary	SA	cheek	head&neck	Yes	no_loss	no_loss	NotApplicable	pMMR	No	1	ANED	No	NotApplicable	No	NotApplicable	Paraganglion	No	Before	No	No	NA	Single
PD42526a	PD42526b	Yes	Yes	Yes	PR42526a	Yes	GB	60-64	female	skin	primary	SM	nose	head&neck	Yes	no_loss	no_loss	NotApplicable	pMMR	No	5	ANED	No	NotApplicable	No	NotApplicable	No	No	NA	No	Yes	Colon (Mother)	Single
PD42527a	PD42527b	Yes	Yes	Yes	PR42527a	Yes	GB	75-79	male	skin	primary	SM	neck	head&neck	Yes	loss_MLH1	loss_MLH1	Detected	dMMR	No	14	ANED	No	NotApplicable	No	NotApplicable	NMSC&Blood	No	Unknown	No	No	NA	Single
PD42529a	PD42529b	Yes	Yes	No	PR42529a	Yes	GB	45-49	male	skin	primary	SA	scalp	head&neck	Yes	loss_MLH1/PMS2	loss_MLH1/PMS2	Not detected	dMMR	Lynch	0	LFU	No	NotApplicable	No	NotApplicable	Colon&ColicAdenoma	No	Unknown (Colon_AdenoC)	Yes	No	NA	Single
PD42530a	PD42530b	Yes	Yes	Yes	PR42530a	Yes	GB	85-89	male	skin	primary	SM	nose	head&neck	Yes	no_loss	no_loss	NotApplicable	pMMR	No	0	LFU	No	NotApplicable	No	NotApplicable	No	No	NA	No	No	NA	Single
PD42531a	No	No	No	No	PR42531a	Yes	GB	40-44	male	skin	primary	SM	ear	head&neck	Yes	loss_MSH2/MSH6	loss_MSH2/MSH6	NotApplicable	dMMR	NotApplicable	0	LFU	No	NotApplicable	No	NotApplicable	No	No	NA	No	No	NA	Single
PD42532a	PD42532b	Yes	Yes	Yes	PR42532a	Yes	GB	75-79	male	skin	primary	SC-E	neck	head&neck	Yes	no_loss	no_loss	NotApplicable	pMMR	No	14	ANED	No	NotApplicable	No	NotApplicable	No	No	NA	No	No	NA	Single
PD42534a	PD42534b	Yes	Yes	Yes	PR42534a	Yes	GB	90-94	female	skin	primary	SA	back	trunk	Yes	loss_MLH1	loss_MLH1	Detected	dMMR	No	12	DNED	No	NotApplicable	No	NotApplicable	No	No	NA	No	No	NA	Single
PD42535a	PD42535b	Yes	Yes	Yes	PR42535a	Yes	GB	75-79	female	skin	primary	SA	neck	head&neck	Yes	abnormal_MSH2/MSH6	abnormal_MSH2/MSH6	NotApplicable	dMMR	No	16	ANED	No	NotApplicable	No	NotApplicable	ColicAdenoma&NMSC	No	Unknown	No	No	NA	Single
PD42536a	PD42536b	Yes	Yes	Yes	PR42536a	Yes	GB	70-74	female	skin	primary	SA	cheek	head&neck	Yes	no_loss	no_loss	NotApplicable	pMMR	No	60	ANED	No	NotApplicable	No	NotApplicable	NMSC	No	Unknown	No	No	NA	Single
PD42537a	PD42537b	Yes	Yes	Yes	PR42537a	Yes	GB	80-84	female	skin	primary	SA	eyelid	ocular_area	Yes	no_loss	no_loss	NotApplicable	pMMR	No	23	ANED	No	NotApplicable	No	NotApplicable	Thyroid	No	Unknown	No	No	NA	Single
PD42538a	PD42538b	Yes	Yes	Yes	PR42538a	Yes	GB	75-79	female	skin	primary	SM	neck	head&neck	Yes	abnormal_MSH6	abnormal_MSH6	NotApplicable	dMMR	No	12	ANED	No	NotApplicable	No	NotApplicable	Ureter	No	Unknown_Ureter_PapillaryUrothelialCarcinoma	Yes	No	NA	Single
PD42539a	PD42539c	Yes	Yes	Yes	PR42539a	Yes	GB	80-84	female	skin	primary	SM	temple	head&neck	Yes	no_loss	no_loss	NotApplicable	pMMR	No	60	ANED	No	NotApplicable	No	NotApplicable	NMSC	No	Unknown	No	No	NA	Single
PD42540a	PD42540b	Yes	Yes	Yes	PR42540a	Yes	GB	75-79	male	skin	primary	SA	temple	head&neck	Yes	loss_MLH1/PMS2	loss_MLH1/PMS2	Not detected	dMMR	No	10	ANED	No	NotApplicable	No	NotApplicable	NMSC&Immunosuppressed	Yes	Unknown	No	No	NA	Single
PD42542a	PD42542b	Yes	Yes	Yes	PR42542a	Yes	GB	80-84	female	skin	primary	SC-E	cheek	head&neck	Yes	no_loss	no_loss	NotApplicable	pMMR	No	8	ANED	No	NotApplicable	No	NotApplicable	Bladder	No	Before (Bladder_TransitionalCarcinoma)	Yes	No	NA	Single
PD42543a	PD42543b	Yes	Yes	Yes	PR42543a	Yes	GB	65-69	female	skin	primary	SH	forehead	head&neck	Yes	no_loss	no_loss	NotApplicable	pMMR	No	7	ANED	No	NotApplicable	No	NotApplicable	No	No	NA	No	No	NA	Single
PD42544c	PD42544b	Yes	Yes	Yes	PR42544c	Yes	GB	75-79	male	skin	primary	SM	cheek	head&neck	Yes	no_loss	no_loss	NotApplicable	pMMR	No	1	DFU	No	NotApplicable	No	NotApplicable	Colon&NMSC&Prostate	No	Before (Colon_AdenoC, Prostate_AdenoC)	Yes	No	NA	Single
PD42545a	PD42545b	Yes	Yes	Yes	PR42545a	Yes	GB	65-69	female	skin	primary	SA	temple	head&neck	Yes	no_loss	no_loss	NotApplicable	pMMR	No	32	ANED	No	NotApplicable	No	NotApplicable	No	No	NA	No	No	NA	Single
PD42552a	PD42552b	Yes	Yes	Yes	PR42552a	Yes	GB	70-74	female	skin	primary	SM	back	trunk	Yes	loss_MLH1/PMS2	loss_MLH1/PMS2	Not detected	dMMR	No	43	ANED	No	NotApplicable	No	NotApplicable	NMSC	No	Unknown	No	No	NA	Single
PD42554a	PD42554b	No	No	No	PR42554a	Yes	GB	85-89	male	skin	primary	SA	scalp	head&neck	Yes	no_loss	no_loss	NotApplicable	pMMR	NotApplicable	56	ANED	No	NotApplicable	No	NotApplicable	No	No	NA	No	No	NA	Single
PD42556a	PD42556b	Yes	Yes	Yes	PR42556a	Yes	GB	70-74	male	skin	primary	SA	nose	head&neck	Yes (report: loss of MSH2 but MSH1, MLH2 and PMS2 retained)	loss_MSH6_Clonal	loss_MSH6_Clonal	NotApplicable	dMMR	No	44	ANED	No	NotApplicable	No	NotApplicable	NMSC	No	Unknown	No	No	NA	Single
PD42557a	PD42557b	Yes	Yes	Yes	PR42557a	Yes	GB	85-89	female	skin	primary	SM	nose	head&neck	Yes	no_loss	no_loss	NotApplicable	pMMR	No	20	ANED	No	NotApplicable	No	NotApplicable	No	No	NA	No	No	NA	Single
PD42558a	No	No	No	No	PR42558a	Yes	GB	40-44	female	skin	primary	SA	nose	head&neck	Yes	loss_MSH2/MSH6	loss_MSH2/MSH6	NotApplicable	dMMR	NotApplicable	42	ANED	No	NotApplicable	No	NotApplicable	No	No	NA	No	No	NA	Single
PD42559a	PD42559b	Yes	Yes	Yes	PR42559a	Yes	GB	65-69	female	skin	primary	SM	scalp	head&neck	Yes	no_loss	no_loss	NotApplicable	pMMR	No	7	ANED	No	NotApplicable	No	NotApplicable	No	No	NA	No	No	NA	Single
PD42562a	PD42562b	Yes	Yes	Yes	PR42562a	Yes	GB	95-99	male	skin	primary	SA	face	head&neck	Yes	no_loss	no_loss	NotApplicable	pMMR	No	4	ANED	No	NotApplicable	No	NotApplicable	NMSC	No	NV	No	No	NA	Single
PD43395a	PD43395b	Yes	Yes	Yes	PR43395a	Yes	GB	75-79	female	skin	primary	SA	back	trunk	Yes	loss_MSH2/MSH6	loss_MSH2/MSH6	NotApplicable	dMMR	No	107	ANED	No	NotApplicable	No	NotApplicable	Breast	No	Before (Breast (68y))	No	No	NA	Single
PD43396a	PD43396b	No	No	No	PR43396a	Yes	GB	85-89	male	skin	primary	SA	face	head&neck	Yes	loss_MSH6	loss_MSH6	NotApplicable	dMMR	NotApplicable	32	DFU	No	NotApplicable	No	NotApplicable	Colon&ColicAdenoma	No	Before (ColonCarcinoma)	Yes	No	NA	Single
PD43398a	PD43398b	Yes	Yes	Yes	PR43398a	Yes	GB	75-79	male	skin	primary	SA	temple	head&neck	Yes	no_loss	no_loss	NotApplicable	pMMR	No	83	ANED	No	NotApplicable	No	NotApplicable	No	No	NA	No	No	NA	Single
PD43399a	PD43399b	Yes	Yes	Yes	PR43399a	Yes	GB	85-89	male	skin	primary	SC-E	chest	trunk	Yes	no_loss	no_loss	NotApplicable	pMMR	No	7	DNED	No	NotApplicable	No	NotApplicable	No	No	NA	No	No	NA	Single
PD43728a	No	No	No	No	PR43728a	Yes	GB	80-84	male	skin	primary	SA	cheek	head&neck	Yes	no_loss	no_loss	NotApplicable	pMMR	NotApplicable	22	ANED	No	NotApplicable	No	NotApplicable	NMSC	No	Unknown	No	No	NA	Single
PD43729a	PDv38is_wes_v2	Yes	No	Yes	PR43729a	Yes	GB	80-84	male	skin	primary	SA	nose	head&neck	Yes	loss_MSH6	loss_MSH6	NotApplicable	dMMR	NotApplicable	92	DFU	No	NotApplicable	No	NotApplicable	MSC&NMSC	No	Unknown	No	No	NA	Single
PD43730a	No	No	No	No	PR43730a	Yes	GB	40-44	male	skin	primary	SA	temple	head&neck	Yes	no_loss	no_loss	NotApplicable	pMMR	NotApplicable	0	LFU	No	NotApplicable	No	NotApplicable	No	No	NA	No	No	NA	Single
PD43731a	PD43731b	Yes	Yes	Yes	PR43731a	Yes	GB	70-74	male	skin	primary	SA	cheek	head&neck	Yes	no_loss	no_loss	NotApplicable	pMMR	No	1	ANED	No	NotApplicable	No	NotApplicable	No	No	NA	No	No	NA	Single
PD43733a	No	No	No	No	PR43733a	Yes	GB	75-79	male	skin	primary	SA	nose	head&neck	Yes	no_loss	no_loss	NotApplicable	pMMR	NotApplicable	11	ANED	No	NotApplicable	No	NotApplicable	NMSC	No	Unknown	No	No	NA	Single
PD43734a	PD43734b	Yes	Yes	Yes	PR43734a	Yes	GB	70-74	male	skin	primary	SA	temple	head&neck	Yes	no_loss	no_loss	NotApplicable	pMMR	No	13	ANED	No	NotApplicable	No	NotApplicable	NMSC	No	NV	No	No	NA	Single
PD43736a	PD43736b	Yes	Yes	No	PR43736a	Yes	GB	80-84	male	skin	primary	SA	cheek	head&neck	Yes	no_loss	no_loss	NotApplicable	pMMR	No	11	ANED	No	NotApplicable	No	NotApplicable	NMSC	No	NV	No	No	NA	Single
PD43737a	No	No	No	No	PR43737a	Yes	GB	55-59	male	skin	primary	SH	nose	head&neck	Yes	no_loss	no_loss	NotApplicable	pMMR	NotApplicable	1	ANED	No	NotApplicable	No	NotApplicable	No	No	NA	No	No	NA	Single
PD43738a	PD43738b	Yes	Yes	Yes	PR43738a	No	GB	65-69	female	skin	primary	SH	abdomen	trunk	Yes	no_loss	no_loss	NotApplicable	pMMR	No	14	ANED	No	NotApplicable	No	NotApplicable	Breast&NMSC	No	Before (Breast_NST (59y))	No	No	NA	Single
PD43739a	PD43739b	Yes	Yes	Yes	PR43739a	No	GB	85-89	male	skin	primary	SA	cheek	head&neck	Yes	loss_MLH1	loss_MLH1	NotApplicable	dMMR	No	9	ANED	No	NotApplicable	No	NotApplicable	No	No	NA	No	No	NA	Single
PD43740a	PD43740b	Yes	Yes	Yes	PR43740a	Yes	GB	75-79	male	skin	primary	SA	eyelid	ocular_area	Yes	loss_MLH1/PMS2	loss_MLH1/PMS2	Not detected	dMMR	No	0	ANED	No	NotApplicable	No	NotApplicable	No	No	NA	No	No	NA	Single
PD43741a	PD43741b	Yes	Yes	Yes	PR43741a	Yes	GB	50-54	male	skin	primary	SM	cheek	head&neck	Yes	no_loss	no_loss	NotApplicable	pMMR	No	106	ANED	No	NotApplicable	No	NotApplicable	No	No	NA	No	No	NA	Single
PD43742a	PD43742b	Yes	Yes	Yes	PR43742a	Yes	GB	70-74	female	skin	primary	SM	nose	head&neck	Yes	no_loss	no_loss	NotApplicable	pMMR	No	100	ANED	No	NotApplicable	No	NotApplicable	No	No	NA	No	No	NA	Single
PD43743a	No	No	No	No	PR43743a	Yes	GB	80-84	male	skin	primary	SM	cheek	head&neck	Yes	loss_MSH2/MSH6	loss_MSH2/MSH6	NotApplicable	dMMR	NotApplicable	27	DNED	No	NotApplicable	No	NotApplicable	No	No	NA	No	No	NA	Single
PD43744a	PD43744b	Yes	Yes	Yes	PR43744a	Yes	GB	55-59	female	skin	primary	SM	back	trunk	Yes	loss_MSH2/MSH6	loss_MSH2/MSH6	NotApplicable	dMMR	Lynch	64	ANED	No	NotApplicable	No	NotApplicable	NMSC	No	Unknown	No	No	NA	Single
PD43745a	PD43745b	Yes	Yes	Yes	PR43745a	Yes	GB	75-79	male	skin	primary	SM	cheek	head&neck	Yes	no_loss	no_loss	NotApplicable	dMMR	No	95	ANED	No	NotApplicable	No	NotApplicable	No	No	NA	No	No	NA	Single
PD43746a	PD43746b	Yes	Yes	Yes	PR43746a	Yes	GB	80-84	female	skin	primary	SM	nose	head&neck	Yes	abnormal_MSH2/loss_MSH6	abnormal_MSH2/loss_MSH6	NotApplicable	dMMR	Lynch	93	ANED	No	NotApplicable	No	NotApplicable	Colon&ColicAdenoma&Endometrium&MSC,NMSC	No	Before (Melanoma (52y), AdenoCEndometrioid (55y))_Synchronous (AscendingColon)	Yes	No	NA	Single
PD43747a	PD43747b	Yes	Yes	Yes	PR43747a	Yes	GB	85-89	male	skin	primary	SM	glabella	head&neck	Yes	loss_MSH6	loss_MSH6	NotApplicable	dMMR	No	55	DFU	No	NotApplicable	No	NotApplicable	ColicAdenoma&NMSC	No	Unknown	No	No	NA	Single
PD43748a	PD43748b	No	No	No	PR43748a	Yes	GB	60-64	male	skin	primary	SM	cheek	head&neck	Yes	no_loss	no_loss	NotApplicable	pMMR	NotApplicable	79	ANED	No	NotApplicable	No	NotApplicable	Cervix(dysplasia)	No	Before (Cervix (43y))	No	No	NA	Single
PD43749a	PD43749b	Yes	Yes	Yes	PR43749a	Yes	GB	75-79	male	skin	primary	SM	nose	head&neck	Yes	no_loss	no_loss	NotApplicable	pMMR	No	0	LFU	No	NotApplicable	No	NotApplicable	No	No	NA	No	No	NA	Single
PD43750a	No	No	No	No	PR43750a	Yes	GB	85-89	female	skin	primary	SM	nose	head&neck	Yes	no_loss	no_loss	NotApplicable	pMMR	NotApplicable	48	ANED	No	NotApplicable	No	NotApplicable	NMSC	No	Unknown	No	No	NA	Single
PD43751a	PD43751b	Yes	Yes	Yes	PR43751a	Yes	GB	85-89	female	skin	primary	SM	lip	head&neck	Yes	no_loss	no_loss	NotApplicable	pMMR	No	2	ANED	No	NotApplicable	No	NotApplicable	NMSC	No	Unknown	No	No	NA	Single
PD43753a	PD43753b	Yes	Yes	Yes	PR43753a	Yes	GB	85-89	male	skin	primary	SA	scalp	head&neck	Yes	no_loss	no_loss	NotApplicable	pMMR	No	15	DNED	No	NotApplicable	No	NotApplicable	Bladder&NMSC	Yes	Unknown	Yes	No	NA	Single
PD43754a	PD43754b	Yes	Yes	Yes	PR43754a	Yes	GB	70-74	female	skin	primary	SA	jaw	head&neck	Yes	no_loss	no_loss	NotApplicable	pMMR	No	25	ANED	No	NotApplicable	No	NotApplicable	Breast&NMSC	No	Before (breast Ca (61y))	No	No	NA	Single
PD43755a	PD43755b	Yes	Yes	Yes	PR43755a	Yes	GB	45-49	female	skin	primary	SM	scalp	head&neck	Yes	no_loss	no_loss	NotApplicable	pMMR	No	0	LFU	No	NotApplicable	No	NotApplicable	No	No	NA	No	No	NA	Single
PD43757a	PD43757b	Yes	Yes	Yes	PR43757a	Yes	GB	80-84	male	skin	primary	SM	glabella	head&neck	Yes	no_loss	no_loss	NotApplicable	pMMR	No	19	ANED	No	NotApplicable	No	NotApplicable	MSC	No	Before	No	No	NA	Single
PD43758a	PD43758b	Yes	Yes	Yes	PR43758a	Yes	GB	65-69	female	skin	primary	SM	scalp	head&neck	Yes	no_loss	no_loss	NotApplicable	pMMR	No	30	ANED	No	NotApplicable	No	NotApplicable	No	No	NA	No	No	NA	Single
PD43760a	PD43760b	Yes	Yes	Yes	PR43760a	Yes	GB	65-69	male	skin	primary	SM	eyelid	ocular_area	Yes	abnormal_MSH2/MSH6	abnormal_MSH2/MSH6	NotApplicable	dMMR	No	3	ANED	No	NotApplicable	No	NotApplicable	No	No	NA	No	No	NA	Single
PD43761a	PD43761b	Yes	Yes	Yes	PR43761a	Yes	GB	65-69	male	skin	primary	SM	nose	head&neck	Yes	loss_MSH2/MSH6	loss_MSH2/MSH6	NotApplicable	dMMR	No	57	DFU	No	NotApplicable	No	NotApplicable	Lung&HeadNeck	No	After (H&N (73y))	No	No	NA	Single
PD43762a	PD43762b	Yes	Yes	Yes	PR43762a	Yes	GB	65-69	male	skin	primary	SC-O	eyelid	ocular_area	Yes	no_loss	no_loss	NotApplicable	pMMR	No	64	DFU	No	NotApplicable	Yes, parotid	NotApplicable	ColicAdenoma	No	Unknown	No	No	NA	Tumeur/Met
PD43763a	PD43763b	Yes	Yes	Yes	PR43763a	Yes	GB	80-84	female	skin	primary	SC-O	eyelid	ocular_area	Yes	no_loss	no_loss	NotApplicable	pMMR	No	16	ANED	No, uncomplete excision	NotApplicable	No	NotApplicable	No	No	NA	No	No	NA	Single
PD43765a	PD43765b	Yes	Yes	Yes	PR43765a	Yes	GB	85-89	female	skin	primary	SC-E	neck	head&neck	Yes	no_loss	no_loss	NotApplicable	pMMR	No	78	DFD	No	NotApplicable	Yes, lymph node	at leat 62 (no exact date for lymph node)	No	No	NA	No	No	NA	Single
PD43766a	PD43766b	Yes	Yes	Yes	PR43766a	Yes	GB	85-89	female	skin	primary	SC-E	cheek	head&neck	Yes	no_loss	no_loss	NotApplicable	pMMR	No	0	LFU	No	NotApplicable	No	NotApplicable	NMSC	No	NV	No	No	NA	Single
PD43767a	PD43767b	Yes	Yes	Yes	PR43767a	No	GB	75-79	male	skin	primary	SC-E	thigh	limbs	Yes	no_loss	no_loss	NotApplicable	pMMR	No	21	ANED	No	NotApplicable	No	NotApplicable	ColicAdenoma&NMSC	No	Unknown	No	No	NA	Single
PD43768a	PD43768b	Yes	Yes	Yes	PR43768a	Yes	GB	75-79	male	skin	primary	SC-E	scalp	head&neck	Yes	no_loss	no_loss	NotApplicable	pMMR	No	16	ANED	No	NotApplicable	No	NotApplicable	Blood&NMSC	No	Unknown	No	No	NA	Single
PD43769a	PD43769b	Yes	Yes	Yes	PR43769a	Yes	GB	55-59	male	skin	primary	SC-E	forehead	head&neck	Yes	no_loss	no_loss	NotApplicable	pMMR	No	8	ANED	No	NotApplicable	No	NotApplicable	NMSC	No	Unknown	No	No	NA	Single
PD43771a	PD43771b	Yes	Yes	Yes	PR43771a	No	GB	75-79	male	skin	primary	SC-E	scalp	head&neck	Yes	no_loss	no_loss	NotApplicable	pMMR	No	66	ANED	No	NotApplicable	No	NotApplicable	Blood&NMSC	No	Before (CLL)	No	No	NA	Single
PD43772d	PD43772b	Yes	Yes	No	PR43772d	Yes	GB	75-79	male	skin	primary	SC-E	ear	head&neck	Yes	no_loss	no_loss	NotApplicable	pMMR	No	0	recent	No	NotApplicable	No	NotApplicable	ColicAdenoma&NMSC	No	NV	No	No	NA	Single
PD43856a	PD43856b	Yes	Yes	Yes	PR43856a	Yes	GB	70-74	male	skin	primary	SC-E	chin	head&neck	Yes	loss_MLH1	loss_MLH1	Not tested	dMMR	No	24	ANED	No	NotApplicable	No	NotApplicable	ColicAdenoma&NMSC	No	Unknown	No	No	NA	Single
PD43858a	PD43858b	Yes	Yes	Yes	PR43858a	Yes	GB	80-84	male	skin	primary	SM	chest	trunk	No	loss_MLH1/PMS2	NA	Not detected	dMMR	Lynch	18	ANED	No	NotApplicable	No	NotApplicable	No	No	NA	No	No	NA	Multiple
PD43858c	PD43858b	Yes	Yes	Yes	PR43858c	Yes	GB	80-84	male	skin	primary	SM	clavicle	trunk	Yes	loss_MLH1/PMS2	loss_MLH1/PMS2	Not tested	dMMR	Lynch	18	ANED	No	NotApplicable	No	NotApplicable	No	No	NA	No	No	NA	Multiple
PD43859a	PD43859b	No	Yes	No	PR43859a	Yes	GB	35-39	male	skin	primary	SM	back	trunk	No	no_loss	NA	Not detected	pMMR		88	ANED	No	NotApplicable	No	NotApplicable	Colon	No	After (?Colon (44y))	Yes	No	NA	Multiple
PD43859c	PD43859b	Yes	Yes	Yes	PR43859c	Yes	GB	40-44	male	skin	primary	SM	back	trunk	Yes	no_loss	no_loss	Not detected	pMMR	No	88	ANED	No	NotApplicable	No	NotApplicable	Colon	No	After (?Colon (44y))	Yes	No	NA	Multiple
PD43862a	PD43862b	Yes	Yes	Yes	PR43862a	Yes	B	75-79	male	skin	primary	SA	eyelid	ocular_area	Yes	abnormal_MSH2/MSH6	abnormal_MSH2/MSH6	NotApplicable	dMMR	No	23	ANED	No	NotApplicable	No	NotApplicable	No	No	NA	No	No	NA	Single
PD43865a	No	No	No	No	PR43865a	Yes	B	65-69	male	skin	primary	SH	cheek	head&neck	Yes	no_loss	no_loss	NotApplicable	pMMR	NotApplicable	22	ANED	No	NotApplicable	No	NotApplicable	MSC	No	NV	No	No	NA	Single
PD43867a	No	No	No	No	PR43867a	Yes	B	50-54	male	skin	primary	SA	cheek	head&neck	Yes	loss_MLH1/PMS2	loss_MLH1/PMS2	Not detected	dMMR	NotApplicable	0	LFU	No	NotApplicable	No	NotApplicable	No	No	NA	No	No	NA	Single
PD43869a	PD43869b	Yes	Yes	Yes	PR43869a	Yes	B	80-84	male	skin	primary	SA	chin	head&neck	Yes	loss_MSH6	loss_MSH6	NotApplicable	dMMR	Lynch	105	ANED	No	NotApplicable	No	NotApplicable	NMSC	No	NV	No	Yes	Colon (Half-Brother (~60y), ? (Father (70y)), doubtful Endometrium (Sister)	Single
PD43871a	No	No	No	No	PR43871a	Yes	B	25-29	male	skin	primary	SM	nose	head&neck	Yes	no_loss	no_loss	NotApplicable	pMMR	NotApplicable	78	ANED	No	NotApplicable	No	NotApplicable	No	No	NA	No	No	NA	Single
PD43873a	PD43873b	Yes	Yes	Yes	PR43873a	Yes	B	75-79	female	skin	primary	SM	back	trunk	Yes	loss_MSH2/MSH6	loss_MSH2/MSH6	NotApplicable	dMMR	No	54	ANED	No	NotApplicable	No	NotApplicable	No	No	NA	No	No	NA	Single
PD43874a	No	No	No	No	PR43874a	Yes	B	80-84	female	skin	primary	SC-E	neck	head&neck	Yes	loss_MSH2/MSH6	loss_MSH2/MSH6	NotApplicable	dMMR	NotApplicable	0	LFU	No	NotApplicable	No	NotApplicable	No	No	NA	No	No	NA	Single
PD43876a	PD43876b	Yes	Yes	Yes	PR43876a	No	B	60-64	female	skin	primary	SM	scalp	head&neck	Yes	loss_MSH2/MSH6	loss_MSH2/MSH6	NotApplicable	dMMR	No	1	recent	No	NotApplicable	No	NotApplicable	Breast (BRCA1&BRCA2+)	No	Before (Breast (59y))	No	No	Testicle (Father), Breast (Mother (43y), Cousin (40y))	Single
PD43877a	PD43877b	Yes	Yes	Yes	PR43877a	Yes	B	55-59	male	skin	primary	SC-E	arm	limbs	Yes	loss_MSH2/MSH6	loss_MSH2/MSH6	NotApplicable	dMMR	Lynch	12	ANED	No	NotApplicable	No	NotApplicable	Colon	No	Before (Colon (54y))	Yes	No	NA	Multiple
PD43877c	PD43877b	Yes	Yes	Yes	PR43877c	Yes	B	60-64	male	skin	primary	SA	face	head&neck	Yes	loss_MSH2/MSH6	abnormal_MSH2/MSH6 (MJA)	NotApplicable	dMMR	Lynch	9	ANED	No	NotApplicable	No	NotApplicable	Colon	No	Before (Colon (54y))	Yes	No	NA	Multiple
PD43877d	PD43877b	Yes	Yes	Yes	PR43877d	Yes	B	60-64	male	skin	primary	SH	face	head&neck	No	NA	NA	NotApplicable	pMMR	Lynch	9	ANED	No	NotApplicable	No	NotApplicable	Colon	No	Before (Colon (54y))	Yes	No	NA	Multiple
PD43877e	PD43877b	Yes	Yes	Yes	PR43877e	Yes	B	60-64	male	skin	primary	SH	neck	head&neck	No	NA	NA	NotApplicable	pMMR	Lynch	9	ANED	No	NotApplicable	No	NotApplicable	Colon	No	Before (Colon (54y))	Yes	No	NA	Multiple
PD43877f	PD43877b	Yes	Yes	Yes	PR43877f	Yes	B	60-64	male	skin	primary	SM	back	trunk	No	loss_MSH2/MSH6	NA	NotApplicable	dMMR	Lynch	0	recent	No	NotApplicable	No	NotApplicable	Colon	No	Before (Colon (54y))	Yes	No	NA	Multiple
PD43878a	PD43878b	Yes	Yes	Yes	PR43878a	Yes	B	75-79	male	skin	primary	SM	chest	trunk	Yes	loss_MSH6	loss_MSH2/MSH6	NotApplicable	dMMR	Lynch	33	ANED	No	NotApplicable	No	NotApplicable	No	No	NA	No	No	NA	Multiple
PD43878c	PD43878b	Yes	Yes	Yes	PR43878c	Yes	B	75-79	male	skin	primary	SM	forehead	head&neck	Yes	loss_MSH6	loss_MSH6	NotApplicable	dMMR	Lynch	22	ANED	No	NotApplicable	No	NotApplicable	No	No	NA	No	No	NA	Multiple
PD43878d	PD43878b	Yes	Yes	Yes	PR43878d	Yes	B	75-79	male	skin	primary	SA	NV	NV	Yes	loss_MSH6	loss_MSH6	NotApplicable	dMMR	Lynch	22	ANED	No	NotApplicable	No	NotApplicable	No	No	NA	No	No	NA	Multiple
PD43878e	PD43878b	Yes	Yes	Yes	PR43878e	Yes	B	75-79	male	skin	primary	SM	nose	head&neck	Yes	loss_MSH6	loss_MSH6/abnormal_MSH2 (MJA)	NotApplicable	dMMR	Lynch	16	ANED	No	NotApplicable	No	NotApplicable	No	No	NA	No	No	NA	Multiple
PD43878f	PD43878b	Yes	Yes	Yes	PR43878f	Yes	B	80-84	male	skin	primary	SM	ear	head&neck	Yes	loss_MSH6	loss_MSH6	NotApplicable	dMMR	Lynch	0	recent	No	NotApplicable	No	NotApplicable	No	No	NA	No	No	NA	Multiple
PD43880a	PDv38is_wes_v2	Yes	No	Yes	PR43880a	Yes	B	70-74	male	skin	primary	SA	temple	head&neck	Yes	no_loss	no_loss	NotApplicable	pMMR	NotApplicable	29	DNED	No	NotApplicable	No	NotApplicable	HeadNeck&Lung	No	Before (H&N (68y)_After (lung (74y))	No	No	NA	Single
PD43881a	PD43881b	Yes	Yes	Yes	PR43881a	Yes	B	75-79	male	skin	primary	SA	nose	head&neck	Yes	no_loss	no_loss	NotApplicable	pMMR	No	41	ANED	No	NotApplicable	No	NotApplicable	NMSC	No	NV	No	No	NA	Single
PD43883a	PD43883b	Yes	Yes	Yes	PR43883a	Yes	B	70-74	female	skin	primary	SM	back	trunk	Yes	loss_MSH2/MSH6	loss_MSH2/MSH6	NotApplicable	dMMR	Lynch	30	ANED	No	NotApplicable	No	NotApplicable	NMSC	No	Before (Ovary adenoC, endometrioide type (67y))_Synchronous (NMSC)	No	Yes	Gastric (son (dead))	Single
PD43885a	PD43885b	No	No	No	PR43885a	Yes	B	65-69	male	skin	primary	SC-E	nose	head&neck	Yes	no_loss	no_loss	NotApplicable	pMMR	NotApplicable	46	ANED	No	NotApplicable	No	NotApplicable	No	No	NA	No	No	NA	Single
PD43886a	PD43886b	Yes	Yes	Yes	PR43886a	No	B	85-89	male	skin	primary	SA	face	head&neck	Yes	no_loss	no_loss	NotApplicable	pMMR	No	4	ANED	No	NotApplicable	No	NotApplicable	NMSC	No	NV	No	No	NA	Single
PD43886c	PD43886b	No	Yes	No	PR43886c	Yes	B	85-89	male	skin	primary	SA	face	head&neck	Yes	no_loss	no_loss	NotApplicable	pMMR		4	ANED	No	NotApplicable	No	NotApplicable	NMSC	No	NV	No	No	NA	Single
PD43887d	PD43887b	Yes	Yes	Yes	PR43887d	Yes	B	55-59	male	skin	primary	SA	forehead	head&neck	No	loss_MSH2/MSH6	NA	NotApplicable	dMMR	Lynch	123	ANED	No	NotApplicable	No	NotApplicable	Colon&HeadNeck&NMSC	No	Before (Colon (44y and 47y))_After (Rectum (64y))	Yes	Yes	Gastric (Father (dead 44y)), Brain (Glioblastoma, Brother Twin (dead 22y)), Colon (Two Brothers (one dead 37y), Sister (dead 58y))	Multiple
PD43887e	PD43887b	Yes	Yes	Yes	PR43887e	Yes	B	55-59	male	skin	primary	SM	chest	trunk	No	loss_MSH2/MSH6	NA	NotApplicable	dMMR	Lynch	86	ANED	No	NotApplicable	No	NotApplicable	Colon&HeadNeck&NMSC	No	Before (Colon (44y and 47y))_After (Rectum (64y))	Yes	Yes	Gastric (Father (dead 44y)), Brain (Glioblastoma, Brother Twin (dead 22y)), Colon (Two Brothers (one dead 37y), Sister (dead 58y))	Multiple
PD43887f	PD43887b	Yes	Yes	Yes	PR43887f	No	B	55-59	male	skin	primary	SM	back	trunk	No	loss_MSH2/MSH6	NA	NotApplicable	dMMR	Lynch	86	ANED	No	NotApplicable	No	NotApplicable	Colon&HeadNeck&NMSC	No	Before (Colon (44y and 47y))_After (Rectum (64y))	Yes	Yes	Gastric (Father (dead 44y)), Brain (Glioblastoma, Brother Twin (dead 22y)), Colon (Two Brothers (one dead 37y), Sister (dead 58y))	Multiple
PD43887h	PD43887b	Yes	Yes	Yes	PR43887h	Yes	B	60-64	male	skin	primary	SA	chest	trunk	No	loss_MSH2/MSH6	NA	NotApplicable	dMMR	Lynch	76	ANED	No	NotApplicable	No	NotApplicable	Colon&HeadNeck&NMSC	No	Before (Colon (44y and 47y))_After (Rectum (64y))	Yes	Yes	Gastric (Father (dead 44y)), Brain (Glioblastoma, Brother Twin (dead 22y)), Colon (Two Brothers (one dead 37y), Sister (dead 58y))	Multiple
PD43887i	PD43887b	Yes	Yes	Yes	PR43887i	No	B	60-64	male	skin	primary	SA	face	head&neck	No	loss_MSH2/MSH6	NA	NotApplicable	dMMR	Lynch	76	ANED	No	NotApplicable	No	NotApplicable	Colon&HeadNeck&NMSC	No	Before (Colon (44y and 47y))_After (Rectum (64y))	Yes	Yes	Gastric (Father (dead 44y)), Brain (Glioblastoma, Brother Twin (dead 22y)), Colon (Two Brothers (one dead 37y), Sister (dead 58y))	Multiple
PD43887j	PD43887b	Yes	Yes	Yes	PR43887j	Yes	B	60-64	male	skin	primary	SA	neck	head&neck	No	loss_MSH2/MSH6	NA	NotApplicable	dMMR	Lynch	76	ANED	No	NotApplicable	No	NotApplicable	Colon&HeadNeck&NMSC	No	Before (Colon (44y and 47y))_After (Rectum (64y))	Yes	Yes	Gastric (Father (dead 44y)), Brain (Glioblastoma, Brother Twin (dead 22y)), Colon (Two Brothers (one dead 37y), Sister (dead 58y))	Multiple
PD43887k	PD43887b	Yes	Yes	Yes	PR43887k	Yes	B	60-64	male	skin	primary	SA	neck	head&neck	No	loss_MSH2/MSH6	NA	NotApplicable	dMMR	Lynch	76	ANED	No	NotApplicable	No	NotApplicable	Colon&HeadNeck&NMSC	No	Before (Colon (44y and 47y))_After (Rectum (64y))	Yes	Yes	Gastric (Father (dead 44y)), Brain (Glioblastoma, Brother Twin (dead 22y)), Colon (Two Brothers (one dead 37y), Sister (dead 58y))	Multiple
PD43887l	PD43887b	Yes	Yes	Yes	PR43887l	Yes	B	60-64	male	skin	primary	SM	neck	head&neck	No	loss_MSH2/MSH6	NA	NotApplicable	dMMR	Lynch	76	ANED	No	NotApplicable	No	NotApplicable	Colon&HeadNeck&NMSC	No	Before (Colon (44y and 47y))_After (Rectum (64y))	Yes	Yes	Gastric (Father (dead 44y)), Brain (Glioblastoma, Brother Twin (dead 22y)), Colon (Two Brothers (one dead 37y), Sister (dead 58y))	Multiple
PD43887m	PD43887b	Yes	Yes	Yes	PR43887m	Yes	B	60-64	male	skin	primary	SM	chin	head&neck	Yes	loss_MSH2/MSH6	loss_MSH2/MSH6	NotApplicable	dMMR	Lynch	59	ANED	No	NotApplicable	No	NotApplicable	Colon&HeadNeck&NMSC	No	Before (Colon (44y and 47y))_After (Rectum (64y))	Yes	Yes	Gastric (Father (dead 44y)), Brain (Glioblastoma, Brother Twin (dead 22y)), Colon (Two Brothers (one dead 37y), Sister (dead 58y))	Multiple
PD43887n	PD43887b	Yes	Yes	Yes	PR43887n	Yes	B	60-64	male	skin	primary	SA	face	head&neck	No	loss_MSH2/MSH6	NA	NotApplicable	dMMR	Lynch	66	ANED	No	NotApplicable	No	NotApplicable	Colon&HeadNeck&NMSC	No	Before (Colon (44y and 47y))_After (Rectum (64y))	Yes	Yes	Gastric (Father (dead 44y)), Brain (Glioblastoma, Brother Twin (dead 22y)), Colon (Two Brothers (one dead 37y), Sister (dead 58y))	Multiple
PD43887o	PD43887b	Yes	Yes	Yes	PR43887o	Yes	B	60-64	male	skin	primary	SA	face	head&neck	No	loss_MSH2/MSH6	NA	NotApplicable	dMMR	Lynch	66	ANED	No	NotApplicable	No	NotApplicable	Colon&HeadNeck&NMSC	No	Before (Colon (44y and 47y))_After (Rectum (64y))	Yes	Yes	Gastric (Father (dead 44y)), Brain (Glioblastoma, Brother Twin (dead 22y)), Colon (Two Brothers (one dead 37y), Sister (dead 58y))	Multiple
PD43887p	PD43887b	Yes	Yes	Yes	PR43887p	Yes	B	60-64	male	skin	primary	SA	face	head&neck	No	loss_MSH2/MSH6	NA	NotApplicable	dMMR	Lynch	66	ANED	No	NotApplicable	No	NotApplicable	Colon&HeadNeck&NMSC	No	Before (Colon (44y and 47y))_After (Rectum (64y))	Yes	Yes	Gastric (Father (dead 44y)), Brain (Glioblastoma, Brother Twin (dead 22y)), Colon (Two Brothers (one dead 37y), Sister (dead 58y))	Multiple
PD43887t	PD43887b	Yes	Yes	Yes	PR43887t	Yes	B	60-64	male	skin	primary	SA	groin	limbs	No	loss_MSH2/MSH6	NA	NotApplicable	dMMR	Lynch	74	ANED	No	NotApplicable	No	NotApplicable	Colon&HeadNeck&NMSC	No	Before (Colon (44y and 47y))_After (Rectum (64y))	Yes	Yes	Gastric (Father (dead 44y)), Brain (Glioblastoma, Brother Twin (dead 22y)), Colon (Two Brothers (one dead 37y), Sister (dead 58y))	Multiple
PD43887u	PD43887b	Yes	Yes	Yes	PR43887u	Yes	B	60-64	male	skin	primary	SA	testicle	genital_area	No	loss_MSH2/MSH6	NA	NotApplicable	dMMR	Lynch	74	ANED	No	NotApplicable	No	NotApplicable	Colon&HeadNeck&NMSC	No	Before (Colon (44y and 47y))_After (Rectum (64y))	Yes	Yes	Gastric (Father (dead 44y)), Brain (Glioblastoma, Brother Twin (dead 22y)), Colon (Two Brothers (one dead 37y), Sister (dead 58y))	Multiple
PD43887v	PD43887b	Yes	Yes	Yes	PR43887v	Yes	B	60-64	male	skin	primary	SA	pubis	genital_area	No	loss_MSH2/MSH6	NA	NotApplicable	dMMR	Lynch	37	ANED	No	NotApplicable	No	NotApplicable	Colon&HeadNeck&NMSC	No	Before (Colon (44y and 47y))_After (Rectum (64y))	Yes	Yes	Gastric (Father (dead 44y)), Brain (Glioblastoma, Brother Twin (dead 22y)), Colon (Two Brothers (one dead 37y), Sister (dead 58y))	Multiple
PD43887w	PD43887b	Yes	Yes	Yes	PR43887w	Yes	B	60-64	male	skin	primary	SC-E	cheek	head&neck	No	loss_MSH2/MSH6	NA	NotApplicable	dMMR	Lynch	36	ANED	No	NotApplicable	No	NotApplicable	Colon&HeadNeck&NMSC	No	Before (Colon (44y and 47y))_After (Rectum (64y))	Yes	Yes	Gastric (Father (dead 44y)), Brain (Glioblastoma, Brother Twin (dead 22y)), Colon (Two Brothers (one dead 37y), Sister (dead 58y))	Multiple
PD43887x	PD43887b	Yes	Yes	Yes	PR43887x	Yes	B	60-64	male	skin	primary	SC-E	back	trunk	No	loss_MSH2/MSH6	NA	NotApplicable	dMMR	Lynch	23	ANED	No	NotApplicable	No	NotApplicable	Colon&HeadNeck&NMSC	No	Before (Colon (44y and 47y))_After (Rectum (64y))	Yes	Yes	Gastric (Father (dead 44y)), Brain (Glioblastoma, Brother Twin (dead 22y)), Colon (Two Brothers (one dead 37y), Sister (dead 58y))	Multiple
PD43887y	PD43887b	Yes	Yes	Yes	PR43887y	Yes	B	65-69	male	skin	primary	SC-E	cheek	head&neck	No	loss_MSH2/MSH6	NA	NotApplicable	dMMR	Lynch	8	ANED	No	NotApplicable	No	NotApplicable	Colon&HeadNeck&NMSC	No	Before (Colon (44y and 47y))_After (Rectum (64y))	Yes	Yes	Gastric (Father (dead 44y)), Brain (Glioblastoma, Brother Twin (dead 22y)), Colon (Two Brothers (one dead 37y), Sister (dead 58y))	Multiple
PD43887z	PD43887b	Yes	Yes	Yes	PR43887z	Yes	B	65-69	male	skin	primary	SA	cheek	head&neck	No	loss_MSH2/MSH6	NA	NotApplicable	dMMR	Lynch	8	ANED	No	NotApplicable	No	NotApplicable	Colon&HeadNeck&NMSC	No	Before (Colon (44y and 47y))_After (Rectum (64y))	Yes	Yes	Gastric (Father (dead 44y)), Brain (Glioblastoma, Brother Twin (dead 22y)), Colon (Two Brothers (one dead 37y), Sister (dead 58y))	Multiple
PD43888a	PD43888b	Yes	Yes	Yes	PR43888a	Yes	B	50-54	female	skin	primary	SM	shoulder	trunk	Yes	loss_MSH2/MSH6	loss_MSH2/MSH6	NotApplicable	dMMR	Lynch	28	ANED	No	NotApplicable	No	NotApplicable	Breast&Endometrium&ColicAdenoma	No	Before (Endometrium_Endometrioid carcinoma (49y))_After (Breast (54y))	Yes	No	NA	Single
PD43890a	PD43890b	Yes	Yes	Yes	PR43890a	No	B	65-69	female	skin	primary	SA	eyelid	ocular_area	Yes	abnormal_MSH2/loss_MSH6_Clonal	abnormal_MSH2/loss_MSH6_Clonal	NotApplicable	dMMR	No	75	ANED	No	NotApplicable	No	NotApplicable	No	No	NA	No	No	NA	Single
PD43891a	No	No	No	No	PR43891a	Yes	B	30-34	female	skin	primary	SA	forehead	head&neck	Yes	no_loss	no_loss	NotApplicable	pMMR	NotApplicable	0	LFU	No	NotApplicable	No	NotApplicable	No	No	NA	No	No	NA	Single
PD43894a	PD43894b	Yes	Yes	Yes	PR43894a	Yes	B	75-79	female	skin	primary	SA	forehead	head&neck	Yes	loss_MSH6	loss_MSH6	NotApplicable	dMMR	No	47	ANED	No	NotApplicable	No	NotApplicable	Blood&Breast&NMSC	No	Before(Breast (52y))_After(Myeloma (80y))	No	No	NA	Single
PD43895a	PD43895b	Yes	Yes	Yes	PR43895a	Yes	B	60-64	male	skin	primary	SA	neck	head&neck	Yes	loss_MSH2/MSH6	loss_MSH2/MSH6	NotApplicable	dMMR	No	0	LFU	No	NotApplicable	No	NotApplicable	No	No	NA	No	No	NA	Single
PD43896a	PD43896b	Yes	Yes	Yes	PR43896a	No	B	80-84	female	skin	primary	SA	lip	head&neck	Yes	loss_MSH2/MSH6	loss_MSH2/MSH6	NotApplicable	dMMR	No	0	LFU	No	NotApplicable	No	NotApplicable	No	No	NA	No	No	NA	Single
PD43897a	PD43897b	No	No	No	PR43897a	Yes	B	70-74	male	skin	primary	SA	ear	head&neck	Yes	loss_MSH2/MSH6	loss_MSH2/MSH6	NotApplicable	dMMR	NotApplicable	18	ANED	No	NotApplicable	No	NotApplicable	Blood	No	Before (LNH B (63y))	No	Yes	Gastric (maternal GrandFather (~60y))	Single
PD43898a	PD43898b	Yes	Yes	Yes	PR43898a	No	B	65-69	female	skin	primary	SC-E	scalp	head&neck	Yes	loss_MLH1/PMS2	loss_MLH1/PMS2	Not detected	dMMR	Lynch	8	ANED	No	NotApplicable	No	NotApplicable	No	No	NA	No	No	NA	Single
PD43899a	PD43899b	Yes	Yes	Yes	PR43899a	Yes	B	70-74	male	skin	primary	SM	nose	head&neck	Yes	no_loss	no_loss	NotApplicable	pMMR	No	0	LFU	No	NotApplicable	No	NotApplicable	No	No	NA	No	No	NA	Single
PD43900a	No	No	No	No	PR43900a	Yes	B	25-29	male	skin	primary	SM	nose	head&neck	Yes	no_loss	no_loss	NotApplicable	pMMR	NotApplicable	0	LFU	No	NotApplicable	No	NotApplicable	No	No	NA	No	No	NA	Single
PD43901a	PD43901b	Yes	Yes	Yes	PR43901a	Yes	B	60-64	female	skin	primary	SM	forehead	head&neck	Yes	no_loss	no_loss	NotApplicable	pMMR	No	101	ANED	No	NotApplicable	No	NotApplicable	NMSC	No	NV	No	No	Breast (Maternal Grand'Ma (37y), Paternal Aount (42y), Mother (68y))	Single
PD43903a	No	No	No	No	PR43903a	Yes	B	90-94	female	skin	primary	SA	back	trunk	Yes	loss_MSH2/MSH6	loss_MSH2/MSH6	NotApplicable	dMMR	NotApplicable	0	LFU	No	NotApplicable	No	NotApplicable	No	No	NA	No	No	NA	Single
PD43904a	PD43904b	Yes	Yes	Yes	PR43904a	Yes	B	65-69	female	skin	primary	SM	back	trunk	Yes	loss_MLH1/PMS2	loss_MLH1/PMS2	NotApplicable	dMMR	Lynch	13	ANED	No	NotApplicable	No	NotApplicable	Bladder&Colon&Endometrium	No	Before(AdénoC endométrioïde (50y), urothelial carcinoma (63y) and colonic carcinoma to left colon (60y) with liver metastasis (no KRAS mutation, loss of MLH1/PMS2) and right colon (61y))	Yes	Yes	Colon (Mother (51y)), Unknown (Sister, Brother (28y), Maternal Aount, Maternal Grand'Ma), Breast (Sister (70y)), Gastric (Maternal Uncle (~40y), Cousin)	Single
PD43905a	PD43905b	No	No	No	PR43905a	Yes	B	80-84	male	skin	primary	SC-E	nose	head&neck	Yes	no_loss	no_loss	NotApplicable	pMMR	NotApplicable	0	LFU	No	NotApplicable	No	NotApplicable	No	No	NA	No	No	NA	Single
PD43906a	PD43906b	Yes	Yes	No	PR43906a	Yes	B	100-105	male	skin	primary	SM	face	head&neck	Yes	loss_MLH1/PMS2	loss_MLH1/PMS2	Not detected	dMMR	No	0	DFU	No	NotApplicable	No	NotApplicable	NMSC	No	NV	No	No	NA	Single
PD43907a	PD43907b	Yes	Yes	Yes	PR43907a	Yes	B	50-54	male	skin	primary	SC-E	nose	head&neck	Yes	loss_MLH1	loss_MLH1	Failed	dMMR	No	7	ANED	No	NotApplicable	No	NotApplicable	No	No	NA	No	Yes	Colon (Father (75), Uncle)	Single
PD43908c	PD43908d	Yes	Yes	Yes	PR43908c	Yes	B	55-59	female	skin	primary	SA	chest	trunk	No	loss_MSH2/MSH6	NA	NotApplicable	dMMR	Lynch	46	ANED	No	NotApplicable	No	NotApplicable	Colon&NMSC	No	After (Rectum (63y), Vulva Bowen (61y))	Yes	No	NA	Multiple
PD43908e	PD43908d	Yes	Yes	Yes	PR43908e	Yes	B	60-64	female	skin	primary	SA	nose	head&neck	No	loss_MSH2/MSH6	NA	NotApplicable	dMMR	Lynch	22	ANED	No	NotApplicable	No	NotApplicable	Colon&NMSC	No	After (Rectum (63y), Vulva Bowen (61y))	Yes	No	NA	Multiple
PD43908f	PD43908d	Yes	Yes	Yes	PR43908f	Yes	B	60-64	female	skin	primary	SM	chest	trunk	Yes but no results	loss_MSH2/MSH6	loss_MSH2/MSH6	NotApplicable	dMMR	Lynch	10	ANED	No	NotApplicable	No	NotApplicable	Colon&NMSC	No	After (Rectum (63y), Vulva Bowen (61y))	Yes	No	NA	Multiple
PD43908g	PD43908d	Yes	Yes	Yes	PR43908g	Yes	B	60-64	female	skin	primary	SC-E	back	trunk	No	loss_MSH2/MSH6	NA	NotApplicable	dMMR	Lynch	8	ANED	No	NotApplicable	No	NotApplicable	Colon&NMSC	No	After (Rectum (63y), Vulva Bowen (61y))	Yes	No	NA	Multiple
PD43909a	PD43909b	Yes	Yes	Yes	PR43909a	No	B	55-59	female	skin	primary	SM	cheek	head&neck	Yes	no_loss	no_loss	NotApplicable	pMMR	No	91	ANED	No	NotApplicable	No	NotApplicable	No	No	NA	No	No	NA	Multiple
PD43909c	PD43909b	Yes	Yes	Yes	PR43909c	Yes	B	60-64	female	skin	primary	SM	scalp	head&neck	Yes	no_loss	no_loss	NotApplicable	pMMR	No	63	ANED	No	NotApplicable	No	NotApplicable	No	No	NA	No	No	NA	Multiple
PD43910a	PD43910h	Yes	Yes	Yes	PR43910a	No	B	80-84	male	skin	primary	SA	neck	head&neck	Yes	loss_MSH2/MSH6	loss_MSH2/MSH6	NotApplicable	dMMR	Lynch	121	ANED	No	NotApplicable	No	NotApplicable	NMSC	No	NV	No	No	NA	Multiple
PD43910d	PD43910h	Yes	Yes	Yes	PR43910d	No	B	80-84	male	skin	primary	SM	scalp	head&neck	No	loss_MSH2/MSH6	NA	NotApplicable	dMMR	Lynch	61	ANED	No	NotApplicable	No	NotApplicable	NMSC	No	NV	No	No	NA	Multiple
PD43910g	PD43910h	Yes	Yes	Yes	PR43910g	Yes	B	85-89	male	skin	primary	SC-E	nose	head&neck	No	loss_MSH2/MSH6	NA	NotApplicable	dMMR	Lynch	43	ANED	No	NotApplicable	No	NotApplicable	NMSC	No	NV	No	No	NA	Multiple
PD43910i	PD43910h	Yes	Yes	Yes	PR43910i	No	B	90-94	male	skin	primary	SC-E	forehead	head&neck	No	loss_MSH2/MSH6	NA	NotApplicable	dMMR	Lynch	0	recent	No	NotApplicable	No	NotApplicable	NMSC	No	NV	No	No	NA	Multiple
PD43911a	PD43911b	Yes	Yes	Yes	PR43911a	Yes	B	75-79	female	skin	primary	SM	shoulder	trunk	Yes	loss_MSH2/MSH6	loss_MSH2/MSH6	NotApplicable	dMMR	Lynch	8	ANED	No	NotApplicable	No	NotApplicable	Colon&NMSC	No	Unknown	Yes	No	NA	Single
PD43912a	PD43912b	Yes	Yes	Yes	PR43912a	Yes	B	65-69	female	skin	primary	SM	arm	limbs	Yes	loss_MSH2/MSH6	loss_MSH2/MSH6	NotApplicable	dMMR	Lynch	10	ANED	No	NotApplicable	No	NotApplicable	Colon&Ovary&Breast	No	Before (Ovary (42y), Breast (49y))_After (Colon (64y))	Yes	No	NA	Multiple
PD43912c	PD43912b	Yes	Yes	Yes	PR43912c	No	B	70-74	female	skin	primary	SM	cheek	head&neck	Yes	loss_MSH2/MSH6	loss_MSH6	NotApplicable	dMMR	Lynch	0	LFU	No	NotApplicable	No	NotApplicable	Colon&Ovary&Breast	No	Before (Ovary (42y), Breast (49y))_After (Colon (64y))	Yes	No	NA	Multiple
PD43914a	PDv38is_wes_v2	Yes	No	Yes	PR43914a	Yes	B	45-49	female	skin	primary	SA	face	head&neck	Yes	loss_MSH2/MSH6	loss_MSH2/MSH6	NotApplicable	dMMR	NotApplicable	33	ANED	No	NotApplicable	No	NotApplicable	No	No	NA	No	No	NA	Multiple
PD43914c	PDv38is_wes_v2	Yes	No	Yes	PR43914c	No	B	50-54	female	skin	primary	SM	abdomen	trunk	Yes	loss_MSH2/MSH6	loss_MSH2/MSH6	NotApplicable	dMMR	NotApplicable	0	LFU	No	NotApplicable	No	NotApplicable	No	No	NA	No	No	NA	Multiple
PD43914d	PDv38is_wes_v2	Yes	No	Yes	PR43914d	Yes	B	50-54	female	skin	primary	SM	back	trunk	No	loss_MSH2/MSH6	NA	NotApplicable	dMMR	NotApplicable	0	LFU	No	NotApplicable	No	NotApplicable	No	No	NA	No	No	NA	Multiple
PD45520a	PD45520b	Yes	Yes	Yes	PR45520a	No	GB	75-79	female	skin	primary	SC-O	eyelid	ocular_area	Yes	no_loss	no_loss	NotApplicable	pMMR	No	117	DNED	No	NotApplicable	No	NotApplicable	No	No	NA	No	No	NA	Single
PD45521a	PD45521b	Yes	Yes	Yes	PR45521a	No	GB	50-54	female	skin	primary	SC-E	vulva	genital_area	Yes	no_loss	no_loss	NotApplicable	pMMR	No	125	DNED	Yes	21	No	NotApplicable	Cervix	No	Synchronous	No	No	NA	Single
PD45523a	PD45523c	Yes	Yes	Yes	PR45523a	Yes	GB	70-74	male	skin	primary	SA	temple	head&neck	Yes	loss_MSH6/MLH1/PMS2 and variable abnormality of MSH2	loss_MSH6/MLH1/PMS2 and variable abnormality of MSH2	Not detected	dMMR	No	131	DNED	No	NotApplicable	No	NotApplicable	Colon&NMSC	No	After (Rectum (84y))	Yes	No	Oesophagus (Father), Lung (brother)	Single
PD45524a	PD45524c	Yes	Yes	Yes	PR45524a	Yes	GB	55-59	male	skin	primary	SM	scalp	head&neck	Yes	abnormal_MSH2/MSH6	abnormal_MSH2/MSH6	NotApplicable	dMMR	No	108	DNED	No	NotApplicable	No	NotApplicable	ColicAdenoma&NMSC	Yes	Unknown	No	No	NA	Single
PD45880a	PDv38is_wes_v2	Yes	No	Yes	PR45880a	Yes	GR	75-79	male	skin	primary	SA	forehead	head&neck	Yes	no_loss	no_loss	NotApplicable	pMMR	NotApplicable	No	DFU	No	NotApplicable	No	NotApplicable	NA	NA	NA	No	NA	NA	Single
PD45881a	PDv38is_wes_v2	Yes	No	Yes	PR45881a	Yes	GR	55-59	female	skin	primary	SA	chest	trunk	Yes	loss_MLH1/PMS2	loss_MLH1/PMS2	Not detected	dMMR	NotApplicable	No	No	No	NotApplicable	No	NotApplicable	No	No	NA	No	No	NA	Single
PD45882a	PDv38is_wes_v2	Yes	No	Yes	PR45882a	Yes	GR	65-69	male	skin	primary	SA	chest	trunk	Yes	loss_MSH2/MSH6	loss_MSH2/MSH6	NotApplicable	dMMR	NotApplicable	46	ANED	No	NotApplicable	No	NotApplicable	NMSC	No	Unknown	No	No	Lung (family)	Single
PD45884a	PD45884b	Yes	Yes	Yes	PR45884a	Yes	GR	70-74	male	skin	primary	SM	cheek	head&neck	Yes	loss_MSH2/MSH6	loss_MSH2/MSH6	NotApplicable	dMMR	No	52	ANED	No	NotApplicable	No	NotApplicable	No	No	NA	No	No	NA	Single
PD45885a	PD45885b	Yes	Yes	Yes	PR45885a	Yes	GR	60-64	male	skin	primary	SM	scalp	head&neck	Yes	loss_PMS2/abnormal_MLH1	loss_PMS2/abnormal_MLH1	Not detected	dMMR	No	48	ANED	No	NotApplicable	No	NotApplicable	No	No	NA	No	No	NA	Single
PD46978a	PD46978b	No	No	No	PR46978a	Yes	J	40-44	male	skin	primary	SM	scalp	head&neck	Yes	no_loss	no_loss	NotApplicable	pMMR	NotApplicable	29	ANED	No	NotApplicable	No	NotApplicable	No	No	NA	No	No	NA	Single
PD46979a	PD46979b-c	No	No	No	PR46979a	Yes	J	70-74	male	skin	primary	SA	scalp	head&neck	Yes	no_loss	no_loss	NotApplicable	pMMR	NotApplicable	138	ANED	No	NotApplicable	No	NotApplicable	Gastric	No	Before (Gastric (68y))	Yes	No	Blood (Leukemia, Brother)	Multiple
PD46979d	PD46979b-c	No	No	No	PR46979d	Yes	J	75-79	male	skin	primary	SA	cheek	head&neck	Yes	no_loss	no_loss	NotApplicable	pMMR	NotApplicable	110	ANED	No	NotApplicable	No	NotApplicable	Gastric	No	Before (Gastric (68y))	Yes	No	Blood (Leukemia, Brother)	Multiple
PD46982a	PD46982b	No	No	No	PR46982a	Yes	J	65-69	male	skin	primary	SM	scalp	head&neck	Yes	no_loss	no_loss	NotApplicable	pMMR	NotApplicable	95	ANED	No	NotApplicable	No	NotApplicable	No	No	NA	No	No	NA	Single
PD46983a	PD46983b-c	No	No	No	PR46983a	Yes	J	80-84	female	skin	primary	SC-E	ear	head&neck	Yes	no_loss	no_loss	NotApplicable	pMMR	NotApplicable	0	LFU	No	NotApplicable	No	NotApplicable	No	No	NA	No	No	NA	Single
PD46984a	PD46984c	Yes	Yes	Yes	PR46984a	Yes	J	75-79	female	skin	primary	SC-O	eyelid	ocular_area	Yes	no_loss	no_loss	NotApplicable	pMMR	No	0	LFU	No	NotApplicable	No	NotApplicable	No	No	NA	No	No	NA	Single
PD46985a	PD46985b	Yes	Yes	Yes	PR46985a	Yes	J	70-74	female	skin	primary	SM	scalp	head&neck	Yes	no_loss	no_loss	NotApplicable	pMMR	No	3	ANED	No	NotApplicable	No	NotApplicable	No	No	NA	No	No	NA	Single
PD47199a	PDv38is_wes_v2	Yes	No	Yes	PR47199a	Yes	J	40-44	female	skin	primary	SM	temple	head&neck	Yes	no_loss	no_loss	NotApplicable	pMMR	NotApplicable	15	ANED	No	NotApplicable	No	NotApplicable	No	No	NA	No	No	NA	Single
PD47201a	PD47201b	Yes	Yes	Yes	PR47201a	Yes	J	80-84	male	skin	primary	SA	nose	head&neck	Yes	loss_MSH2/abnormal_MSH6	loss_MSH2/abnormal_MSH6	NotApplicable	dMMR	No	4	ANED	No	NotApplicable	No	NotApplicable	No	No	NA	No	No	NA	Single
PD47202a	PD47202c	Yes	Yes	Yes	PR47202a	Yes	J	55-59	female	skin	primary	SA	cheek	head&neck	Yes	loss_PMS2/abnormal_MLH1	loss_PMS2/abnormal_MLH1	Not detected	dMMR	Lynch	8	ANED	No	NotApplicable	No	NotApplicable	Breast	No	Unknown	No	No	NA	Multiple
PD47202d	PD47202c	Yes	Yes	Yes	PR47202d	Yes	J	55-59	female	skin	primary	SA	cheek	head&neck	Yes	loss_PMS2/abnormal_MLH1	loss_PMS2/abnormal_MLH1	Not tested	dMMR	Lynch	8	ANED	No	NotApplicable	No	NotApplicable	Breast	No	Unknown	No	No	NA	Multiple
PD47203a	PDv38is_wes_v2	Yes	No	Yes	PR47203a	Yes	J	80-84	male	skin	primary	SA	forehead	head&neck	Yes	loss_MLH1/PMS2	loss_MLH1/PMS2	Detected	dMMR	NotApplicable	20	ANED	No	NotApplicable	No	NotApplicable	Colon&NMSC	No	Unknown (Colon_AdenoC)	Yes	No	NA	Multiple
PD47203c	PD47203b-d	No	No	No	PR47203c	Yes	J	80-84	male	skin	primary	SA	knee	limbs	Yes	loss_MLH1/PMS2	loss_MLH1/PMS2	Not tested	dMMR	NotApplicable	20	ANED	No	NotApplicable	No	NotApplicable	Colon&NMSC	No	Unknown (Colon_AdenoC)	Yes	No	NA	Multiple
PD47205a	PD47205b	No	No	No	PR47205a	Yes	J	75-79	male	skin	primary	SA	head	head&neck	Yes	no_loss	no_loss	NotApplicable	pMMR	NotApplicable	109	ANED	No	NotApplicable	No	NotApplicable	No	No	NA	No	No	NA	Single
PD47206a	PD47206b	No	No	No	PR47206a	Yes	J	85-89	female	skin	primary	SA	trunk	trunk	Yes	loss_MSH2/MSH6	loss_MSH2/MSH6	NotApplicable	dMMR	NotApplicable	0	LFU	No	NotApplicable	No	NotApplicable	No	No	NA	No	No	NA	Single
PD47207a	PD47207b	No	No	No	PR47207a	Yes	J	80-84	female	skin	primary	SA	forehead	head&neck	Yes	loss_MSH2/MSH6	loss_MSH2/MSH6	NotApplicable	dMMR	NotApplicable	0	LFU	No	NotApplicable	No	NotApplicable	No	No	NA	No	No	NA	Single
PD47208a	PD47208b	No	No	No	PR47208a	Yes	J	60-64	male	skin	primary	SA	nose	head&neck	Yes	loss_MSH2/MSH6	loss_MSH2/MSH6	NotApplicable	dMMR	NotApplicable	0	LFU	No	NotApplicable	No	NotApplicable	No	No	NA	No	No	NA	Single
PD47210a	PD47210b	Yes	Yes	Yes	PR47210a	Yes	J	80-84	male	skin	primary	SC-E	forehead	head&neck	Yes	no_loss	no_loss	NotApplicable	pMMR	No	25	ANED	No	NotApplicable	No	NotApplicable	No	No	NA	No	No	NA	Single
PD47211a	PD47211b	No	No	No	PR47211a	Yes	J	85-89	female	skin	primary	SC-E	finger	limbs	Yes	no_loss	no_loss	NotApplicable	pMMR	NotApplicable	2	DFU	No	NotApplicable	Yes, lymph node	NotApplicable	No	No	NA	No	No	NA	Tumeur/Met
PD47211c	PD47211b	No	No	No	PR47211c	Yes	J	85-89	female	lymph	metastasis	SC-E	regional	local_met	Yes	no_loss	no_loss	NotApplicable	pMMR	NotApplicable	2	DFU	No	NotApplicable	No	NotApplicable	No	No	NA	No	No	NA	Tumeur/Met
PD47212a	PD47212b-c	No	No	No	PR47212a	Yes	J	60-64	male	skin	primary	SC-O	eyelid	ocular_area	Yes	no_loss	no_loss	NotApplicable	pMMR	NotApplicable	12	ANED	No	NotApplicable	Yes, lymph node	NotApplicable	No	No	NA	No	No	NA	Tumeur/Met
PD47212c	PD47212b-c	No	No	No	PR47212c	Yes	J	60-64	male	lymph	metastasis	SC-O	regional	local_met	Yes	no_loss	no_loss	NotApplicable	pMMR	NotApplicable	12	ANED	No	NotApplicable	No	NotApplicable	No	No	NA	No	No	NA	Tumeur/Met
PD47213a	PD47212b-c	No	No	No	PR47213a	Yes	J	80-84	female	skin	primary	SC-O	eyelid	ocular_area	Yes	no_loss	no_loss	NotApplicable	pMMR	NotApplicable	34	ANED	No	NotApplicable	No	NotApplicable	No	No	NA	No	No	NA	Single
PD47214a	PD47214b	Yes	Yes	Yes	PR47214a	Yes	J	65-69	female	skin	primary	SC-E	temple	head&neck	Yes	no_loss	no_loss	NotApplicable	pMMR	No	30	ANED	No	NotApplicable	Yes, lymph node	NotApplicable	No	No	NA	No	Yes	Colon (Father)	Single
PD47216a	PD47216b	Yes	Yes	Yes	PR47216a	No	J	95-99	female	skin	primary	SC-E	cheek	head&neck	Yes	no_loss	no_loss	NotApplicable	pMMR	No	0	ANED	No	NotApplicable	No	NotApplicable	No	No	NA	No	No	NA	Single
PD47217a	PD47217b-c-f	No	No	No	PR47217a	Yes	J	65-69	female	skin	primary	SC-O	eyelid	ocular_area	Yes	no_loss	no_loss	NotApplicable	pMMR	NotApplicable	107	AED	Yes	7	Yes, lymph node and lung	43 and 102	No	No	NA	No	No	NA	Tumeur/Met
PD47217d	PD47217b-c-f	No	No	No	PR47217d	Yes	J	65-69	female	skin	recurrence	SC-O	eyelid	ocular_area	No	no_loss	NA	NotApplicable	pMMR	NotApplicable	107	AED	No	NotApplicable	No	NotApplicable	No	No	NA	No	No	NA	Tumeur/Met
PD47217e	PD47217b-c-f	No	No	No	PR47217e	Yes	J	70-74	female	lymph	metastasis	SC-O	neck	head&neck	No	no_loss	NA	NotApplicable	pMMR	NotApplicable	107	AED	No	NotApplicable	No	NotApplicable	No	No	NA	No	No	NA	Tumeur/Met
PD47218a	PD47218b	Yes	Yes	Yes	PR47218a	Yes	J	70-74	male	skin	primary	SC-O	eyelid	ocular_area	Yes	no_loss	no_loss	NotApplicable	pMMR	No	79	ANED	No	NotApplicable	No	NotApplicable	No	No	NA	No	No	NA	Single
PD47219a	PD47219c	Yes	Yes	Yes	PR47219a	Yes	J	75-79	male	skin	primary	SC-O	eyelid	ocular_area	Yes	no_loss	no_loss	NotApplicable	pMMR	No	71	ANED	Yes	10	Yes, lymph node and lung	1 and 69	No	No	NA	No	No	NA	Tumeur/Met
PD47219f	PD47219c	Yes	Yes	Yes	PR47219f	Yes	J	75-79	male	lymph	metastasis	SC-O	regional	local_met	No	no_loss	NA	NotApplicable	pMMR	No	71	ANED	No	NotApplicable	No	NotApplicable	No	No	NA	No	No	NA	Tumeur/Met
PD47219g	PD47219c	Yes	Yes	Yes	PR47219g	Yes	J	75-79	male	skin	recurrence	SC-O	eyelid	ocular_area	No	no_loss	NA	NotApplicable	pMMR	No	71	ANED	No	NotApplicable	No	NotApplicable	No	No	NA	No	No	NA	Tumeur/Met
PD47219h	PD47219c	Yes	Yes	Yes	PR47219h	No	J	80-84	male	lung	metastasis	SC-O	lung	distant_met	No	no_loss	NA	NotApplicable	pMMR	No	71	ANED	No	NotApplicable	No	NotApplicable	No	No	NA	No	No	NA	Tumeur/Met
PD47219i	PD47219c	No	Yes	No	PR47219i	Yes	J	80-84	male	lung	metastasis	SC-O	lung	distant_met	No	no_loss	NA	NotApplicable	pMMR		71	ANED	No	NotApplicable	No	NotApplicable	No	No	NA	No	No	NA	Tumeur/Met
PD47220a	PD47220c	Yes	Yes	Yes	PR47220a	Yes	J	80-84	male	skin	primary	SC-O	eyelid	ocular_area	Yes	no_loss	no_loss	NotApplicable	pMMR	No	1	ANED	No	NotApplicable	No	NotApplicable	No	No	NA	No	No	NA	Single
PD47221a	No	No	No	No	PR47221a	Yes	J	80-84	male	skin	primary	SA	eyelid	ocular_area	Yes	loss_MSH2/MSH6	loss_MSH2/MSH6	NotApplicable	dMMR	NotApplicable	0	LFU	No	NotApplicable	No	NotApplicable	No	No	NA	No	No	NA	Single
PD47222a	PD47222b	No	No	No	PR47222a	Yes	J	60-64	female	skin	primary	SM	scalp	head&neck	Yes	no_loss	no_loss	NotApplicable	pMMR	NotApplicable	70	ANED	No	NotApplicable	No	NotApplicable	No	No	NA	No	No	NA	Single
PD47223a	PD47223b	Yes	Yes	Yes	PR47223a	No	J	45-49	female	skin	primary	SM	thigh	limbs	Yes	no_loss	no_loss	NotApplicable	pMMR	No	0	LFU	No	NotApplicable	No	NotApplicable	No	No	NA	No	No	NA	Single
PD47224a	PDv38is_wes_v2	Yes	No	Yes	PR47224a	Yes	J	90-94	female	skin	primary	SC-E	cheek	head&neck	Yes	no_loss	no_loss	NotApplicable	pMMR	NotApplicable	2	ANED	No	NotApplicable	No	NotApplicable	No	No	NA	No	No	NA	Single
PD47225a	PD47225b	No	No	No	PR47225a	Yes	J	75-79	female	skin	primary	SC-E	temple	head&neck	Yes	no_loss	no_loss	NotApplicable	pMMR	NotApplicable	7	ANED	No	NotApplicable	No	NotApplicable	No	No	NA	No	No	NA	Single
PD47226a	PD47226b	Yes	Yes	Yes	PR47226a	No	J	75-79	female	skin	primary	SM	nose	head&neck	Yes	no_loss	no_loss	NotApplicable	pMMR	No	36	ANED	No	NotApplicable	No	NotApplicable	No	No	NA	No	No	NA	Single
PD47227a	PD47227c	Yes	Yes	Yes	PR47227a	Yes	J	90-94	male	skin	primary	SA	chin	head&neck	Yes	loss_MSH2/MSH6	loss_MSH2/MSH6	NotApplicable	dMMR	No	30	ANED	No	NotApplicable	No	NotApplicable	Bladder&NMSC&Prostate	No	Before (Prostate_AdenoC (89y), Bladder_Carcinoma (89y), NMSC (90y))_Synchronous (KA)_After(NMSC (93y))	Yes	No	NA	Single
PD47228a	PD47228b	Yes	Yes	Yes	PR47228a	No	J	70-74	male	skin	primary	SC-O	eyelid	ocular_area	Yes	no_loss	no_loss	NotApplicable	pMMR	No	26	ANED	No	NotApplicable	No	NotApplicable	No	No	NA	No	No	NA	Single
PD47229a	PD47229b	Yes	Yes	Yes	PR47229a	Yes	J	80-84	male	skin	primary	SC-E	ear	head&neck	Yes	no_loss	no_loss	NotApplicable	pMMR	No	0	LFU	No	NotApplicable	No	NotApplicable	Colon	No	Before (Colon (80y))	Yes	No	NA	Single
PD47230a	PD47230b	Yes	Yes	Yes	PR47230a	Yes	J	80-84	male	skin	primary	SM	conjunctiva	ocular_area	Yes	no_loss	no_loss	NotApplicable	pMMR	No	18	DNED	No	NotApplicable	No	NotApplicable	Lung&Oesophagus	No	Before (Lung (65y), Oesophagus_SCC (77y))	No	Yes	Gastric (Father, Brother)	Single
PD47231a	PD47231b	Yes	Yes	Yes	PR47231a	Yes	J	90-94	female	skin	primary	SC-O	eyelid	ocular_area	Yes	no_loss	no_loss	NotApplicable	pMMR	No	16	ANED	No	NotApplicable	No	NotApplicable	No	No	NA	No	No	NA	Single
PD47232a	PD47232b	Yes	Yes	Yes	PR47232a	Yes	J	80-84	male	skin	primary	SM	scalp	head&neck	Yes	no_loss	no_loss	NotApplicable	pMMR	No	3	ANED	No	NotApplicable	No	NotApplicable	NMSC	No	Synchronous	No	No	NA	Single
PD47233a	PD47233b	Yes	Yes	Yes	PR47233a	No	J	75-79	female	skin	primary	SC-E	scalp	head&neck	Yes	no_loss	no_loss	NotApplicable	pMMR	No	0	LFU	No	NotApplicable	No	NotApplicable	No	No	NA	No	No	NA	Single
PD47234a	PD47234b	No	No	No	PR47234a	Yes	J	75-79	male	skin	primary	SC-O	eyelid	ocular_area	Yes	no_loss	no_loss	NotApplicable	pMMR	NotApplicable	4	ANED	No	NotApplicable	No	NotApplicable	No	No	NA	No	Yes	Liver (Father)	Single
PD47235a	PD47235d	Yes	Yes	Yes	PR47235a	Yes	J	45-49	female	skin	primary	SM	scalp	head&neck	Yes	no_loss	no_loss	NotApplicable	pMMR	No	2	ANED	No	NotApplicable	No	NotApplicable	No	No	NA	No	Yes	Liver (Father), Gastric (GrandFather and Aunt)	Single
PD47236a	PD47236c	Yes	Yes	Yes	PR47236a	Yes	B	80-84	male	skin	primary	SC-E	eyebrow	head&neck	Yes	loss_MSH2/MSH6	loss_MSH2/MSH6	NotApplicable	dMMR	No	46	ANED	No	NotApplicable	No	NotApplicable	NMSC&Brain(meningioma)	No	NV	No	No	NA	Single
PD47237a	PD47237b	Yes	Yes	Yes	PR47237a	Yes	B	80-84	female	skin	primary	SC-O	eyelid	ocular_area	Yes	no_loss	no_loss	NotApplicable	pMMR	No	13	ANED	No	NotApplicable	No	NotApplicable	No	No	NA	No	No	NA	Single
PD47238a	PD47238b	Yes	Yes	No	PR47238a	Yes	B	50-54	male	skin	primary	SC-O	eyelid	ocular_area	Yes	no_loss	no_loss	NotApplicable	pMMR	No	44	ANED	No	NotApplicable	No	NotApplicable	No	No	NA	No	No	NA	Single
PD47239a	PD47239b	Yes	Yes	Yes	PR47239a	Yes	B	70-74	female	skin	primary	SA	scalp	head&neck	Yes	loss_MSH2/MSH6	loss_MSH2/MSH6	NotApplicable	dMMR	No	0	recent	No	NotApplicable	No	NotApplicable	No	Yes	NA	No	No	NA	Single
PD47240a	PD47240k	No	Yes	No	PR47240a	Yes	B	50-54	female	skin	primary	SA	scalp	head&neck	Yes	loss_MSH2/MSH6	loss_MSH2/MSH6	NotApplicable	dMMR	Lynch	76	DNED	No	NotApplicable	No	NotApplicable	Breast&Gastric	No	Before (Breast (50y))_After (Gastric (59y))	Yes	Yes	Gastric (Father (dead 44y)), Brain (Glioblastoma, Brother Twin (dead 22y)), Colon (Two Brothers (one dead 37y), Sister (dead 58y))	Multiple
PD47240c	PD47240k	Yes	Yes	Yes	PR47240c	No	B	55-59	female	skin	primary	SC-E	arm	limbs	No	loss_MSH2/MSH6	NA	NotApplicable	dMMR	Lynch	39	DNED	No	NotApplicable	No	NotApplicable	Breast&Gastric	No	Before (Breast (50y))_After (Gastric (59y))	Yes	Yes	Gastric (Father (dead 44y)), Brain (Glioblastoma, Brother Twin (dead 22y)), Colon (Two Brothers (one dead 37y), Sister (dead 58y))	Multiple
PD47240f	PD47240k	Yes	Yes	Yes	PR47240f	Yes	B	55-59	female	skin	primary	SM	back	trunk	No	loss_MSH2/MSH6	NA	NotApplicable	dMMR	Lynch	38	DNED	No	NotApplicable	No	NotApplicable	Breast&Gastric	No	Before (Breast (50y))_After (Gastric (59y))	Yes	Yes	Gastric (Father (dead 44y)), Brain (Glioblastoma, Brother Twin (dead 22y)), Colon (Two Brothers (one dead 37y), Sister (dead 58y))	Multiple
PD47240j	PD47240k	Yes	Yes	Yes	PR47240j	Yes	B	55-59	female	skin	primary	KA	temple	head&neck	No	NA	NA	NotApplicable	dMMR	Lynch	7	DNED	No	NotApplicable	No	NotApplicable	Breast&Gastric	No	Before (Breast (50y))_After (Gastric (59y))	Yes	Yes	Gastric (Father (dead 44y)), Brain (Glioblastoma, Brother Twin (dead 22y)), Colon (Two Brothers (one dead 37y), Sister (dead 58y))	Multiple
PD48815a	PD48815b	Yes	Yes	Yes	PR48815a	No	B	70-74	male	skin	primary	SC-E	forehead	head&neck	Yes	no_loss	no_loss	NotApplicable	pMMR	No	0	recent	No	NotApplicable	No	NotApplicable	No	No	NA	No	No	Head&Neck (Father(~60y))	Single
PD48816a	PD48816b	Yes	Yes	Yes	PR48816a	No	C	65-69	male	skin	primary	SC-E	scalp	head&neck	Yes	no_loss	no_loss	NotApplicable	pMMR	No	50	ANED	No	NotApplicable	No	NotApplicable	No	No	NA	No	No	NA	Single
PD48817a	PD48817b	No	No	No	PR48817a	Yes	C	80-84	male	skin	primary	SC-E	shoulder	trunk	Yes	no_loss	no_loss	NotApplicable	pMMR	NotApplicable	58	ANED	No	NotApplicable	No	NotApplicable	NMSC	No	Synchronous	No	No	NA	Single
PD48818a	PD48818b	Yes	Yes	Yes	PR48818a	Yes	C	60-64	male	skin	primary	SC-E	neck	head&neck	Yes	no_loss	no_loss	NotApplicable	pMMR	No	49	DFD	No	NotApplicable	Yes, lymp nodes	1 and 3	No	No	NA	No	No	NA	Single
PD48819a	PD48819b	Yes	Yes	Yes	PR48819a	Yes	C	45-49	female	skin	primary	SC-E	neck	head&neck	Yes	no_loss	no_loss	NotApplicable	pMMR	No	4	DNED	No	NotApplicable	No	NotApplicable	Lung	No	Synchronous	No	No	NA	Single
PD48820a	PD48820b	No	No	No	PR48820a	Yes	C	80-84	male	skin	primary	SC-E	jaw	head&neck	Yes	no_loss	no_loss	NotApplicable	pMMR	NotApplicable	18	ANED	No	NotApplicable	No	NotApplicable	NMSC	No	Before	No	No	NA	Single
PD48821a	PDv38is_wes_v2	Yes	No	Yes	PR48821a	Yes	C	70-74	male	skin	primary	SC-E	pubis	genital_area	Yes	no_loss	no_loss	NotApplicable	pMMR	NotApplicable	9	ANED	No	NotApplicable	No	NotApplicable	ColicAdenoma	No	NV	No	No	NA	Single
PD48823a	PDv38is_wes_v2	Yes	No	Yes	PR48823a	Yes	C	45-49	female	skin	primary	SC-O	eyelid	ocular_area	Yes	no_loss	no_loss	NotApplicable	pMMR	NotApplicable	27	ANED	No	NotApplicable	No	NotApplicable	No	No	NA	No	No	NA	Single
PD48824a	PD48824b	Yes	Yes	Yes	PR48824a	Yes	C	45-49	male	skin	primary	SC-O	eyelid	ocular_area	Yes	no_loss	no_loss	NotApplicable	pMMR	No	18	ANED	No	NotApplicable	No	NotApplicable	No	No	NA	No	No	NA	Single
PD48825a	PD48825b	Yes	Yes	Yes	PR48825a	Yes	C	80-84	male	skin	primary	SC-O	eye	ocular_area	Yes	no_loss	no_loss	NotApplicable	pMMR	No	9	ANED	No	NotApplicable	No	NotApplicable	Prostate	No	Before	Yes	No	NA	Single
PD48826a	PD48826b	Yes	Yes	No	PR48826a	Yes	C	90-94	male	skin	primary	SC-O	eye	ocular_area	Yes	no_loss	no_loss	NotApplicable	pMMR	No	4	DFD	No	NotApplicable	No	NotApplicable	No	No	NA	No	No	NA	Single
PD48827a	PD48827b	Yes	Yes	No	PR48827a	Yes	C	80-84	male	skin	primary	SC-O	eye	ocular_area	Yes	no_loss	no_loss	NotApplicable	pMMR	No	75	ANED	No	NotApplicable	No	NotApplicable	Prostate	No	After	Yes	No	NA	Single
PD48828a	PD48828b	Yes	Yes	No	PR48828a	Yes	C	50-54	female	skin	primary	SC-E	labium	genital_area	Yes	no_loss	no_loss	NotApplicable	pMMR	No	117	ANED	No	NotApplicable	No	NotApplicable	No	No	NA	No	No	NA	Single
PD48829a	PDv38is_wes_v2	Yes	No	Yes	PR48829a	Yes	C	35-39	female	skin	primary	SC-O	eyelid	ocular_area	Yes	no_loss	no_loss	NotApplicable	pMMR	NotApplicable	128	DFD	No	NotApplicable	Yes, parotid/node and brain	32 and 117	No	No	NA	No	No	NA	Tumeur/Met
PD48829c	PDv38is_wes_v2	No	No	No	PR48829c	Yes	C	35-39	female	parotid	metastasis	SC-O	parotid	local_met	No	no_loss	no_loss	NotApplicable	pMMR	NotApplicable	128	DFD	No	NotApplicable	No	NotApplicable	No	No	NA	No	No	NA	Tumeur/Met
PD48829d	PDv38is_wes_v2	Yes	No	Yes	PR48829d	Yes	C	45-49	female	brain	metastasis	SC-O	brain	distant_met	No	no_loss	NA	NotApplicable	pMMR	NotApplicable	128	DFD	No	NotApplicable	No	NotApplicable	No	No	NA	No	No	NA	Tumeur/Met
PD48829e	PDv38is_wes_v2	Yes	No	Yes	PR48829e	Yes	C	45-49	female	brain	metastasis	SC-O	brain	distant_met	No	no_loss	NA	NotApplicable	pMMR	NotApplicable	128	DFD	No	NotApplicable	No	NotApplicable	No	No	NA	No	No	NA	Tumeur/Met
PD48829f	PDv38is_wes_v2	Yes	No	Yes	PR48829f	No	C	35-39	female	parotid	metastasis	SC-O	parotid	local_met	No	no_loss	NA	NotApplicable	pMMR	NotApplicable	128	DFD	No	NotApplicable	No	NotApplicable	No	No	NA	No	No	NA	Tumeur/Met
PD48830a	PD48830b	Yes	Yes	Yes	PR48830a	Yes	C	45-49	male	skin	primary	SM	back	trunk	Yes	loss_MSH2/MSH6	loss_MSH2/MSH6	NotApplicable	dMMR	No	74	ANED	No	NotApplicable	No	NotApplicable	No	No	NA	No	No	NA	Single
PD48832a	PD48832b	No	No	No	PR48832a	Yes	C	85-89	female	skin	primary	SC-O	eyelid	ocular_area	Yes	no_loss	no_loss	NotApplicable	pMMR	NotApplicable	57	DFU	No	NotApplicable	No	NotApplicable	NMSC	No	Before	No	No	NA	Single
PD49124a	PD49124b	No	No	No	PR49124a	Yes	B	40-44	male	skin	primary	SM	eyelid	ocular_area	Yes	loss_MSH2/MSH6	loss_MSH2/MSH6	NotApplicable	dMMR	NotApplicable	0	LFU	No	NotApplicable	No	NotApplicable	Colon	No	Before (Rectum (29y))_After (Colon (44y))	Yes	Yes	Gastric (Father (dead 44y)), Brain (Glioblastoma, Brother Twin (dead 22y)), Colon (Two Brothers (one dead 37y), Sister (dead 58y))	Single

## Sheet: Patients
Tumour_DNA	Normal	Germline_Analysis	Country	Age(years)	Gender	Phenotype	Type	Diagnosis	Site_group	MLH1Hypermethylation	MMRstatus	LynchSyndrome	Follow_up(months)	Status	Recurrence	TimeAfterInitialDiagnosis_Rec(months)	Metastasis	TimeAfterInitialDiagnosis_Met(months)	Cancer	ImmunoCompromised	Cancer_before_after_ST	CancerLynch	FamilyCancerLynch	FamilyCancer_details	MultipleST
PD42171	PD42171b	Yes	G	86	female	skin	primary	SA	head&neck	NotApplicable	pMMR	No	0	LFU	No	NotApplicable	No	NotApplicable	NMSC	No	Unknown	No	No	NA	Single
PD42172	PD42172b	Yes	G	58	female	skin	primary	SM_SM	trunk_head&neck	Not detected	dMMR	Lynch	144	ANED	No	NotApplicable	No	NotApplicable	No	No	NA	No	No	NA	Multiple
PD42173	No	No	G	34	female	skin	primary	SM	head&neck	NotApplicable	pMMR	NotApplicable	No	No	No	NotApplicable	No	NotApplicable	No	No	NA	No	No	NA	Single
PD42174	No	No	G	57	male	skin	primary	SM	trunk	NotApplicable	dMMR	NotApplicable	48	ANED	No	NotApplicable	No	NotApplicable	NMSC	No	Unknown	No	No	NA	Multiple
PD42178	PD42178c	Yes	G	76	male	skin	primary	SC-E	trunk	NotApplicable	dMMR	Lynch	0	recent	No	NotApplicable	No	NotApplicable	No	No	NA	No	No	NA	Single
PD42180	PDv38is_wes_v2	No	G	84	male	skin	primary	SA	trunk	NotApplicable	dMMR	NotApplicable	0	recent	No	NotApplicable	No	NotApplicable	No	No	NA	No	No	NA	Single
PD42476	PD42476b	Yes	GB	88	male	skin	primary	SA	trunk	Not detected	dMMR	No	9	ANED	No	NotApplicable	No	NotApplicable	NMSC	No	NV	No	No	NA	Single
PD42477	PDv38is_wes_v2	No	GB	74	female	skin	primary	SA_SA_SM	head&neck_head&neck_trunk	NotApplicable	dMMR	NotApplicable	23	DNED	No	NotApplicable	No	NotApplicable	Bladder&Colon&Endometrium	No	Before (Ovary_AdenoC(45y), Colon_Ascending&Transverse (64y))_Unknow (Bladder_Transitional)_After (Blood_LowGradeBcellDisorder))	Yes	No	Unknown (Father, Brother)	Multiple
PD42478	PD42478b	Yes	GB	68	female	skin	primary	SA	head&neck	NotApplicable	dMMR	No	13	ANED	No	NotApplicable	No	NotApplicable	ColicAdenoma	No	Unknown	No	No	NA	Single
PD42479	PDv38is_wes_v2	No	GB	73	male	skin	primary	SC-E	head&neck	NotApplicable	pMMR	NotApplicable	113	ANED	No	NotApplicable	No	NotApplicable	Pancreas	No	After (Pancreas (*1y))	Yes	No	NA	Single
PD42480	PD42480b	Yes	GB	81	male	skin	primary	SC-E	head&neck	NotApplicable	pMMR	No	2	ANED	No	NotApplicable	No	NotApplicable	No	Yes	NA	No	No	NA	Single
PD42481	PD42481b	Yes	GB	75	female	skin	primary	SM	head&neck	NotApplicable	pMMR	No	8	ANED	No	NotApplicable	No	NotApplicable	No	No	NA	No	No	NA	Single
PD42482	No	No	GB	68	female	skin	primary	SM	head&neck	NotApplicable	pMMR	NotApplicable	0	LFU	No	NotApplicable	No	NotApplicable	No	No	NA	No	No	NA	Single
PD42483	PDv38is_wes_v2	No	GB	57	female	skin	primary	SA	head&neck	NotApplicable	pMMR	NotApplicable	18	ANED	No	NotApplicable	No	NotApplicable	No	No	NA	No	No	NA	Single
PD42484	PD42484b	Yes	GB	61	male	skin	primary	SA	trunk	NotApplicable	dMMR	Lynch	55	ANED	No	NotApplicable	No	NotApplicable	No	No	NA	No	No	NA	Multiple
PD42485	PD42485b	Yes	GB	69	male	skin	primary	SA	head&neck	NotApplicable	pMMR	No	79	ANED	No	NotApplicable	No	NotApplicable	ColicAdenoma&NMSC	No	Unknown_ElectiveColectomy(52y))	No	Yes	Colon (family)	Multiple
PD42486	PD42486b	Yes	GB	62	male	skin	primary	SC-E	head&neck	NotApplicable	pMMR	No	6	ANED	No	NotApplicable	No	NotApplicable	No	Yes	NA	No	No	NA	Single
PD42487	PD42487b	Yes	GB	74	male	skin	primary	SA	trunk	NotApplicable	dMMR	Lynch	1	ANED	No	NotApplicable	No	NotApplicable	NMSC&Prostate	No	Unknown	Yes	No	NA	Single
PD42488	No	No	GB	85	male	skin	primary	SM	head&neck	NotApplicable	pMMR	NotApplicable	49	DFU	No	NotApplicable	No	NotApplicable	Bladder	No	Before (Bladder)NeuroEndocrine (84y))	Yes	No	NA	Single
PD42489	PD42489b	Yes	GB	69	female	skin	primary	SA	head&neck	NotApplicable	pMMR	No	0	LFU	No	NotApplicable	No	NotApplicable	No	No	NA	No	No	NA	Single
PD42490	PD42490b	Yes	GB	61	male	skin	primary	SA_SA_SM_SM_SA_SM_SC-E	head&neck_head&neck_head&neck_trunk_head&neck_trunk_head&neck	NotApplicable	dMMR	Lynch	132	ANED	No	NotApplicable	No	NotApplicable	Colon&NMSC&Thymus	No	Before (Colon (58y))_After (Thymoma (72y))	Yes	No	NA	Multiple
PD42491	No	No	GB	69	male	skin	primary	SA	head&neck	Not detected	dMMR	NotApplicable	16	ANED	No	NotApplicable	No	NotApplicable	No	No	NA	No	No	NA	Single
PD42492	PD42492b	Yes	GB	76	female	skin	primary	SM	head&neck	Not detected	dMMR	No	3	ANED	No	NotApplicable	No	NotApplicable	Breast&Endometrium	No	Before (Breast (57y), Endometrium 69y))	Yes	No	Lung (mother)	Single
PD42493	PD42493b	Yes	GB	54	male	skin	primary	SC-E	head&neck	NotApplicable	pMMR	No	15	ANED	No	NotApplicable	No	NotApplicable	ColicAdenoma&NMSC	No	Unknown	No	No	NA	Single
PD42496	PD42496b	Yes	GB	70	male	skin	primary	SA	head&neck	NotApplicable	dMMR	No	5	ANED	No	NotApplicable	No	NotApplicable	Lung	No	Synchronous	No	No	NA	Multiple
PD42497	PD42497b	Yes	GB	83	male	skin	primary	SA	head&neck	NotApplicable	dMMR	No	7	ANED	No	NotApplicable	No	NotApplicable	Prostate	No	Before	Yes	Yes	Prostate (paternal GrandFather, Brother)	Single
PD42498	PD42498b	Yes	GB	87	male	skin	primary	SA	head&neck	NotApplicable	dMMR	No	4	DNED	No	NotApplicable	No	NotApplicable	NMSC&Pleura	No	Unknown	No	No	NA	Single
PD42499	PD42499b	Yes	GB	66	female	skin	primary	SC-O	ocular_area	NotApplicable	pMMR	No	40	ANED	No	NotApplicable	No	NotApplicable	No	No	NA	No	No	NA	Single
PD42500	PD42500b	Yes	GB	67	male	skin	primary	SA	head&neck	NotApplicable	dMMR	No	27	ANED	No	NotApplicable	No	NotApplicable	NMSC	No	NV	No	No	NA	Single
PD42502	PD42502b	Yes	GB	67	male	skin	primary	SC-O	ocular_area	NotApplicable	pMMR	No	19	ANED	No	NotApplicable	No	NotApplicable	Colon	No	Before (Bowel (56y))	Yes	No	NA	Single
PD42503	No	No	GB	58	female	skin	primary	SM	head&neck	NotApplicable	pMMR	NotApplicable	0	LFU	No	NotApplicable	No	NotApplicable	No	No	NA	No	No	NA	Single
PD42504	PD42504b	Yes	GB	80	male	skin	primary	SA	head&neck	NotApplicable	dMMR	No	0	LFU	No	NotApplicable	No	NotApplicable	No	No	NA	No	No	NA	Single
PD42505	PD42505b	No	GB	44	male	skin	primary	SM	trunk	Not tested	dMMR	NotApplicable	48	ANED	No	NotApplicable	No	NotApplicable	No	No	NA	No	No	NA	Single
PD42506	No	No	GB	70	male	skin	primary	SA	head&neck	NotApplicable	pMMR	NotApplicable	39	ANED	No	NotApplicable	No	NotApplicable	No	No	NA	No	No	NA	Single
PD42507	PD42507b	Yes	GB	83	male	skin	primary	SA	head&neck	NotApplicable	dMMR	No	15	ANED	No	NotApplicable	No	NotApplicable	Bladder&NMSC	No	Unknown (Bladder_Transitional)	Yes	No	NA	Single
PD42508	PD42508b	Yes	GB	72	male	skin	primary	SA	trunk	NotApplicable	dMMR	No	43	ANED	No	NotApplicable	No	NotApplicable	MSC	No	Synchronous	No	No	NA	Single
PD42510	PD42510b	Yes	GB	57	male	skin	primary	SC-O	ocular_area	NotApplicable	pMMR	No	3	ANED	No	NotApplicable	No	NotApplicable	NMSC, colic adenoma	No	Unknown	No	No	NA	Single
PD42511	PD42511b	Yes	GB	77	male	skin	primary	SA	head&neck	NotApplicable	dMMR	No	62	ANED	No	NotApplicable	No	NotApplicable	NMSC	No	Unknown	No	No	NA	Single
PD42513	PD42513b	Yes	GB	73	male	skin	primary	SA	head&neck	NotApplicable	dMMR	No	15	ANED	No	NotApplicable	No	NotApplicable	ColicAdenoma&NMSC&Blood	No	Unknown	No	No	NA	Single
PD42514	PD42514b	Yes	GB	75	female	skin	primary	SC-O	ocular_area	NotApplicable	pMMR	No	36	ANED	No	NotApplicable	No	NotApplicable	Lung	No	Before	No	No	NA	Single
PD42516	No	No	GB	51	female	skin	primary	SM	head&neck	NotApplicable	pMMR	NotApplicable	1	ANED	No	NotApplicable	No	NotApplicable	No	No	NA	No	No	NA	Single
PD42517	PD42517b	Yes	GB	81	female	skin	primary	SM_SM	head&neck_head&neck	NotApplicable	pMMR	No	63	ANED	No	NotApplicable	No	NotApplicable	NMSC	No	Unknown	No	No	NA	Multiple
PD42518	PD42518b	Yes	GB	81	male	skin	primary	SM	head&neck	NotApplicable	dMMR	No	7	ANED	No	NotApplicable	No	NotApplicable	No	No	NA	No	No	NA	Single
PD42521	PD42521b	Yes	GB	80	male	skin	primary	SA	head&neck	NotApplicable	pMMR	No	0	ANED	No	NotApplicable	No	NotApplicable	NMSC	No	Before	No	No	NA	Single
PD42522	PD42522b	Yes	GB	73	male	skin	primary	SA	head&neck	NotApplicable	pMMR	No	1	ANED	No	NotApplicable	No	NotApplicable	Paraganglion	No	Before	No	No	NA	Single
PD42526	PD42526b	Yes	GB	61	female	skin	primary	SM	head&neck	NotApplicable	pMMR	No	5	ANED	No	NotApplicable	No	NotApplicable	No	No	NA	No	Yes	Colon (Mother)	Single
PD42527	PD42527b	Yes	GB	75	male	skin	primary	SM	head&neck	Detected	dMMR	No	14	ANED	No	NotApplicable	No	NotApplicable	NMSC&Blood	No	Unknown	No	No	NA	Single
PD42529	PD42529b	Yes	GB	48	male	skin	primary	SA	head&neck	Not detected	dMMR	Lynch	0	LFU	No	NotApplicable	No	NotApplicable	Colon&ColicAdenoma	No	Unknown (Colon_AdenoC)	Yes	No	NA	Single
PD42530	PD42530b	Yes	GB	86	male	skin	primary	SM	head&neck	NotApplicable	pMMR	No	0	LFU	No	NotApplicable	No	NotApplicable	No	No	NA	No	No	NA	Single
PD42531	No	No	GB	40	male	skin	primary	SM	head&neck	NotApplicable	dMMR	NotApplicable	0	LFU	No	NotApplicable	No	NotApplicable	No	No	NA	No	No	NA	Single
PD42532	PD42532b	Yes	GB	77	male	skin	primary	SC-E	head&neck	NotApplicable	pMMR	No	14	ANED	No	NotApplicable	No	NotApplicable	No	No	NA	No	No	NA	Single
PD42534	PD42534b	Yes	GB	90	female	skin	primary	SA	trunk	Detected	dMMR	No	12	DNED	No	NotApplicable	No	NotApplicable	No	No	NA	No	No	NA	Single
PD42535	PD42535b	Yes	GB	79	female	skin	primary	SA	head&neck	NotApplicable	dMMR	No	16	ANED	No	NotApplicable	No	NotApplicable	ColicAdenoma&NMSC	No	Unknown	No	No	NA	Single
PD42536	PD42536b	Yes	GB	70	female	skin	primary	SA	head&neck	NotApplicable	pMMR	No	60	ANED	No	NotApplicable	No	NotApplicable	NMSC	No	Unknown	No	No	NA	Single
PD42537	PD42537b	Yes	GB	81	female	skin	primary	SA	ocular_area	NotApplicable	pMMR	No	23	ANED	No	NotApplicable	No	NotApplicable	Thyroid	No	Unknown	No	No	NA	Single
PD42538	PD42538b	Yes	GB	75	female	skin	primary	SM	head&neck	NotApplicable	dMMR	No	12	ANED	No	NotApplicable	No	NotApplicable	Ureter	No	Unknown_Ureter_PapillaryUrothelialCarcinoma	Yes	No	NA	Single
PD42539	PD42539c	Yes	GB	80	female	skin	primary	SM	head&neck	NotApplicable	pMMR	No	60	ANED	No	NotApplicable	No	NotApplicable	NMSC	No	Unknown	No	No	NA	Single
PD42540	PD42540b	Yes	GB	76	male	skin	primary	SA	head&neck	Not detected	dMMR	No	10	ANED	No	NotApplicable	No	NotApplicable	NMSC&Immunosuppressed	Yes	Unknown	No	No	NA	Single
PD42542	PD42542b	Yes	GB	81	female	skin	primary	SC-E	head&neck	NotApplicable	pMMR	No	8	ANED	No	NotApplicable	No	NotApplicable	Bladder	No	Before (Bladder_TransitionalCarcinoma)	Yes	No	NA	Single
PD42543	PD42543b	Yes	GB	68	female	skin	primary	SH	head&neck	NotApplicable	pMMR	No	7	ANED	No	NotApplicable	No	NotApplicable	No	No	NA	No	No	NA	Single
PD42544	PD42544b	Yes	GB	77	male	skin	primary	SM	head&neck	NotApplicable	pMMR	No	1	DFU	No	NotApplicable	No	NotApplicable	Colon&NMSC&Prostate	No	Before (Colon_AdenoC, Prostate_AdenoC)	Yes	No	NA	Single
PD42545	PD42545b	Yes	GB	69	female	skin	primary	SA	head&neck	NotApplicable	pMMR	No	32	ANED	No	NotApplicable	No	NotApplicable	No	No	NA	No	No	NA	Single
PD42552	PD42552b	Yes	GB	70	female	skin	primary	SM	trunk	Not detected	dMMR	No	43	ANED	No	NotApplicable	No	NotApplicable	NMSC	No	Unknown	No	No	NA	Single
PD42554	PD42554b	No	GB	86	male	skin	primary	SA	head&neck	NotApplicable	pMMR	NotApplicable	56	ANED	No	NotApplicable	No	NotApplicable	No	No	NA	No	No	NA	Single
PD42556	PD42556b	Yes	GB	74	male	skin	primary	SA	head&neck	NotApplicable	dMMR	No	44	ANED	No	NotApplicable	No	NotApplicable	NMSC	No	Unknown	No	No	NA	Single
PD42557	PD42557b	Yes	GB	87	female	skin	primary	SM	head&neck	NotApplicable	pMMR	No	20	ANED	No	NotApplicable	No	NotApplicable	No	No	NA	No	No	NA	Single
PD42558	No	No	GB	42	female	skin	primary	SA	head&neck	NotApplicable	dMMR	NotApplicable	42	ANED	No	NotApplicable	No	NotApplicable	No	No	NA	No	No	NA	Single
PD42559	PD42559b	Yes	GB	69	female	skin	primary	SM	head&neck	NotApplicable	pMMR	No	7	ANED	No	NotApplicable	No	NotApplicable	No	No	NA	No	No	NA	Single
PD42562	PD42562b	Yes	GB	95	male	skin	primary	SA	head&neck	NotApplicable	pMMR	No	4	ANED	No	NotApplicable	No	NotApplicable	NMSC	No	NV	No	No	NA	Single
PD43395	PD43395b	Yes	GB	76	female	skin	primary	SA	trunk	NotApplicable	dMMR	No	107	ANED	No	NotApplicable	No	NotApplicable	Breast	No	Before (Breast (68y))	No	No	NA	Single
PD43396	PD43396b	No	GB	86	male	skin	primary	SA	head&neck	NotApplicable	dMMR	NotApplicable	32	DFU	No	NotApplicable	No	NotApplicable	Colon&ColicAdenoma	No	Before (ColonCarcinoma)	Yes	No	NA	Single
PD43398	PD43398b	Yes	GB	76	male	skin	primary	SA	head&neck	NotApplicable	pMMR	No	83	ANED	No	NotApplicable	No	NotApplicable	No	No	NA	No	No	NA	Single
PD43399	PD43399b	Yes	GB	87	male	skin	primary	SC-E	trunk	NotApplicable	pMMR	No	7	DNED	No	NotApplicable	No	NotApplicable	No	No	NA	No	No	NA	Single
PD43728	No	No	GB	80	male	skin	primary	SA	head&neck	NotApplicable	pMMR	NotApplicable	22	ANED	No	NotApplicable	No	NotApplicable	NMSC	No	Unknown	No	No	NA	Single
PD43729	PDv38is_wes_v2	No	GB	84	male	skin	primary	SA	head&neck	NotApplicable	dMMR	NotApplicable	92	DFU	No	NotApplicable	No	NotApplicable	MSC&NMSC	No	Unknown	No	No	NA	Single
PD43730	No	No	GB	42	male	skin	primary	SA	head&neck	NotApplicable	pMMR	NotApplicable	0	LFU	No	NotApplicable	No	NotApplicable	No	No	NA	No	No	NA	Single
PD43731	PD43731b	Yes	GB	70	male	skin	primary	SA	head&neck	NotApplicable	pMMR	No	1	ANED	No	NotApplicable	No	NotApplicable	No	No	NA	No	No	NA	Single
PD43733	No	No	GB	76	male	skin	primary	SA	head&neck	NotApplicable	pMMR	NotApplicable	11	ANED	No	NotApplicable	No	NotApplicable	NMSC	No	Unknown	No	No	NA	Single
PD43734	PD43734b	Yes	GB	70	male	skin	primary	SA	head&neck	NotApplicable	pMMR	No	13	ANED	No	NotApplicable	No	NotApplicable	NMSC	No	NV	No	No	NA	Single
PD43736	PD43736b	Yes	GB	82	male	skin	primary	SA	head&neck	NotApplicable	pMMR	No	11	ANED	No	NotApplicable	No	NotApplicable	NMSC	No	NV	No	No	NA	Single
PD43737	No	No	GB	59	male	skin	primary	SH	head&neck	NotApplicable	pMMR	NotApplicable	1	ANED	No	NotApplicable	No	NotApplicable	No	No	NA	No	No	NA	Single
PD43738	PD43738b	Yes	GB	69	female	skin	primary	SH	trunk	NotApplicable	pMMR	No	14	ANED	No	NotApplicable	No	NotApplicable	Breast&NMSC	No	Before (Breast_NST (59y))	No	No	NA	Single
PD43739	PD43739b	Yes	GB	85	male	skin	primary	SA	head&neck	NotApplicable	dMMR	No	9	ANED	No	NotApplicable	No	NotApplicable	No	No	NA	No	No	NA	Single
PD43740	PD43740b	Yes	GB	79	male	skin	primary	SA	ocular_area	Not detected	dMMR	No	0	ANED	No	NotApplicable	No	NotApplicable	No	No	NA	No	No	NA	Single
PD43741	PD43741b	Yes	GB	53	male	skin	primary	SM	head&neck	NotApplicable	pMMR	No	106	ANED	No	NotApplicable	No	NotApplicable	No	No	NA	No	No	NA	Single
PD43742	PD43742b	Yes	GB	70	female	skin	primary	SM	head&neck	NotApplicable	pMMR	No	100	ANED	No	NotApplicable	No	NotApplicable	No	No	NA	No	No	NA	Single
PD43743	No	No	GB	81	male	skin	primary	SM	head&neck	NotApplicable	dMMR	NotApplicable	27	DNED	No	NotApplicable	No	NotApplicable	No	No	NA	No	No	NA	Single
PD43744	PD43744b	Yes	GB	57	female	skin	primary	SM	trunk	NotApplicable	dMMR	Lynch	64	ANED	No	NotApplicable	No	NotApplicable	NMSC	No	Unknown	No	No	NA	Single
PD43745	PD43745b	Yes	GB	79	male	skin	primary	SM	head&neck	NotApplicable	dMMR	No	95	ANED	No	NotApplicable	No	NotApplicable	No	No	NA	No	No	NA	Single
PD43746	PD43746b	Yes	GB	81	female	skin	primary	SM	head&neck	NotApplicable	dMMR	Lynch	93	ANED	No	NotApplicable	No	NotApplicable	Colon&ColicAdenoma&Endometrium&MSC,NMSC	No	Before (Melanoma (52y), AdenoCEndometrioid (55y))_Synchronous (AscendingColon)	Yes	No	NA	Single
PD43747	PD43747b	Yes	GB	89	male	skin	primary	SM	head&neck	NotApplicable	dMMR	No	55	DFU	No	NotApplicable	No	NotApplicable	ColicAdenoma&NMSC	No	Unknown	No	No	NA	Single
PD43748	PD43748b	No	GB	60	male	skin	primary	SM	head&neck	NotApplicable	pMMR	NotApplicable	79	ANED	No	NotApplicable	No	NotApplicable	No_Cervix(dysplasia)	No	Before (Cervix (43y))	No	No	NA	Single
PD43749	PD43749b	Yes	GB	79	male	skin	primary	SM	head&neck	NotApplicable	pMMR	No	0	LFU	No	NotApplicable	No	NotApplicable	No	No	NA	No	No	NA	Single
PD43750	No	No	GB	88	female	skin	primary	SM	head&neck	NotApplicable	pMMR	NotApplicable	48	ANED	No	NotApplicable	No	NotApplicable	NMSC	No	Unknown	No	No	NA	Single
PD43751	PD43751b	Yes	GB	85	female	skin	primary	SM	head&neck	NotApplicable	pMMR	No	2	ANED	No	NotApplicable	No	NotApplicable	NMSC	No	Unknown	No	No	NA	Single
PD43753	PD43753b	Yes	GB	86	male	skin	primary	SA	head&neck	NotApplicable	pMMR	No	15	DNED	No	NotApplicable	No	NotApplicable	Bladder&NMSC	Yes	Unknown	Yes	No	NA	Single
PD43754	PD43754b	Yes	GB	72	female	skin	primary	SA	head&neck	NotApplicable	pMMR	No	25	ANED	No	NotApplicable	No	NotApplicable	Breast&NMSC	No	Before (breast Ca (61y))	No	No	NA	Single
PD43755	PD43755b	Yes	GB	46	female	skin	primary	SM	head&neck	NotApplicable	pMMR	No	0	LFU	No	NotApplicable	No	NotApplicable	No	No	NA	No	No	NA	Single
PD43757	PD43757b	Yes	GB	83	male	skin	primary	SM	head&neck	NotApplicable	pMMR	No	19	ANED	No	NotApplicable	No	NotApplicable	MSC	No	Before	No	No	NA	Single
PD43758	PD43758b	Yes	GB	69	female	skin	primary	SM	head&neck	NotApplicable	pMMR	No	30	ANED	No	NotApplicable	No	NotApplicable	No	No	NA	No	No	NA	Single
PD43760	PD43760b	Yes	GB	68	male	skin	primary	SM	ocular_area	NotApplicable	dMMR	No	3	ANED	No	NotApplicable	No	NotApplicable	No	No	NA	No	No	NA	Single
PD43761	PD43761b	Yes	GB	69	male	skin	primary	SM	head&neck	NotApplicable	dMMR	No	57	DFU	No	NotApplicable	No	NotApplicable	Lung&HeadNeck	No	After (H&N (73y))	No	No	NA	Single
PD43762	PD43762b	Yes	GB	68	male	skin	primary	SC-O	ocular_area	NotApplicable	pMMR	No	64	DFU	No	NotApplicable	Yes, parotid	NotApplicable	ColicAdenoma	No	Unknown	No	No	NA	Tumeur/Met
PD43763	PD43763b	Yes	GB	81	female	skin	primary	SC-O	ocular_area	NotApplicable	pMMR	No	16	ANED	No, uncomplete excision	NotApplicable	No	NotApplicable	No	No	NA	No	No	NA	Single
PD43765	PD43765b	Yes	GB	85	female	skin	primary	SC-E	head&neck	NotApplicable	pMMR	No	78	DFD	No	NotApplicable	Yes, lymph node	at leat 62 (no exact date for lymph node)	No	No	NA	No	No	NA	Single
PD43766	PD43766b	Yes	GB	85	female	skin	primary	SC-E	head&neck	NotApplicable	pMMR	No	0	LFU	No	NotApplicable	No	NotApplicable	NMSC	No	NV	No	No	NA	Single
PD43767	PD43767b	Yes	GB	75	male	skin	primary	SC-E	limbs	NotApplicable	pMMR	No	21	ANED	No	NotApplicable	No	NotApplicable	ColicAdenoma&NMSC	No	Unknown	No	No	NA	Single
PD43768	PD43768b	Yes	GB	78	male	skin	primary	SC-E	head&neck	NotApplicable	pMMR	No	16	ANED	No	NotApplicable	No	NotApplicable	Blood&NMSC	No	Unknown	No	No	NA	Single
PD43769	PD43769b	Yes	GB	56	male	skin	primary	SC-E	head&neck	NotApplicable	pMMR	No	8	ANED	No	NotApplicable	No	NotApplicable	NMSC	No	Unknown	No	No	NA	Single
PD43771	PD43771b	Yes	GB	76	male	skin	primary	SC-E	head&neck	NotApplicable	pMMR	No	66	ANED	No	NotApplicable	No	NotApplicable	Blood&NMSC	No	Before (CLL)	No	No	NA	Single
PD43772	PD43772b	Yes	GB	79	male	skin	primary	SC-E	head&neck	NotApplicable	pMMR	No	0	recent	No	NotApplicable	No	NotApplicable	ColicAdenoma&NMSC	No	NV	No	No	NA	Single
PD43856	PD43856b	Yes	GB	72	male	skin	primary	SC-E	head&neck	Not tested	dMMR	No	24	ANED	No	NotApplicable	No	NotApplicable	ColicAdenoma&NMSC	No	Unknown	No	No	NA	Single
PD43858	PD43858b	Yes	GB	80	male	skin	primary	SM_SM	trunk_trunk	Not detected	dMMR	Lynch	18	ANED	No	NotApplicable	No	NotApplicable	No	No	NA	No	No	NA	Multiple
PD43859	PD43859b	Yes	GB	39	male	skin	primary	SM_SM	trunk_trunk	Not detected	pMMR	No	88	ANED	No	NotApplicable	No	NotApplicable	Colon	No	After (?Colon (44y))	Yes	No	NA	Multiple
PD43862	PD43862b	Yes	B	78	male	skin	primary	SA	ocular_area	NotApplicable	dMMR	No	23	ANED	No	NotApplicable	No	NotApplicable	No	No	NA	No	No	NA	Single
PD43865	No	No	B	69	male	skin	primary	SH	head&neck	NotApplicable	pMMR	NotApplicable	22	ANED	No	NotApplicable	No	NotApplicable	MSC	No	NV	No	No	NA	Single
PD43867	No	No	B	51	male	skin	primary	SA	head&neck	Not detected	dMMR	NotApplicable	0	LFU	No	NotApplicable	No	NotApplicable	No	No	NA	No	No	NA	Single
PD43869	PD43869b	Yes	B	80	male	skin	primary	SA	head&neck	NotApplicable	dMMR	Lynch	105	ANED	No	NotApplicable	No	NotApplicable	NMSC	No	NV	No	Yes	Colon (Half-Brother (~60y), ? (Father (70y)), doubtful Endometrium (Sister)	Single
PD43871	No	No	B	27	male	skin	primary	SM	head&neck	NotApplicable	pMMR	NotApplicable	78	ANED	No	NotApplicable	No	NotApplicable	No	No	NA	No	No	NA	Single
PD43873	PD43873b	Yes	B	77	female	skin	primary	SM	trunk	NotApplicable	dMMR	No	54	ANED	No	NotApplicable	No	NotApplicable	No	No	NA	No	No	NA	Single
PD43874	No	No	B	84	female	skin	primary	SC-E	head&neck	NotApplicable	dMMR	NotApplicable	0	LFU	No	NotApplicable	No	NotApplicable	No	No	NA	No	No	NA	Single
PD43876	PD43876b	Yes	B	61	female	skin	primary	SM	head&neck	NotApplicable	dMMR	No	1	recent	No	NotApplicable	No	NotApplicable	Breast (BRCA1&BRCA2+)	No	Before (Breast (59y))	No	No	Testicle (Father), Breast (Mother (43y), Cousin (40y))	Single
PD43877	PD43877b	Yes	B	59	male	skin	primary	SC-E_SA_SH_SH_SM	limbs_head&neck_head&neck_head&neck_trunk	NotApplicable	dMMR	Lynch	12	ANED	No	NotApplicable	No	NotApplicable	Colon	No	Before (Colon (54y))	Yes	No	NA	Multiple
PD43878	PD43878b	Yes	B	77	male	skin	primary	SM_SM_SA_SM_SM	trunk_head&neck_NV_head&neck_head&neck	NotApplicable	dMMR	Lynch	33	ANED	No	NotApplicable	No	NotApplicable	No	No	NA	No	No	NA	Multiple
PD43880	PDv38is_wes_v2	No	B	72	male	skin	primary	SA	head&neck	NotApplicable	pMMR	NotApplicable	29	DNED	No	NotApplicable	No	NotApplicable	HeadNeck&Lung	No	Before (H&N (68y)_After (lung (74y))	No	No	NA	Single
PD43881	PD43881b	Yes	B	78	male	skin	primary	SA	head&neck	NotApplicable	pMMR	No	41	ANED	No	NotApplicable	No	NotApplicable	NMSC	No	NV	No	No	NA	Single
PD43883	PD43883b	Yes	B	71	female	skin	primary	SM	trunk	NotApplicable	dMMR	Lynch	30	ANED	No	NotApplicable	No	NotApplicable	NMSC	No	Before (Ovary adenoC, endometrioide type (67y))_Synchronous (NMSC)	No	Yes	Gastric (son (dead))	Single
PD43885	PD43885b	No	B	69	male	skin	primary	SC-E	head&neck	NotApplicable	pMMR	NotApplicable	46	ANED	No	NotApplicable	No	NotApplicable	No	No	NA	No	No	NA	Single
PD43886a/c	PD43886b	Yes	B	89	male	skin	primary	SA	head&neck	NotApplicable	pMMR	No	4	ANED	No	NotApplicable	No	NotApplicable	NMSC	No	NV	No	No	NA	Single
PD43887	PD43887b	Yes	B	56	male	skin	primary	SA_SM_SM_SA_SA_SA_SA_SM_SM_SA_SA_SA_SA_SA_SA_SC-E_SC-E_SC-E_SA	head&neck_trunk_trunk_trunk_head&neck_head&neck_head&neck_head&neck_head&neck_head&neck_head&neck_head&neck_limbs_genital_area_genital_area_head&neck_trunk_head&neck_head&neck	NotApplicable	dMMR	Lynch	123	ANED	No	NotApplicable	No	NotApplicable	Colon&HeadNeck&NMSC	No	Before (Colon (44y and 47y))_After (Rectum (64y))	Yes	Yes	Gastric (Father (dead 44y)), Brain (Glioblastoma, Brother Twin (dead 22y)), Colon (Two Brothers (one dead 37y), Sister (dead 58y))	Multiple
PD43888	PD43888b	Yes	B	52	female	skin	primary	SM	trunk	NotApplicable	dMMR	Lynch	28	ANED	No	NotApplicable	No	NotApplicable	Breast&Endometrium&ColicAdenoma	No	Before (Endometrium_Endometrioid carcinoma (49y))_After (Breast (54y))	Yes	No	NA	Single
PD43890	PD43890b	Yes	B	69	female	skin	primary	SA	ocular_area	NotApplicable	dMMR	No	75	ANED	No	NotApplicable	No	NotApplicable	No	No	NA	No	No	NA	Single
PD43891	No	No	B	34	female	skin	primary	SA	head&neck	NotApplicable	pMMR	NotApplicable	0	LFU	No	NotApplicable	No	NotApplicable	No	No	NA	No	No	NA	Single
PD43894	PD43894b	Yes	B	77	female	skin	primary	SA	head&neck	NotApplicable	dMMR	No	47	ANED	No	NotApplicable	No	NotApplicable	Blood&Breast&NMSC	No	Before(Breast (52y))_After(Myeloma (80y))	No	No	NA	Single
PD43895	PD43895b	Yes	B	61	male	skin	primary	SA	head&neck	NotApplicable	dMMR	No	0	LFU	No	NotApplicable	No	NotApplicable	No	No	NA	No	No	NA	Single
PD43896	PD43896b	Yes	B	83	female	skin	primary	SA	head&neck	NotApplicable	dMMR	No	0	LFU	No	NotApplicable	No	NotApplicable	No	No	NA	No	No	NA	Single
PD43897	PD43897b	No	B	71	male	skin	primary	SA	head&neck	NotApplicable	dMMR	NotApplicable	18	ANED	No	NotApplicable	No	NotApplicable	Blood	No	Before (LNH B (63y))	No	Yes	Gastric (maternal GrandFather (~60y))	Single
PD43898	PD43898b	Yes	B	67	female	skin	primary	SC-E	head&neck	Not detected	dMMR	Lynch	8	ANED	No	NotApplicable	No	NotApplicable	No	No	NA	No	No	NA	Single
PD43899	PD43899b	Yes	B	71	male	skin	primary	SM	head&neck	NotApplicable	pMMR	No	0	LFU	No	NotApplicable	No	NotApplicable	No	No	NA	No	No	NA	Single
PD43900	No	No	B	29	male	skin	primary	SM	head&neck	NotApplicable	pMMR	NotApplicable	0	LFU	No	NotApplicable	No	NotApplicable	No	No	NA	No	No	NA	Single
PD43901	PD43901b	Yes	B	61	female	skin	primary	SM	head&neck	NotApplicable	pMMR	No	101	ANED	No	NotApplicable	No	NotApplicable	NMSC	No	NV	No	No	Breast (Maternal Grand'Ma (37y), Paternal Aount (42y), Mother (68y))	Single
PD43903	No	No	B	90	female	skin	primary	SA	trunk	NotApplicable	dMMR	NotApplicable	0	LFU	No	NotApplicable	No	NotApplicable	No	No	NA	No	No	NA	Single
PD43904	PD43904b	Yes	B	66	female	skin	primary	SM	trunk	NotApplicable	dMMR	Lynch	13	ANED	No	NotApplicable	No	NotApplicable	Bladder&Colon&Endometrium	No	Before(AdénoC endométrioïde (50y), urothelial carcinoma (63y) and colonic carcinoma to left colon (60y) with liver metastasis (no KRAS mutation, loss of MLH1/PMS2) and right colon (61y))	Yes	Yes	Colon (Mother (51y)), Unknown (Sister, Brother (28y), Maternal Aount, Maternal Grand'Ma), Breast (Sister (70y)), Gastric (Maternal Uncle (~40y), Cousin)	Single
PD43905	PD43905b	No	B	84	male	skin	primary	SC-E	head&neck	NotApplicable	pMMR	NotApplicable	0	LFU	No	NotApplicable	No	NotApplicable	No	No	NA	No	No	NA	Single
PD43906	PD43906b	Yes	B	101	male	skin	primary	SM	head&neck	Not detected	dMMR	No	0	DFU	No	NotApplicable	No	NotApplicable	NMSC	No	NV	No	No	NA	Single
PD43907	PD43907b	Yes	B	50	male	skin	primary	SC-E	head&neck	Failed	dMMR	No	7	ANED	No	NotApplicable	No	NotApplicable	No	No	NA	No	Yes	Colon (Father (75), Uncle)	Single
PD43908	PD43908d	Yes	B	59	female	skin	primary	SA_SA_SM_SC-E	trunk_head&neck_trunk_trunk	NotApplicable	dMMR	Lynch	46	ANED	No	NotApplicable	No	NotApplicable	Colon&NMSC	No	After (Rectum (63y), Vulva Bowen (61y))	Yes	No	NA	Multiple
PD43909	PD43909b	Yes	B	59	female	skin	primary	SM_SM	head&neck_head&neck	NotApplicable	pMMR	No	91	ANED	No	NotApplicable	No	NotApplicable	No	No	NA	No	No	NA	Multiple
PD43910	PD43910h	Yes	B	80	male	skin	primary	SA_SM_SC-E_SC-E	head&neck_head&neck_head&neck_head&neck	NotApplicable	dMMR	Lynch	121	ANED	No	NotApplicable	No	NotApplicable	NMSC	No	NV	No	No	NA	Multiple
PD43911	PD43911b	Yes	B	79	female	skin	primary	SM	trunk	NotApplicable	dMMR	Lynch	8	ANED	No	NotApplicable	No	NotApplicable	Colon&NMSC	No	Unknown	Yes	No	NA	Single
PD43912	PD43912b	Yes	B	69	female	skin	primary	SM_SM	limbs_head&neck	NotApplicable	dMMR	Lynch	10	ANED	No	NotApplicable	No	NotApplicable	Colon&Ovary&Breast	No	Before (Ovary (42y), Breast (49y))_After (Colon (64y))	Yes	No	NA	Multiple
PD43914	PDv38is_wes_v2	No	B	47	female	skin	primary	SA_SM_SM	head&neck_trunk_trunk	NotApplicable	dMMR	NotApplicable	33	ANED	No	NotApplicable	No	NotApplicable	No	No	NA	No	No	NA	Multiple
PD45520	PD45520b	Yes	GB	75	female	skin	primary	SC-O	ocular_area	NotApplicable	pMMR	No	117	DNED	No	NotApplicable	No	NotApplicable	No	No	NA	No	No	NA	Single
PD45521	PD45521b	Yes	GB	51	female	skin	primary	SC-E	genital_area	NotApplicable	pMMR	No	125	DNED	Yes	21	No	NotApplicable	Cervix	No	Synchronous	No	No	NA	Single
PD45523	PD45523c	Yes	GB	74	male	skin	primary	SA	head&neck	Not detected	dMMR	No	131	DNED	No	NotApplicable	No	NotApplicable	Colon&NMSC	No	After (Rectum (84y))	Yes	No	Oesophagus (Father), Lung (brother)	Single
PD45524	PD45524c	Yes	GB	58	male	skin	primary	SM	head&neck	NotApplicable	dMMR	No	108	DNED	No	NotApplicable	No	NotApplicable	ColicAdenoma&NMSC	Yes	Unknown	No	No	NA	Single
PD45880	PDv38is_wes_v2	No	GR	79	male	skin	primary	SA	head&neck	NotApplicable	pMMR	NotApplicable	No	DFU	No	NotApplicable	No	NotApplicable	NA	NA	NA	No	NA	NA	Single
PD45881	PDv38is_wes_v2	No	GR	58	female	skin	primary	SA	trunk	Not detected	dMMR	NotApplicable	No	No	No	NotApplicable	No	NotApplicable	No	No	NA	No	No	NA	Single
PD45882	PDv38is_wes_v2	No	GR	68	male	skin	primary	SA	trunk	NotApplicable	dMMR	NotApplicable	46	ANED	No	NotApplicable	No	NotApplicable	NMSC	No	Unknown	No	No	Lung (family)	Single
PD45884	PD45884b	Yes	GR	70	male	skin	primary	SM	head&neck	NotApplicable	dMMR	No	52	ANED	No	NotApplicable	No	NotApplicable	No	No	NA	No	No	NA	Single
PD45885	PD45885b	Yes	GR	63	male	skin	primary	SM	head&neck	Not detected	dMMR	No	48	ANED	No	NotApplicable	No	NotApplicable	No	No	NA	No	No	NA	Single
PD46978	PD46978b	No	J	41	male	skin	primary	SM	head&neck	NotApplicable	pMMR	NotApplicable	29	ANED	No	NotApplicable	No	NotApplicable	No	No	NA	No	No	NA	Single
PD46979	PD46979b-c	No	J	73	male	skin	primary	SA_SA	head&neck	NotApplicable	pMMR	NotApplicable	138	ANED	No	NotApplicable	No	NotApplicable	Gastric	No	Before (Gastric (68y))	Yes	No	Blood (Leukemia, Brother)	Multiple
PD46982	PD46982b	No	J	69	male	skin	primary	SM	head&neck	NotApplicable	pMMR	NotApplicable	95	ANED	No	NotApplicable	No	NotApplicable	No	No	NA	No	No	NA	Single
PD46983	PD46983b-c	No	J	81	female	skin	primary	SC-E	head&neck	NotApplicable	pMMR	NotApplicable	0	LFU	No	NotApplicable	No	NotApplicable	No	No	NA	No	No	NA	Single
PD46984	PD46984c	Yes	J	79	female	skin	primary	SC-O	ocular_area	NotApplicable	pMMR	No	0	LFU	No	NotApplicable	No	NotApplicable	No	No	NA	No	No	NA	Single
PD46985	PD46985b	Yes	J	72	female	skin	primary	SM	head&neck	NotApplicable	pMMR	No	3	ANED	No	NotApplicable	No	NotApplicable	No	No	NA	No	No	NA	Single
PD47199	PDv38is_wes_v2	No	J	40	female	skin	primary	SM	head&neck	NotApplicable	pMMR	NotApplicable	15	ANED	No	NotApplicable	No	NotApplicable	No	No	NA	No	No	NA	Single
PD47201	PD47201b	Yes	J	81	male	skin	primary	SA	head&neck	NotApplicable	dMMR	No	4	ANED	No	NotApplicable	No	NotApplicable	No	No	NA	No	No	NA	Single
PD47202	PD47202c	Yes	J	58	female	skin	primary	SA_SA	head&neck_head&neck	Not detected	dMMR	Lynch	8	ANED	No	NotApplicable	No	NotApplicable	Breast	No	Unknown	No	No	NA	Multiple
PD47203	PDv38is_wes_v2	No	J	83	male	skin	primary	SA_SA	head&neck_limbs	Detected	dMMR	NotApplicable	20	ANED	No	NotApplicable	No	NotApplicable	Colon&NMSC	No	Unknown (Colon_AdenoC)	Yes	No	NA	Multiple
PD47205	PD47205b	No	J	75	male	skin	primary	SA	head&neck	NotApplicable	pMMR	NotApplicable	109	ANED	No	NotApplicable	No	NotApplicable	No	No	NA	No	No	NA	Single
PD47206	PD47206b	No	J	85	female	skin	primary	SA	trunk	NotApplicable	dMMR	NotApplicable	0	LFU	No	NotApplicable	No	NotApplicable	No	No	NA	No	No	NA	Single
PD47207	PD47207b	No	J	80	female	skin	primary	SA	head&neck	NotApplicable	dMMR	NotApplicable	0	LFU	No	NotApplicable	No	NotApplicable	No	No	NA	No	No	NA	Single
PD47208	PD47208b	No	J	61	male	skin	primary	SA	head&neck	NotApplicable	dMMR	NotApplicable	0	LFU	No	NotApplicable	No	NotApplicable	No	No	NA	No	No	NA	Single
PD47210	PD47210b	Yes	J	80	male	skin	primary	SC-E	head&neck	NotApplicable	pMMR	No	25	ANED	No	NotApplicable	No	NotApplicable	No	No	NA	No	No	NA	Single
PD47211	PD47211b	No	J	87	female	skin_lymph	primary_metastasis	SC-E	limbs	NotApplicable	pMMR	NotApplicable	2	DFU	No	NotApplicable	Yes, lymph node	NotApplicable	No	No	NA	No	No	NA	Tumeur/Met
PD47212	PD47212b-c	No	J	64	male	skin_lymph	primary_metastasis	SC-O	ocular_area	NotApplicable	pMMR	NotApplicable	12	ANED	No	NotApplicable	Yes, lymph node	NotApplicable	No	No	NA	No	No	NA	Tumeur/Met
PD47213	PD47213b	No	J	83	female	skin	primary	SC-O	ocular_area	NotApplicable	pMMR	NotApplicable	34	ANED	No	NotApplicable	No	NotApplicable	No	No	NA	No	No	NA	Single
PD47214	PD47214b	Yes	J	65	female	skin	primary	SC-E	head&neck	NotApplicable	pMMR	No	30	ANED	No	NotApplicable	Yes, lymph node	NotApplicable	No	No	NA	No	Yes	Colon (Father)	Single
PD47216	PD47216b	Yes	J	98	female	skin	primary	SC-E	head&neck	NotApplicable	pMMR	No	0	ANED	No	NotApplicable	No	NotApplicable	No	No	NA	No	No	NA	Single
PD47217	PD47217b-c-f	No	J	67	female	skin_skin_lymph	primary_recurrence_metastasis	SC-O	ocular_area	NotApplicable	pMMR	NotApplicable	107	AED	Yes	7	Yes, lymph node and lung	43 and 102	No	No	NA	No	No	NA	Tumeur/Met
PD47218	PD47218b	Yes	J	72	male	skin	primary	SC-O	ocular_area	NotApplicable	pMMR	No	79	ANED	No	NotApplicable	No	NotApplicable	No	No	NA	No	No	NA	Single
PD47219	PD47219c	Yes	J	75	male	skin_lymph_skin_lung	primary_metastasis_recurrence_metastasis	SC-O	ocular_area	NotApplicable	pMMR	No	71	ANED	Yes	10	Yes, lymph node and lung	1 and 69	No	No	NA	No	No	NA	Tumeur/Met
PD47220	PD47220c	Yes	J	81	male	skin	primary	SC-O	ocular_area	NotApplicable	pMMR	No	1	ANED	No	NotApplicable	No	NotApplicable	No	No	NA	No	No	NA	Single
PD47221	No	No	J	83	male	skin	primary	SA	ocular_area	NotApplicable	dMMR	NotApplicable	0	LFU	No	NotApplicable	No	NotApplicable	No	No	NA	No	No	NA	Single
PD47222	PD47222b	No	J	64	female	skin	primary	SM	head&neck	NotApplicable	pMMR	NotApplicable	70	ANED	No	NotApplicable	No	NotApplicable	No	No	NA	No	No	NA	Single
PD47223	PD47223b	Yes	J	48	female	skin	primary	SM	limbs	NotApplicable	pMMR	No	0	LFU	No	NotApplicable	No	NotApplicable	No	No	NA	No	No	NA	Single
PD47224	PDv38is_wes_v2	No	J	93	female	skin	primary	SC-E	head&neck	NotApplicable	pMMR	NotApplicable	2	ANED	No	NotApplicable	No	NotApplicable	No	No	NA	No	No	NA	Single
PD47225	PD47225b	No	J	77	female	skin	primary	SC-E	head&neck	NotApplicable	pMMR	NotApplicable	7	ANED	No	NotApplicable	No	NotApplicable	No	No	NA	No	No	NA	Single
PD47226	PD47226b	Yes	J	73	female	skin	primary	SM	head&neck	NotApplicable	pMMR	No	36	ANED	No	NotApplicable	No	NotApplicable	No	No	NA	No	No	NA	Single
PD47227	PD47227c	Yes	J	91	male	skin	primary	SA	head&neck	NotApplicable	dMMR	No	30	ANED	No	NotApplicable	No	NotApplicable	Bladder&NMSC&Prostate	No	Before (Prostate_AdenoC (89y), Bladder_Carcinoma (89y), NMSC (90y))_Synchronous (KA)_After(NMSC (93y))	Yes	No	NA	Single
PD47228	PD47228b	Yes	J	74	male	skin	primary	SC-O	ocular_area	NotApplicable	pMMR	No	26	ANED	No	NotApplicable	No	NotApplicable	No	No	NA	No	No	NA	Single
PD47229	PD47229b	Yes	J	82	male	skin	primary	SC-E	head&neck	NotApplicable	pMMR	No	0	LFU	No	NotApplicable	No	NotApplicable	Colon	No	Before (Colon (80y))	Yes	No	NA	Single
PD47230	PD47230b	Yes	J	82	male	skin	primary	SM	ocular_area	NotApplicable	pMMR	No	18	DNED	No	NotApplicable	No	NotApplicable	Lung&Oesophagus	No	Before (Lung (65y), Oesophagus_SCC (77y))	No	Yes	Gastric (Father, Brother)	Single
PD47231	PD47231b	Yes	J	92	female	skin	primary	SC-O	ocular_area	NotApplicable	pMMR	No	16	ANED	No	NotApplicable	No	NotApplicable	No	No	NA	No	No	NA	Single
PD47232	PD47232b	Yes	J	81	male	skin	primary	SM	head&neck	NotApplicable	pMMR	No	3	ANED	No	NotApplicable	No	NotApplicable	NMSC	No	Synchronous	No	No	NA	Single
PD47233	PD47233b	Yes	J	77	female	skin	primary	SC-E	head&neck	NotApplicable	pMMR	No	0	LFU	No	NotApplicable	No	NotApplicable	No	No	NA	No	No	NA	Single
PD47234	PD47234b	No	J	76	male	skin	primary	SC-O	ocular_area	NotApplicable	pMMR	NotApplicable	4	ANED	No	NotApplicable	No	NotApplicable	No	No	NA	No	Yes	Liver (Father)	Single
PD47235	PD47235d	Yes	J	46	female	skin	primary	SM	head&neck	NotApplicable	pMMR	No	2	ANED	No	NotApplicable	No	NotApplicable	No	No	NA	No	Yes	Liver (Father), Gastric (GrandFather and Aunt)	Single
PD47236	PD47236c	Yes	B	81	male	skin	primary	SC-E	head&neck	NotApplicable	dMMR	No	46	ANED	No	NotApplicable	No	NotApplicable	NMSC&Brain(meningioma)	No	NV	No	No	NA	Single
PD47237	PD47237b	Yes	B	84	female	skin	primary	SC-O	ocular_area	NotApplicable	pMMR	No	13	ANED	No	NotApplicable	No	NotApplicable	No	No	NA	No	No	NA	Single
PD47238	PD47238b	Yes	B	53	male	skin	primary	SC-O	ocular_area	NotApplicable	pMMR	No	44	ANED	No	NotApplicable	No	NotApplicable	No	No	NA	No	No	NA	Single
PD47239	PD47239b	Yes	B	71	female	skin	primary	SA	head&neck	NotApplicable	dMMR	No	0	recent	No	NotApplicable	No	NotApplicable	No	Yes	NA	No	No	NA	Single
PD47240	PD47240k	Yes	B	52	female	skin	primary	SA_SC-E_SM_KA	head&neck_limbs_trunk_head&neck	NotApplicable	dMMR	Lynch	76	DNED	No	NotApplicable	No	NotApplicable	Breast&Gastric	No	Before (Breast (50y))_After (Gastric (59y))	Yes	Yes	Gastric (Father (dead 44y)), Brain (Glioblastoma, Brother Twin (dead 22y)), Colon (Two Brothers (one dead 37y), Sister (dead 58y))	Multiple
PD48815	PD48815b	Yes	B	71	male	skin	primary	SC-E	head&neck	NotApplicable	pMMR	No	0	recent	No	NotApplicable	No	NotApplicable	No	No	NA	No	No	Head&Neck (Father(~60y))	Single
PD48816	PD48816b	Yes	C	66	male	skin	primary	SC-E	head&neck	NotApplicable	pMMR	No	50	ANED	No	NotApplicable	No	NotApplicable	No	No	NA	No	No	NA	Single
PD48817	PD48817b	No	C	84	male	skin	primary	SC-E	trunk	NotApplicable	pMMR	NotApplicable	58	ANED	No	NotApplicable	No	NotApplicable	NMSC	No	Synchronous	No	No	NA	Single
PD48818	PD48818b	Yes	C	63	male	skin	primary	SC-E	head&neck	NotApplicable	pMMR	No	49	DFD	No	NotApplicable	Yes, lymp nodes	1 and 3	No	No	NA	No	No	NA	Single
PD48819	PD48819b	Yes	C	45	female	skin	primary	SC-E	head&neck	NotApplicable	pMMR	No	4	DNED	No	NotApplicable	No	NotApplicable	Lung	No	Synchronous	No	No	NA	Single
PD48820	PD48820b	No	C	81	male	skin	primary	SC-E	head&neck	NotApplicable	pMMR	NotApplicable	18	ANED	No	NotApplicable	No	NotApplicable	NMSC	No	Before	No	No	NA	Single
PD48821	PDv38is_wes_v2	No	C	72	male	skin	primary	SC-E	genital_area	NotApplicable	pMMR	NotApplicable	9	ANED	No	NotApplicable	No	NotApplicable	ColicAdenoma	No	NV	No	No	NA	Single
PD48823	PDv38is_wes_v2	No	C	49	female	skin	primary	SC-O	ocular_area	NotApplicable	pMMR	NotApplicable	27	ANED	No	NotApplicable	No	NotApplicable	No	No	NA	No	No	NA	Single
PD48824	PD48824b	Yes	C	48	male	skin	primary	SC-O	ocular_area	NotApplicable	pMMR	No	18	ANED	No	NotApplicable	No	NotApplicable	No	No	NA	No	No	NA	Single
PD48825	PD48825b	Yes	C	81	male	skin	primary	SC-O	ocular_area	NotApplicable	pMMR	No	9	ANED	No	NotApplicable	No	NotApplicable	Prostate	No	Before	Yes	No	NA	Single
PD48826	PD48826b	Yes	C	93	male	skin	primary	SC-O	ocular_area	NotApplicable	pMMR	No	4	DFD	No	NotApplicable	No	NotApplicable	No	No	NA	No	No	NA	Single
PD48827	PD48827b	Yes	C	82	male	skin	primary	SC-O	ocular_area	NotApplicable	pMMR	No	75	ANED	No	NotApplicable	No	NotApplicable	Prostate	No	After	Yes	No	NA	Single
PD48828	PD48828b	Yes	C	54	female	skin	primary	SC-E	genital_area	NotApplicable	pMMR	No	117	ANED	No	NotApplicable	No	NotApplicable	No	No	NA	No	No	NA	Single
PD48829	PDv38is_wes_v2	No	C	36	female	skin_parotid_brain_brain	primary_metastasis_metastasis_metastasis	SC-O	ocular_area	NotApplicable	pMMR	NotApplicable	128	DFD	No	NotApplicable	Yes, parotid/node and brain	32 and 117	No	No	NA	No	No	NA	Tumeur/Met
PD48830a	PD48830b	Yes	C	45	male	skin	primary	SM	trunk	NotApplicable	dMMR	No	74	ANED	No	NotApplicable	No	NotApplicable	No	No	NA	No	No	NA	Single
PD48832a	PD48832b	No	C	87	female	skin	primary	SC-O	ocular_area	NotApplicable	pMMR	NotApplicable	57	DFU	No	NotApplicable	No	NotApplicable	NMSC	No	Before	No	No	NA	Single
PD49124a	PD49124b	No	B	41	male	skin	primary	SM	ocular_area	NotApplicable	dMMR	NotApplicable	0	LFU	No	NotApplicable	No	NotApplicable	Colon	No	Before (Rectum (29y))_After (Colon (44y))	Yes	Yes	Gastric (Father (dead 44y)), Brain (Glioblastoma, Brother Twin (dead 22y)), Colon (Two Brothers (one dead 37y), Sister (dead 58y))	Single

## Sheet: Samples
Tumour_DNA	Normal	DNA_Analysis	Germline_Analysis	ASCAT/GISTIC2_Analysis	Tumour_RNA	Country	Age	Gender	Phenotype	Type	Diagnosis	Site	IHC_Performed	IHC_updated_ByPatient	IHC_updated_BySample	MLH1Hypermathylation	MMR.d.MMR.p_simplified	LynchSyndrome	Follow_up.months.	Status	Recurrence	TimeAfterInitialDiagnosis_Rec(months)	Metastasis	TimeAfterInitialDiagnosis_Met(months)	MultipleST
PD42171a	PD42171b	Yes	Yes	Yes	PR42171a	G	86	female	skin	primary	SA	forehead	Yes	no_loss	no_loss	NotApplicable	pMMR	No	0	LFU	No	NotApplicable	No	NotApplicable	Single
PD42172a	PD42172b	Yes	Yes	Yes	PR42172a	G	58	female	skin	primary	SM	chest	Yes	loss_MLH1/PMS2 + abnormal pathcy staining of MSH6	loss_MLH1/PMS2 + abnormal pathcy staining of MSH6	Not tested	dMMR	Lynch	144	ANED	No	NotApplicable	No	NotApplicable	Multiple
PD42172d	PD42172b	Yes	Yes	Yes	PR42172d	G	61	female	skin	primary	SM	neck	Yes	loss_MLH1/PMS2 + abnormal pathcy staining of MSH6	loss_MLH1/PMS2 + abnormal pathcy staining of MSH6	Not detected	dMMR	Lynch	144	ANED	No	NotApplicable	No	NotApplicable	Multiple
PD42173a	No	No	No	No	PR42173a	G	34	female	skin	primary	SM	retroauuricular	Yes	no_loss	no_loss	NotApplicable	pMMR	NotTested	No	No	No	NotApplicable	No	NotApplicable	Single
PD42174c	No	No	No	No	PR42174c	G	57	male	skin	primary	SM	abdomen	Yes	loss_MSH2/MSH6	loss_MSH2/MSH6	NotApplicable	dMMR	NotTested	48	ANED	No	NotApplicable	No	NotApplicable	Multiple
PD42178d	PD42178c	Yes	Yes	Yes	PR42178d	G	76	male	skin	primary	SC-E	shoulder	Yes	loss_MSH2/MSH6	loss_MSH2/MSH6	NotApplicable	dMMR	Lynch	0	recent	No	NotApplicable	No	NotApplicable	Single
PD42180a	PDv38is_wes_v2	Yes	No	Yes	PR42180a	G	84	male	skin	primary	SA	shoulder	Yes	loss_MSH2/MSH6	loss_MSH2/MSH6	NotApplicable	dMMR	NotTested	0	recent	No	NotApplicable	No	NotApplicable	Single
PD42476a	PD42476b	Yes	Yes	Yes	PR42476a	GB	88	male	skin	primary	SA	back	Yes	loss_MLH1	loss_MLH1	Not detected	dMMR	No	9	ANED	No	NotApplicable	No	NotApplicable	Single
PD42477a	PDv38is_wes_v2	Yes	No	Yes	PR42477a	GB	76	female	skin	primary	SA	forehead	No	loss_MSH2/MSH6	NA	NotApplicable	dMMR	NotTested	23	DNED	No	NotApplicable	No	NotApplicable	Multiple
PD42477d	PDv38is_wes_v2	Yes	No	Yes	PR42477d	GB	76	female	skin	primary	SA	scalp	No	loss_MSH2/MSH6	NA	NotApplicable	dMMR	NotTested	23	DNED	No	NotApplicable	No	NotApplicable	Multiple
PD42477e	PDv38is_wes_v2	Yes	No	Yes	PR42477e	GB	74	female	skin	primary	SM	chest	Yes	loss_MSH2/MSH6	loss_MSH2/MSH6	NotApplicable	dMMR	NotTested	23	DNED	No	NotApplicable	No	NotApplicable	Multiple
PD42478a	PD42478b	Yes	Yes	Yes	PR42478a	GB	68	female	skin	primary	SA	nose	Yes	abnormal_MSH2/MSH6	abnormal_MSH2/MSH6	NotApplicable	dMMR	No	13	ANED	No	NotApplicable	No	NotApplicable	Single
PD42479a	PDv38is_wes_v2	Yes	No	Yes	PR42479a	GB	73	male	skin	primary	SC-E	scalp	NV	NV	NV	NotApplicable	pMMR	NotTested	113	ANED	No	NotApplicable	No	NotApplicable	Single
PD42480a	PD42480b	Yes	Yes	Yes	PR42480a	GB	81	male	skin	primary	SC-E	ear	Yes	no_loss	no_loss	NotApplicable	pMMR	No	2	ANED	No	NotApplicable	No	NotApplicable	Single
PD42481a	PD42481b	Yes	Yes	No	PR42481a	GB	75	female	skin	primary	SM	cheek	Yes	no_loss	no_loss	NotApplicable	pMMR	No	8	ANED	No	NotApplicable	No	NotApplicable	Single
PD42482a	No	No	No	No	PR42482a	GB	68	female	skin	primary	SM	temple	Yes	no_loss	no_loss	NotApplicable	pMMR	NotTested	0	LFU	No	NotApplicable	No	NotApplicable	Single
PD42483a	PDv38is_wes_v2	Yes	No	Yes	PR42483a	GB	57	female	skin	primary	SA	forehead	NV	NV	NV	NotApplicable	pMMR	NotTested	18	ANED	No	NotApplicable	No	NotApplicable	Single
PD42484a	PD42484b	Yes	Yes	Yes	PR42484a	GB	61	male	skin	primary	SA	back	Yes	loss_MSH2/MSH6	loss_MSH2/MSH6	NotApplicable	dMMR	Lynch	55	ANED	No	NotApplicable	No	NotApplicable	Multiple
PD42485c	PD42485b	Yes	Yes	Yes	PR42485c	GB	69	male	skin	primary	SA	nose	Yes	no_loss	no_loss	NotApplicable	pMMR	No	79	ANED	No	NotApplicable	No	NotApplicable	Multiple
PD42486a	PD42486b	Yes	Yes	Yes	PR42486a	GB	62	male	skin	primary	SC-E	face	Yes	no_loss	no_loss	NotApplicable	pMMR	No	6	ANED	No	NotApplicable	No	NotApplicable	Single
PD42487a	PD42487b	Yes	Yes	Yes	PR42487a	GB	74	male	skin	primary	SA	chest	Yes	loss_MSH2/MSH6	loss_MSH2/MSH6	NotApplicable	dMMR	Lynch	1	ANED	No	NotApplicable	No	NotApplicable	Single
PD42488a	No	No	No	No	PR42488a	GB	85	male	skin	primary	SM	nose	Yes	no_loss	no_loss	NotApplicable	pMMR	NotTested	49	DFU	No	NotApplicable	No	NotApplicable	Single
PD42489a	PD42489b	Yes	Yes	Yes	PR42489a	GB	69	female	skin	primary	SA	cheek	Yes	no_loss	no_loss	NotApplicable	pMMR	No	0	LFU	No	NotApplicable	No	NotApplicable	Single
PD42490a	PD42490b	Yes	Yes	Yes	PR42490a	GB	63	male	skin	primary	SA	cheek	No	loss_MSH2/MSH6	NA	NotApplicable	dMMR	Lynch	132	ANED	No	NotApplicable	No	NotApplicable	Multiple
PD42490c	PD42490b	Yes	Yes	Yes	PR42490c	GB	63	male	skin	primary	SA	nose	No	loss_MSH2/MSH6	NA	NotApplicable	dMMR	Lynch	132	ANED	No	NotApplicable	No	NotApplicable	Multiple
PD42490d	PD42490b	Yes	Yes	Yes	PR42490d	GB	67	male	skin	primary	SM	nose	Yes	loss_MSH2/MSH6	loss_MSH2/MSH6	NotApplicable	dMMR	Lynch	132	ANED	No	NotApplicable	No	NotApplicable	Multiple
PD42490e	PD42490b	Yes	Yes	Yes	PR42490e	GB	67	male	skin	primary	SM	chest	No	loss_MSH2/MSH6	NA	NotApplicable	dMMR	Lynch	132	ANED	No	NotApplicable	No	NotApplicable	Multiple
PD42490f	PD42490b	Yes	Yes	Yes	PR42490f	GB	71	male	skin	primary	SA	nose	No	loss_MSH2/MSH6	NA	NotApplicable	dMMR	Lynch	132	ANED	No	NotApplicable	No	NotApplicable	Multiple
PD42490g	PD42490b	Yes	Yes	Yes	PR42490g	GB	71	male	skin	primary	SM	back	No	loss_MSH2/MSH6	NA	NotApplicable	dMMR	Lynch	132	ANED	No	NotApplicable	No	NotApplicable	Multiple
PD42490i	PD42490b	Yes	Yes	Yes	PR42490i	GB	61	male	skin	primary	SC-E	nose	Yes	loss_MSH2/MSH6	loss_MSH2/MSH6	NotApplicable	dMMR	Lynch	132	ANED	No	NotApplicable	No	NotApplicable	Multiple
PD42491a	No	No	No	No	PR42491a	GB	69	male	skin	primary	SA	nose	Yes	loss_MLH1	loss_MLH1	Not detected	dMMR	NotTested	16	ANED	No	NotApplicable	No	NotApplicable	Single
PD42492a	PD42492b	Yes	Yes	Yes	PR42492a	GB	76	female	skin	primary	SM	scalp	Yes	loss_MLH1	loss_MLH1	Not detected	dMMR	No	3	ANED	No	NotApplicable	No	NotApplicable	Single
PD42493a	PD42493b	Yes	Yes	Yes	PR42493a	GB	54	male	skin	primary	SC-E	chin	Yes	no_loss	no_loss	NotApplicable	pMMR	No	15	ANED	No	NotApplicable	No	NotApplicable	Single
PD42496a	PD42496b	Yes	Yes	Yes	PR42496a	GB	70	male	skin	primary	SA	temple	Yes	loss_MSH6	loss_MSH6	NotApplicable	dMMR	No	5	ANED	No	NotApplicable	No	NotApplicable	Multiple
PD42497a	PD42497b	Yes	Yes	Yes	PR42497a	GB	83	male	skin	primary	SA	glabella	Yes	loss_MLH1/PMS2	loss_MLH1/PMS2	NotApplicable	dMMR	No	7	ANED	No	NotApplicable	No	NotApplicable	Single
PD42498a	PD42498b	Yes	Yes	Yes	PR42498a	GB	87	male	skin	primary	SA	lip	Yes	loss_MSH6	loss_MSH6	NotApplicable	dMMR	No	4	DNED	No	NotApplicable	No	NotApplicable	Single
PD42499a	PD42499b	Yes	Yes	Yes	PR42499a	GB	66	female	skin	primary	SC-O	eyelid	Yes	no_loss	no_loss	NotApplicable	pMMR	No	40	ANED	No	NotApplicable	No	NotApplicable	Single
PD42500a	PD42500b	Yes	Yes	Yes	PR42500a	GB	67	male	skin	primary	SA	nose	Yes	loss_MSH2/MSH6	loss_MSH2/MSH6	NotApplicable	dMMR	No	27	ANED	No	NotApplicable	No	NotApplicable	Single
PD42502a	PD42502b	Yes	Yes	Yes	PR42502a	GB	67	male	skin	primary	SC-O	eyelid	Yes	no_loss	no_loss	NotApplicable	pMMR	No	19	ANED	No	NotApplicable	No	NotApplicable	Single
PD42503a	No	No	No	No	PR42503a	GB	58	female	skin	primary	SM	nose	Yes	no_loss	no_loss	NotApplicable	pMMR	NotTested	0	LFU	No	NotApplicable	No	NotApplicable	Single
PD42504a	PD42504b	Yes	Yes	Yes	PR42504a	GB	80	male	skin	primary	SA	nose	Yes	loss_MSH2/MSH6	loss_MSH2/MSH6	NotApplicable	dMMR	No	0	LFU	No	NotApplicable	No	NotApplicable	Single
PD42505a	PD42505b	No	No	No	PR42505a	GB	44	male	skin	primary	SM	back	Yes	loss_MLH1/PMS2	loss_MLH1/PMS2	Not tested	dMMR	NotTested	48	ANED	No	NotApplicable	No	NotApplicable	Single
PD42506a	No	No	No	No	PR42506a	GB	70	male	skin	primary	SA	nose	Yes	no_loss	no_loss	NotApplicable	pMMR	NotTested	39	ANED	No	NotApplicable	No	NotApplicable	Single
PD42507a	PD42507b	Yes	Yes	Yes	PR42507a	GB	83	male	skin	primary	SA	cheek	Yes	loss_MSH2/MSH6	loss_MSH2/MSH6	NotApplicable	dMMR	No	15	ANED	No	NotApplicable	No	NotApplicable	Single
PD42508a	PD42508b	Yes	Yes	Yes	PR42508a	GB	72	male	skin	primary	SA	back	Yes	loss_MSH2/MSH6	loss_MSH2/MSH6	NotApplicable	dMMR	No	43	ANED	No	NotApplicable	No	NotApplicable	Single
PD42510a	PD42510b	Yes	Yes	No	PR42510a	GB	57	male	skin	primary	SC-O	canthus	Yes	no_loss	no_loss	NotApplicable	pMMR	No	3	ANED	No	NotApplicable	No	NotApplicable	Single
PD42511a	PD42511b	Yes	Yes	Yes	PR42511a	GB	77	male	skin	primary	SA	temple	Yes	loss_MSH2/MSH6	loss_MSH2/MSH6	NotApplicable	dMMR	No	62	ANED	No	NotApplicable	No	NotApplicable	Single
PD42513a	PD42513b	Yes	Yes	Yes	PR42513a	GB	73	male	skin	primary	SA	lip	Yes	loss_MSH2/MSH6	loss_MSH2/MSH6	NotApplicable	dMMR	No	15	ANED	No	NotApplicable	No	NotApplicable	Single
PD42514a	PD42514b	Yes	Yes	Yes	PR42514a	GB	75	female	skin	primary	SC-O	eyelid	Yes	no_loss	no_loss	NotApplicable	pMMR	No	36	ANED	No	NotApplicable	No	NotApplicable	Single
PD42516a	No	No	No	No	PR42516a	GB	51	female	skin	primary	SM	cheek	Yes	no_loss	no_loss	NotApplicable	pMMR	NotTested	1	ANED	No	NotApplicable	No	NotApplicable	Single
PD42517a	PD42517b	Yes	Yes	Yes	PR42517a	GB	81	female	skin	primary	SM	nose	No	no_loss	NA	NotApplicable	pMMR	No	63	ANED	No	NotApplicable	No	NotApplicable	Multiple
PD42517c	PD42517b	Yes	Yes	Yes	PR42517c	GB	86	female	skin	primary	SM	nose	Yes	no_loss	no_loss	NotApplicable	pMMR	No	63	ANED	No	NotApplicable	No	NotApplicable	Multiple
PD42518a	PD42518b	Yes	Yes	Yes	PR42518a	GB	81	male	skin	primary	SM	forehead	Yes	loss_MSH2/MSH6	loss_MSH2/MSH6	NotApplicable	dMMR	No	7	ANED	No	NotApplicable	No	NotApplicable	Single
PD42521a	PD42521b	Yes	Yes	Yes	PR42521a	GB	80	male	skin	primary	SA	cheek	Yes	no_loss	no_loss	NotApplicable	pMMR	No	0	ANED	No	NotApplicable	No	NotApplicable	Single
PD42522a	PD42522b	Yes	Yes	Yes	PR42522a	GB	73	male	skin	primary	SA	cheek	Yes	no_loss	no_loss	NotApplicable	pMMR	No	1	ANED	No	NotApplicable	No	NotApplicable	Single
PD42526a	PD42526b	Yes	Yes	Yes	PR42526a	GB	61	female	skin	primary	SM	nose	Yes	no_loss	no_loss	NotApplicable	pMMR	No	5	ANED	No	NotApplicable	No	NotApplicable	Single
PD42527a	PD42527b	Yes	Yes	Yes	PR42527a	GB	75	male	skin	primary	SM	neck	Yes	loss_MLH1	loss_MLH1	Detected	dMMR	No	14	ANED	No	NotApplicable	No	NotApplicable	Single
PD42529a	PD42529b	Yes	Yes	No	PR42529a	GB	48	male	skin	primary	SA	scalp	Yes	loss_MLH1/PMS2	loss_MLH1/PMS2	Not detected	dMMR	Lynch	0	LFU	No	NotApplicable	No	NotApplicable	Single
PD42530a	PD42530b	Yes	Yes	Yes	PR42530a	GB	86	male	skin	primary	SM	nose	Yes	no_loss	no_loss	NotApplicable	pMMR	No	0	LFU	No	NotApplicable	No	NotApplicable	Single
PD42531a	No	No	No	No	PR42531a	GB	40	male	skin	primary	SM	ear	Yes	loss_MSH2/MSH6	loss_MSH2/MSH6	NotApplicable	dMMR	NotTested	0	LFU	No	NotApplicable	No	NotApplicable	Single
PD42532a	PD42532b	Yes	Yes	Yes	PR42532a	GB	77	male	skin	primary	SC-E	neck	Yes	no_loss	no_loss	NotApplicable	pMMR	No	14	ANED	No	NotApplicable	No	NotApplicable	Single
PD42534a	PD42534b	Yes	Yes	Yes	PR42534a	GB	90	female	skin	primary	SA	back	Yes	loss_MLH1	loss_MLH1	Detected	dMMR	No	12	DNED	No	NotApplicable	No	NotApplicable	Single
PD42535a	PD42535b	Yes	Yes	Yes	PR42535a	GB	79	female	skin	primary	SA	neck	Yes	abnormal_MSH2/MSH6	abnormal_MSH2/MSH6	NotApplicable	dMMR	No	16	ANED	No	NotApplicable	No	NotApplicable	Single
PD42536a	PD42536b	Yes	Yes	Yes	PR42536a	GB	70	female	skin	primary	SA	cheek	Yes	no_loss	no_loss	NotApplicable	pMMR	No	60	ANED	No	NotApplicable	No	NotApplicable	Single
PD42537a	PD42537b	Yes	Yes	Yes	PR42537a	GB	81	female	skin	primary	SA	eyelid	Yes	no_loss	no_loss	NotApplicable	pMMR	No	23	ANED	No	NotApplicable	No	NotApplicable	Single
PD42538a	PD42538b	Yes	Yes	Yes	PR42538a	GB	75	female	skin	primary	SM	neck	Yes	abnormal_MSH6	abnormal_MSH6	NotApplicable	dMMR	No	12	ANED	No	NotApplicable	No	NotApplicable	Single
PD42539a	PD42539c	Yes	Yes	Yes	PR42539a	GB	80	female	skin	primary	SM	temple	Yes	no_loss	no_loss	NotApplicable	pMMR	No	60	ANED	No	NotApplicable	No	NotApplicable	Single
PD42540a	PD42540b	Yes	Yes	Yes	PR42540a	GB	76	male	skin	primary	SA	temple	Yes	loss_MLH1/PMS2	loss_MLH1/PMS2	Not detected	dMMR	No	10	ANED	No	NotApplicable	No	NotApplicable	Single
PD42542a	PD42542b	Yes	Yes	Yes	PR42542a	GB	81	female	skin	primary	SC-E	cheek	Yes	no_loss	no_loss	NotApplicable	pMMR	No	8	ANED	No	NotApplicable	No	NotApplicable	Single
PD42543a	PD42543b	Yes	Yes	Yes	PR42543a	GB	68	female	skin	primary	SH	forehead	Yes	no_loss	no_loss	NotApplicable	pMMR	No	7	ANED	No	NotApplicable	No	NotApplicable	Single
PD42544c	PD42544b	Yes	Yes	Yes	PR42544c	GB	77	male	skin	primary	SM	cheek	Yes	no_loss	no_loss	NotApplicable	pMMR	No	1	DFU	No	NotApplicable	No	NotApplicable	Single
PD42545a	PD42545b	Yes	Yes	Yes	PR42545a	GB	69	female	skin	primary	SA	temple	Yes	no_loss	no_loss	NotApplicable	pMMR	No	32	ANED	No	NotApplicable	No	NotApplicable	Single
PD42552a	PD42552b	Yes	Yes	Yes	PR42552a	GB	70	female	skin	primary	SM	back	Yes	loss_MLH1/PMS2	loss_MLH1/PMS2	Not detected	dMMR	No	43	ANED	No	NotApplicable	No	NotApplicable	Single
PD42554a	PD42554b	No	No	No	PR42554a	GB	86	male	skin	primary	SA	scalp	Yes	no_loss	no_loss	NotApplicable	pMMR	NotTested	56	ANED	No	NotApplicable	No	NotApplicable	Single
PD42556a	PD42556b	Yes	Yes	Yes	PR42556a	GB	74	male	skin	primary	SA	nose	Yes (report: loss of MSH2 but MSH1, MLH2 and PMS2 retained)	loss_MSH6_Clonal	loss_MSH6_Clonal	NotApplicable	dMMR	No	44	ANED	No	NotApplicable	No	NotApplicable	Single
PD42557a	PD42557b	Yes	Yes	Yes	PR42557a	GB	87	female	skin	primary	SM	nose	Yes	no_loss	no_loss	NotApplicable	pMMR	No	20	ANED	No	NotApplicable	No	NotApplicable	Single
PD42558a	No	No	No	No	PR42558a	GB	42	female	skin	primary	SA	nose	Yes	loss_MSH2/MSH6	loss_MSH2/MSH6	NotApplicable	dMMR	NotTested	42	ANED	No	NotApplicable	No	NotApplicable	Single
PD42559a	PD42559b	Yes	Yes	Yes	PR42559a	GB	69	female	skin	primary	SM	scalp	Yes	no_loss	no_loss	NotApplicable	pMMR	No	7	ANED	No	NotApplicable	No	NotApplicable	Single
PD42562a	PD42562b	Yes	Yes	Yes	PR42562a	GB	95	male	skin	primary	SA	face	Yes	no_loss	no_loss	NotApplicable	pMMR	No	4	ANED	No	NotApplicable	No	NotApplicable	Single
PD43395a	PD43395b	Yes	Yes	Yes	PR43395a	GB	76	female	skin	primary	SA	back	Yes	loss_MSH2/MSH6	loss_MSH2/MSH6	NotApplicable	dMMR	No	107	ANED	No	NotApplicable	No	NotApplicable	Single
PD43396a	PD43396b	No	No	No	PR43396a	GB	86	male	skin	primary	SA	face	Yes	loss_MSH6	loss_MSH6	NotApplicable	dMMR	NotTested	32	DFU	No	NotApplicable	No	NotApplicable	Single
PD43398a	PD43398b	Yes	Yes	Yes	PR43398a	GB	76	male	skin	primary	SA	temple	Yes	no_loss	no_loss	NotApplicable	pMMR	No	83	ANED	No	NotApplicable	No	NotApplicable	Single
PD43399a	PD43399b	Yes	Yes	Yes	PR43399a	GB	87	male	skin	primary	SC-E	chest	Yes	no_loss	no_loss	NotApplicable	pMMR	No	7	DNED	No	NotApplicable	No	NotApplicable	Single
PD43728a	No	No	No	No	PR43728a	GB	80	male	skin	primary	SA	cheek	Yes	no_loss	no_loss	NotApplicable	pMMR	NotTested	22	ANED	No	NotApplicable	No	NotApplicable	Single
PD43729a	PDv38is_wes_v2	Yes	No	Yes	PR43729a	GB	84	male	skin	primary	SA	nose	Yes	loss_MSH6	loss_MSH6	NotApplicable	dMMR	NotTested	92	DFU	No	NotApplicable	No	NotApplicable	Single
PD43730a	No	No	No	No	PR43730a	GB	42	male	skin	primary	SA	temple	Yes	no_loss	no_loss	NotApplicable	pMMR	NotTested	0	LFU	No	NotApplicable	No	NotApplicable	Single
PD43731a	PD43731b	Yes	Yes	Yes	PR43731a	GB	70	male	skin	primary	SA	cheek	Yes	no_loss	no_loss	NotApplicable	pMMR	No	1	ANED	No	NotApplicable	No	NotApplicable	Single
PD43733a	No	No	No	No	PR43733a	GB	76	male	skin	primary	SA	nose	Yes	no_loss	no_loss	NotApplicable	pMMR	NotTested	11	ANED	No	NotApplicable	No	NotApplicable	Single
PD43734a	PD43734b	Yes	Yes	Yes	PR43734a	GB	70	male	skin	primary	SA	temple	Yes	no_loss	no_loss	NotApplicable	pMMR	No	13	ANED	No	NotApplicable	No	NotApplicable	Single
PD43736a	PD43736b	Yes	Yes	No	PR43736a	GB	82	male	skin	primary	SA	cheek	Yes	no_loss	no_loss	NotApplicable	pMMR	No	11	ANED	No	NotApplicable	No	NotApplicable	Single
PD43737a	No	No	No	No	PR43737a	GB	59	male	skin	primary	SH	nose	Yes	no_loss	no_loss	NotApplicable	pMMR	NotTested	1	ANED	No	NotApplicable	No	NotApplicable	Single
PD43738a	PD43738b	Yes	Yes	Yes	PR43738a	GB	69	female	skin	primary	SH	abdomen	Yes	no_loss	no_loss	NotApplicable	pMMR	No	14	ANED	No	NotApplicable	No	NotApplicable	Single
PD43739a	PD43739b	Yes	Yes	Yes	PR43739a	GB	85	male	skin	primary	SA	cheek	Yes	loss_MLH1	loss_MLH1	NotApplicable	dMMR	No	9	ANED	No	NotApplicable	No	NotApplicable	Single
PD43740a	PD43740b	Yes	Yes	Yes	PR43740a	GB	79	male	skin	primary	SA	eyelid	Yes	loss_MLH1/PMS2	loss_MLH1/PMS2	Not detected	dMMR	No	0	ANED	No	NotApplicable	No	NotApplicable	Single
PD43741a	PD43741b	Yes	Yes	Yes	PR43741a	GB	53	male	skin	primary	SM	cheek	Yes	no_loss	no_loss	NotApplicable	pMMR	No	106	ANED	No	NotApplicable	No	NotApplicable	Single
PD43742a	PD43742b	Yes	Yes	Yes	PR43742a	GB	70	female	skin	primary	SM	nose	Yes	no_loss	no_loss	NotApplicable	pMMR	No	100	ANED	No	NotApplicable	No	NotApplicable	Single
PD43743a	No	No	No	No	PR43743a	GB	81	male	skin	primary	SM	cheek	Yes	loss_MSH2/MSH6	loss_MSH2/MSH6	NotApplicable	dMMR	NotTested	27	DNED	No	NotApplicable	No	NotApplicable	Single
PD43744a	PD43744b	Yes	Yes	Yes	PR43744a	GB	57	female	skin	primary	SM	back	Yes	loss_MSH2/MSH6	loss_MSH2/MSH6	NotApplicable	dMMR	Lynch	64	ANED	No	NotApplicable	No	NotApplicable	Single
PD43745a	PD43745b	Yes	Yes	Yes	PR43745a	GB	79	male	skin	primary	SM	cheek	Yes	no_loss	no_loss	NotApplicable	dMMR	No	95	ANED	No	NotApplicable	No	NotApplicable	Single
PD43746a	PD43746b	Yes	Yes	Yes	PR43746a	GB	81	female	skin	primary	SM	nose	Yes	abnormal_MSH2/loss_MSH6	abnormal_MSH2/loss_MSH6	NotApplicable	dMMR	Lynch	93	ANED	No	NotApplicable	No	NotApplicable	Single
PD43747a	PD43747b	Yes	Yes	Yes	PR43747a	GB	89	male	skin	primary	SM	glabella	Yes	loss_MSH6	loss_MSH6	NotApplicable	dMMR	No	55	DFU	No	NotApplicable	No	NotApplicable	Single
PD43748a	PD43748b	No	No	No	PR43748a	GB	60	male	skin	primary	SM	cheek	Yes	no_loss	no_loss	NotApplicable	pMMR	NotTested	79	ANED	No	NotApplicable	No	NotApplicable	Single
PD43749a	PD43749b	Yes	Yes	Yes	PR43749a	GB	79	male	skin	primary	SM	nose	Yes	no_loss	no_loss	NotApplicable	pMMR	No	0	LFU	No	NotApplicable	No	NotApplicable	Single
PD43750a	No	No	No	No	PR43750a	GB	88	female	skin	primary	SM	nose	Yes	no_loss	no_loss	NotApplicable	pMMR	NotTested	48	ANED	No	NotApplicable	No	NotApplicable	Single
PD43751a	PD43751b	Yes	Yes	Yes	PR43751a	GB	85	female	skin	primary	SM	lip	Yes	no_loss	no_loss	NotApplicable	pMMR	No	2	ANED	No	NotApplicable	No	NotApplicable	Single
PD43753a	PD43753b	Yes	Yes	Yes	PR43753a	GB	86	male	skin	primary	SA	scalp	Yes	no_loss	no_loss	NotApplicable	pMMR	No	15	DNED	No	NotApplicable	No	NotApplicable	Single
PD43754a	PD43754b	Yes	Yes	Yes	PR43754a	GB	72	female	skin	primary	SA	jaw	Yes	no_loss	no_loss	NotApplicable	pMMR	No	25	ANED	No	NotApplicable	No	NotApplicable	Single
PD43755a	PD43755b	Yes	Yes	Yes	PR43755a	GB	46	female	skin	primary	SM	scalp	Yes	no_loss	no_loss	NotApplicable	pMMR	No	0	LFU	No	NotApplicable	No	NotApplicable	Single
PD43757a	PD43757b	Yes	Yes	Yes	PR43757a	GB	83	male	skin	primary	SM	glabella	Yes	no_loss	no_loss	NotApplicable	pMMR	No	19	ANED	No	NotApplicable	No	NotApplicable	Single
PD43758a	PD43758b	Yes	Yes	Yes	PR43758a	GB	69	female	skin	primary	SM	scalp	Yes	no_loss	no_loss	NotApplicable	pMMR	No	30	ANED	No	NotApplicable	No	NotApplicable	Single
PD43760a	PD43760b	Yes	Yes	Yes	PR43760a	GB	68	male	skin	primary	SM	eyelid	Yes	abnormal_MSH2/MSH6	abnormal_MSH2/MSH6	NotApplicable	dMMR	No	3	ANED	No	NotApplicable	No	NotApplicable	Single
PD43761a	PD43761b	Yes	Yes	Yes	PR43761a	GB	69	male	skin	primary	SM	nose	Yes	loss_MSH2/MSH6	loss_MSH2/MSH6	NotApplicable	dMMR	No	57	DFU	No	NotApplicable	No	NotApplicable	Single
PD43762a	PD43762b	Yes	Yes	Yes	PR43762a	GB	68	male	skin	primary	SC-O	eyelid	Yes	no_loss	no_loss	NotApplicable	pMMR	No	64	DFU	No	NotApplicable	Yes, parotid	NotApplicable	Tumeur/Met
PD43763a	PD43763b	Yes	Yes	Yes	PR43763a	GB	81	female	skin	primary	SC-O	eyelid	Yes	no_loss	no_loss	NotApplicable	pMMR	No	16	ANED	No, uncomplete excision	NotApplicable	No	NotApplicable	Single
PD43765a	PD43765b	Yes	Yes	Yes	PR43765a	GB	85	female	skin	primary	SC-E	neck	Yes	no_loss	no_loss	NotApplicable	pMMR	No	78	DFD	No	NotApplicable	Yes, lymph node	at leat 62 (no exact date for lymph node)	Single
PD43766a	PD43766b	Yes	Yes	Yes	PR43766a	GB	85	female	skin	primary	SC-E	cheek	Yes	no_loss	no_loss	NotApplicable	pMMR	No	0	LFU	No	NotApplicable	No	NotApplicable	Single
PD43767a	PD43767b	Yes	Yes	Yes	PR43767a	GB	75	male	skin	primary	SC-E	thigh	Yes	no_loss	no_loss	NotApplicable	pMMR	No	21	ANED	No	NotApplicable	No	NotApplicable	Single
PD43768a	PD43768b	Yes	Yes	Yes	PR43768a	GB	78	male	skin	primary	SC-E	scalp	Yes	no_loss	no_loss	NotApplicable	pMMR	No	16	ANED	No	NotApplicable	No	NotApplicable	Single
PD43769a	PD43769b	Yes	Yes	Yes	PR43769a	GB	56	male	skin	primary	SC-E	forehead	Yes	no_loss	no_loss	NotApplicable	pMMR	No	8	ANED	No	NotApplicable	No	NotApplicable	Single
PD43771a	PD43771b	Yes	Yes	Yes	PR43771a	GB	76	male	skin	primary	SC-E	scalp	Yes	no_loss	no_loss	NotApplicable	pMMR	No	66	ANED	No	NotApplicable	No	NotApplicable	Single
PD43772d	PD43772b	Yes	Yes	No	PR43772d	GB	79	male	skin	primary	SC-E	ear	Yes	no_loss	no_loss	NotApplicable	pMMR	No	0	recent	No	NotApplicable	No	NotApplicable	Single
PD43856a	PD43856b	Yes	Yes	Yes	PR43856a	GB	72	male	skin	primary	SC-E	chin	Yes	loss_MLH1	loss_MLH1	Not tested	dMMR	No	24	ANED	No	NotApplicable	No	NotApplicable	Single
PD43858a	PD43858b	Yes	Yes	Yes	PR43858a	GB	80	male	skin	primary	SM	chest	No	loss_MLH1/PMS2	NA	Not detected	dMMR	Lynch	18	ANED	No	NotApplicable	No	NotApplicable	Multiple
PD43858c	PD43858b	Yes	Yes	Yes	PR43858c	GB	80	male	skin	primary	SM	clavicle	Yes	loss_MLH1/PMS2	loss_MLH1/PMS2	Not tested	dMMR	Lynch	18	ANED	No	NotApplicable	No	NotApplicable	Multiple
PD43859a	PD43859b	No	Yes	No	PR43859a	GB	39	male	skin	primary	SM	back	No	no_loss	NA	Not detected	pMMR		88	ANED	No	NotApplicable	No	NotApplicable	Multiple
PD43859c	PD43859b	Yes	Yes	Yes	PR43859c	GB	42	male	skin	primary	SM	back	Yes	no_loss	no_loss	Not detected	pMMR	No	88	ANED	No	NotApplicable	No	NotApplicable	Multiple
PD43862a	PD43862b	Yes	Yes	Yes	PR43862a	B	78	male	skin	primary	SA	eyelid	Yes	abnormal_MSH2/MSH6	abnormal_MSH2/MSH6	NotApplicable	dMMR	No	23	ANED	No	NotApplicable	No	NotApplicable	Single
PD43865a	No	No	No	No	PR43865a	B	69	male	skin	primary	SH	cheek	Yes	no_loss	no_loss	NotApplicable	pMMR	NotTested	22	ANED	No	NotApplicable	No	NotApplicable	Single
PD43867a	No	No	No	No	PR43867a	B	51	male	skin	primary	SA	cheek	Yes	loss_MLH1/PMS2	loss_MLH1/PMS2	Not detected	dMMR	NotTested	0	LFU	No	NotApplicable	No	NotApplicable	Single
PD43869a	PD43869b	Yes	Yes	Yes	PR43869a	B	80	male	skin	primary	SA	chin	Yes	loss_MSH6	loss_MSH6	NotApplicable	dMMR	Lynch	105	ANED	No	NotApplicable	No	NotApplicable	Single
PD43871a	No	No	No	No	PR43871a	B	27	male	skin	primary	SM	nose	Yes	no_loss	no_loss	NotApplicable	pMMR	NotTested	78	ANED	No	NotApplicable	No	NotApplicable	Single
PD43873a	PD43873b	Yes	Yes	Yes	PR43873a	B	77	female	skin	primary	SM	back	Yes	loss_MSH2/MSH6	loss_MSH2/MSH6	NotApplicable	dMMR	No	54	ANED	No	NotApplicable	No	NotApplicable	Single
PD43874a	No	No	No	No	PR43874a	B	84	female	skin	primary	SC-E	neck	Yes	loss_MSH2/MSH6	loss_MSH2/MSH6	NotApplicable	dMMR	NotTested	0	LFU	No	NotApplicable	No	NotApplicable	Single
PD43876a	PD43876b	Yes	Yes	Yes	PR43876a	B	61	female	skin	primary	SM	scalp	Yes	loss_MSH2/MSH6	loss_MSH2/MSH6	NotApplicable	dMMR	No	1	recent	No	NotApplicable	No	NotApplicable	Single
PD43877a	PD43877b	Yes	Yes	Yes	PR43877a	B	59	male	skin	primary	SC-E	arm	Yes	loss_MSH2/MSH6	loss_MSH2/MSH6	NotApplicable	dMMR	Lynch	12	ANED	No	NotApplicable	No	NotApplicable	Multiple
PD43877c	PD43877b	Yes	Yes	Yes	PR43877c	B	60	male	skin	primary	SA	face	Yes	loss_MSH2/MSH6	abnormal_MSH2/MSH6 (MJA)	NotApplicable	dMMR	Lynch	9	ANED	No	NotApplicable	No	NotApplicable	Multiple
PD43877d	PD43877b	Yes	Yes	Yes	PR43877d	B	60	male	skin	primary	SH	face	No	NA	NA	NotApplicable	pMMR	Lynch	9	ANED	No	NotApplicable	No	NotApplicable	Multiple
PD43877e	PD43877b	Yes	Yes	Yes	PR43877e	B	60	male	skin	primary	SH	neck	No	NA	NA	NotApplicable	pMMR	Lynch	9	ANED	No	NotApplicable	No	NotApplicable	Multiple
PD43877f	PD43877b	Yes	Yes	Yes	PR43877f	B	61	male	skin	primary	SM	back	No	loss_MSH2/MSH6	NA	NotApplicable	dMMR	Lynch	0	recent	No	NotApplicable	No	NotApplicable	Multiple
PD43878a	PD43878b	Yes	Yes	Yes	PR43878a	B	77	male	skin	primary	SM	chest	Yes	loss_MSH6	loss_MSH2/MSH6	NotApplicable	dMMR	Lynch	33	ANED	No	NotApplicable	No	NotApplicable	Multiple
PD43878c	PD43878b	Yes	Yes	Yes	PR43878c	B	78	male	skin	primary	SM	forehead	Yes	loss_MSH6	loss_MSH6	NotApplicable	dMMR	Lynch	22	ANED	No	NotApplicable	No	NotApplicable	Multiple
PD43878d	PD43878b	Yes	Yes	Yes	PR43878d	B	78	male	skin	primary	SA	NV	Yes	loss_MSH6	loss_MSH6	NotApplicable	dMMR	Lynch	22	ANED	No	NotApplicable	No	NotApplicable	Multiple
PD43878e	PD43878b	Yes	Yes	Yes	PR43878e	B	79	male	skin	primary	SM	nose	Yes	loss_MSH6	loss_MSH6/abnormal_MSH2 (MJA)	NotApplicable	dMMR	Lynch	16	ANED	No	NotApplicable	No	NotApplicable	Multiple
PD43878f	PD43878b	Yes	Yes	Yes	PR43878f	B	80	male	skin	primary	SM	ear	Yes	loss_MSH6	loss_MSH6	NotApplicable	dMMR	Lynch	0	recent	No	NotApplicable	No	NotApplicable	Multiple
PD43880a	PDv38is_wes_v2	Yes	No	Yes	PR43880a	B	72	male	skin	primary	SA	temple	Yes	no_loss	no_loss	NotApplicable	pMMR	NotTested	29	DNED	No	NotApplicable	No	NotApplicable	Single
PD43881a	PD43881b	Yes	Yes	Yes	PR43881a	B	78	male	skin	primary	SA	nose	Yes	no_loss	no_loss	NotApplicable	pMMR	No	41	ANED	No	NotApplicable	No	NotApplicable	Single
PD43883a	PD43883b	Yes	Yes	Yes	PR43883a	B	71	female	skin	primary	SM	back	Yes	loss_MSH2/MSH6	loss_MSH2/MSH6	NotApplicable	dMMR	Lynch	30	ANED	No	NotApplicable	No	NotApplicable	Single
PD43885a	PD43885b	No	No	No	PR43885a	B	69	male	skin	primary	SC-E	nose	Yes	no_loss	no_loss	NotApplicable	pMMR	NotTested	46	ANED	No	NotApplicable	No	NotApplicable	Single
PD43886a	PD43886b	Yes	Yes	Yes	PR43886a	B	89	male	skin	primary	SA	face	Yes	no_loss	no_loss	NotApplicable	pMMR	No	4	ANED	No	NotApplicable	No	NotApplicable	Single
PD43886c	PD43886b	No	Yes	No	PR43886c	B	89	male	skin	primary	SA	face	Yes	no_loss	no_loss	NotApplicable	pMMR		4	ANED	No	NotApplicable	No	NotApplicable	Single
PD43887d	PD43887b	Yes	Yes	Yes	PR43887d	B	56	male	skin	primary	SA	forehead	No	loss_MSH2/MSH6	NA	NotApplicable	dMMR	Lynch	123	ANED	No	NotApplicable	No	NotApplicable	Multiple
PD43887e	PD43887b	Yes	Yes	Yes	PR43887e	B	59	male	skin	primary	SM	chest	No	loss_MSH2/MSH6	NA	NotApplicable	dMMR	Lynch	86	ANED	No	NotApplicable	No	NotApplicable	Multiple
PD43887f	PD43887b	Yes	Yes	Yes	PR43887f	B	59	male	skin	primary	SM	back	No	loss_MSH2/MSH6	NA	NotApplicable	dMMR	Lynch	86	ANED	No	NotApplicable	No	NotApplicable	Multiple
PD43887h	PD43887b	Yes	Yes	Yes	PR43887h	B	60	male	skin	primary	SA	chest	No	loss_MSH2/MSH6	NA	NotApplicable	dMMR	Lynch	76	ANED	No	NotApplicable	No	NotApplicable	Multiple
PD43887i	PD43887b	Yes	Yes	Yes	PR43887i	B	60	male	skin	primary	SA	face	No	loss_MSH2/MSH6	NA	NotApplicable	dMMR	Lynch	76	ANED	No	NotApplicable	No	NotApplicable	Multiple
PD43887j	PD43887b	Yes	Yes	Yes	PR43887j	B	60	male	skin	primary	SA	neck	No	loss_MSH2/MSH6	NA	NotApplicable	dMMR	Lynch	76	ANED	No	NotApplicable	No	NotApplicable	Multiple
PD43887k	PD43887b	Yes	Yes	Yes	PR43887k	B	60	male	skin	primary	SA	neck	No	loss_MSH2/MSH6	NA	NotApplicable	dMMR	Lynch	76	ANED	No	NotApplicable	No	NotApplicable	Multiple
PD43887l	PD43887b	Yes	Yes	Yes	PR43887l	B	60	male	skin	primary	SM	neck	No	loss_MSH2/MSH6	NA	NotApplicable	dMMR	Lynch	76	ANED	No	NotApplicable	No	NotApplicable	Multiple
PD43887m	PD43887b	Yes	Yes	Yes	PR43887m	B	60	male	skin	primary	SM	chin	Yes	loss_MSH2/MSH6	loss_MSH2/MSH6	NotApplicable	dMMR	Lynch	59	ANED	No	NotApplicable	No	NotApplicable	Multiple
PD43887n	PD43887b	Yes	Yes	Yes	PR43887n	B	61	male	skin	primary	SA	face	No	loss_MSH2/MSH6	NA	NotApplicable	dMMR	Lynch	66	ANED	No	NotApplicable	No	NotApplicable	Multiple
PD43887o	PD43887b	Yes	Yes	Yes	PR43887o	B	61	male	skin	primary	SA	face	No	loss_MSH2/MSH6	NA	NotApplicable	dMMR	Lynch	66	ANED	No	NotApplicable	No	NotApplicable	Multiple
PD43887p	PD43887b	Yes	Yes	Yes	PR43887p	B	61	male	skin	primary	SA	face	No	loss_MSH2/MSH6	NA	NotApplicable	dMMR	Lynch	66	ANED	No	NotApplicable	No	NotApplicable	Multiple
PD43887t	PD43887b	Yes	Yes	Yes	PR43887t	B	60	male	skin	primary	SA	groin	No	loss_MSH2/MSH6	NA	NotApplicable	dMMR	Lynch	74	ANED	No	NotApplicable	No	NotApplicable	Multiple
PD43887u	PD43887b	Yes	Yes	Yes	PR43887u	B	60	male	skin	primary	SA	testicle	No	loss_MSH2/MSH6	NA	NotApplicable	dMMR	Lynch	74	ANED	No	NotApplicable	No	NotApplicable	Multiple
PD43887v	PD43887b	Yes	Yes	Yes	PR43887v	B	63	male	skin	primary	SA	pubis	No	loss_MSH2/MSH6	NA	NotApplicable	dMMR	Lynch	37	ANED	No	NotApplicable	No	NotApplicable	Multiple
PD43887w	PD43887b	Yes	Yes	Yes	PR43887w	B	63	male	skin	primary	SC-E	cheek	No	loss_MSH2/MSH6	NA	NotApplicable	dMMR	Lynch	36	ANED	No	NotApplicable	No	NotApplicable	Multiple
PD43887x	PD43887b	Yes	Yes	Yes	PR43887x	B	64	male	skin	primary	SC-E	back	No	loss_MSH2/MSH6	NA	NotApplicable	dMMR	Lynch	23	ANED	No	NotApplicable	No	NotApplicable	Multiple
PD43887y	PD43887b	Yes	Yes	Yes	PR43887y	B	66	male	skin	primary	SC-E	cheek	No	loss_MSH2/MSH6	NA	NotApplicable	dMMR	Lynch	8	ANED	No	NotApplicable	No	NotApplicable	Multiple
PD43887z	PD43887b	Yes	Yes	Yes	PR43887z	B	66	male	skin	primary	SA	cheek	No	loss_MSH2/MSH6	NA	NotApplicable	dMMR	Lynch	8	ANED	No	NotApplicable	No	NotApplicable	Multiple
PD43888a	PD43888b	Yes	Yes	Yes	PR43888a	B	52	female	skin	primary	SM	shoulder	Yes	loss_MSH2/MSH6	loss_MSH2/MSH6	NotApplicable	dMMR	Lynch	28	ANED	No	NotApplicable	No	NotApplicable	Single
PD43890a	PD43890b	Yes	Yes	Yes	PR43890a	B	69	female	skin	primary	SA	eyelid	Yes	abnormal_MSH2/loss_MSH6_Clonal	abnormal_MSH2/loss_MSH6_Clonal	NotApplicable	dMMR	No	75	ANED	No	NotApplicable	No	NotApplicable	Single
PD43891a	No	No	No	No	PR43891a	B	34	female	skin	primary	SA	forehead	Yes	no_loss	no_loss	NotApplicable	pMMR	NotTested	0	LFU	No	NotApplicable	No	NotApplicable	Single
PD43894a	PD43894b	Yes	Yes	Yes	PR43894a	B	77	female	skin	primary	SA	forehead	Yes	loss_MSH6	loss_MSH6	NotApplicable	dMMR	No	47	ANED	No	NotApplicable	No	NotApplicable	Single
PD43895a	PD43895b	Yes	Yes	Yes	PR43895a	B	61	male	skin	primary	SA	neck	Yes	loss_MSH2/MSH6	loss_MSH2/MSH6	NotApplicable	dMMR	No	0	LFU	No	NotApplicable	No	NotApplicable	Single
PD43896a	PD43896b	Yes	Yes	Yes	PR43896a	B	83	female	skin	primary	SA	lip	Yes	loss_MSH2/MSH6	loss_MSH2/MSH6	NotApplicable	dMMR	No	0	LFU	No	NotApplicable	No	NotApplicable	Single
PD43897a	PD43897b	No	No	No	PR43897a	B	71	male	skin	primary	SA	ear	Yes	loss_MSH2/MSH6	loss_MSH2/MSH6	NotApplicable	dMMR	NotTested	18	ANED	No	NotApplicable	No	NotApplicable	Single
PD43898a	PD43898b	Yes	Yes	Yes	PR43898a	B	67	female	skin	primary	SC-E	scalp	Yes	loss_MLH1/PMS2	loss_MLH1/PMS2	Not detected	dMMR	Lynch	8	ANED	No	NotApplicable	No	NotApplicable	Single
PD43899a	PD43899b	Yes	Yes	Yes	PR43899a	B	71	male	skin	primary	SM	nose	Yes	no_loss	no_loss	NotApplicable	pMMR	No	0	LFU	No	NotApplicable	No	NotApplicable	Single
PD43900a	No	No	No	No	PR43900a	B	29	male	skin	primary	SM	nose	Yes	no_loss	no_loss	NotApplicable	pMMR	NotTested	0	LFU	No	NotApplicable	No	NotApplicable	Single
PD43901a	PD43901b	Yes	Yes	Yes	PR43901a	B	61	female	skin	primary	SM	forehead	Yes	no_loss	no_loss	NotApplicable	pMMR	No	101	ANED	No	NotApplicable	No	NotApplicable	Single
PD43903a	No	No	No	No	PR43903a	B	90	female	skin	primary	SA	back	Yes	loss_MSH2/MSH6	loss_MSH2/MSH6	NotApplicable	dMMR	NotTested	0	LFU	No	NotApplicable	No	NotApplicable	Single
PD43904a	PD43904b	Yes	Yes	Yes	PR43904a	B	66	female	skin	primary	SM	back	Yes	loss_MLH1/PMS2	loss_MLH1/PMS2	NotApplicable	dMMR	Lynch	13	ANED	No	NotApplicable	No	NotApplicable	Single
PD43905a	PD43905b	No	No	No	PR43905a	B	84	male	skin	primary	SC-E	nose	Yes	no_loss	no_loss	NotApplicable	pMMR	NotTested	0	LFU	No	NotApplicable	No	NotApplicable	Single
PD43906a	PD43906b	Yes	Yes	No	PR43906a	B	101	male	skin	primary	SM	face	Yes	loss_MLH1/PMS2	loss_MLH1/PMS2	Not detected	dMMR	No	0	DFU	No	NotApplicable	No	NotApplicable	Single
PD43907a	PD43907b	Yes	Yes	Yes	PR43907a	B	50	male	skin	primary	SC-E	nose	Yes	loss_MLH1	loss_MLH1	Failed	dMMR	No	7	ANED	No	NotApplicable	No	NotApplicable	Single
PD43908c	PD43908d	Yes	Yes	Yes	PR43908c	B	59	female	skin	primary	SA	chest	No	loss_MSH2/MSH6	NA	NotApplicable	dMMR	Lynch	46	ANED	No	NotApplicable	No	NotApplicable	Multiple
PD43908e	PD43908d	Yes	Yes	Yes	PR43908e	B	61	female	skin	primary	SA	nose	No	loss_MSH2/MSH6	NA	NotApplicable	dMMR	Lynch	22	ANED	No	NotApplicable	No	NotApplicable	Multiple
PD43908f	PD43908d	Yes	Yes	Yes	PR43908f	B	62	female	skin	primary	SM	chest	Yes but no results	loss_MSH2/MSH6	loss_MSH2/MSH6	NotApplicable	dMMR	Lynch	10	ANED	No	NotApplicable	No	NotApplicable	Multiple
PD43908g	PD43908d	Yes	Yes	Yes	PR43908g	B	62	female	skin	primary	SC-E	back	No	loss_MSH2/MSH6	NA	NotApplicable	dMMR	Lynch	8	ANED	No	NotApplicable	No	NotApplicable	Multiple
PD43909a	PD43909b	Yes	Yes	Yes	PR43909a	B	59	female	skin	primary	SM	cheek	Yes	no_loss	no_loss	NotApplicable	pMMR	No	91	ANED	No	NotApplicable	No	NotApplicable	Multiple
PD43909c	PD43909b	Yes	Yes	Yes	PR43909c	B	61	female	skin	primary	SM	scalp	Yes	no_loss	no_loss	NotApplicable	pMMR	No	63	ANED	No	NotApplicable	No	NotApplicable	Multiple
PD43910a	PD43910h	Yes	Yes	Yes	PR43910a	B	80	male	skin	primary	SA	neck	Yes	loss_MSH2/MSH6	loss_MSH2/MSH6	NotApplicable	dMMR	Lynch	121	ANED	No	NotApplicable	No	NotApplicable	Multiple
PD43910d	PD43910h	Yes	Yes	Yes	PR43910d	B	83	male	skin	primary	SM	scalp	No	loss_MSH2/MSH6	NA	NotApplicable	dMMR	Lynch	61	ANED	No	NotApplicable	No	NotApplicable	Multiple
PD43910g	PD43910h	Yes	Yes	Yes	PR43910g	B	86	male	skin	primary	SC-E	nose	No	loss_MSH2/MSH6	NA	NotApplicable	dMMR	Lynch	43	ANED	No	NotApplicable	No	NotApplicable	Multiple
PD43910i	PD43910h	Yes	Yes	Yes	PR43910i	B	90	male	skin	primary	SC-E	forehead	No	loss_MSH2/MSH6	NA	NotApplicable	dMMR	Lynch	0	recent	No	NotApplicable	No	NotApplicable	Multiple
PD43911a	PD43911b	Yes	Yes	Yes	PR43911a	B	79	female	skin	primary	SM	shoulder	Yes	loss_MSH2/MSH6	loss_MSH2/MSH6	NotApplicable	dMMR	Lynch	8	ANED	No	NotApplicable	No	NotApplicable	Single
PD43912a	PD43912b	Yes	Yes	Yes	PR43912a	B	69	female	skin	primary	SM	arm	Yes	loss_MSH2/MSH6	loss_MSH2/MSH6	NotApplicable	dMMR	Lynch	10	ANED	No	NotApplicable	No	NotApplicable	Multiple
PD43912c	PD43912b	Yes	Yes	Yes	PR43912c	B	70	female	skin	primary	SM	cheek	Yes	loss_MSH2/MSH6	loss_MSH6	NotApplicable	dMMR	Lynch	0	LFU	No	NotApplicable	No	NotApplicable	Multiple
PD43914a	PDv38is_wes_v2	Yes	No	Yes	PR43914a	B	47	female	skin	primary	SA	face	Yes	loss_MSH2/MSH6	loss_MSH2/MSH6	NotApplicable	dMMR	NotTested	33	ANED	No	NotApplicable	No	NotApplicable	Multiple
PD43914c	PDv38is_wes_v2	Yes	No	Yes	PR43914c	B	50	female	skin	primary	SM	abdomen	Yes	loss_MSH2/MSH6	loss_MSH2/MSH6	NotApplicable	dMMR	NotTested	0	LFU	No	NotApplicable	No	NotApplicable	Multiple
PD43914d	PDv38is_wes_v2	Yes	No	Yes	PR43914d	B	50	female	skin	primary	SM	back	No	loss_MSH2/MSH6	NA	NotApplicable	dMMR	NotTested	0	LFU	No	NotApplicable	No	NotApplicable	Multiple
PD45520a	PD45520b	Yes	Yes	Yes	PR45520a	GB	75	female	skin	primary	SC-O	eyelid	Yes	no_loss	no_loss	NotApplicable	pMMR	No	117	DNED	No	NotApplicable	No	NotApplicable	Single
PD45521a	PD45521b	Yes	Yes	Yes	PR45521a	GB	51	female	skin	primary	SC-E	vulva	Yes	no_loss	no_loss	NotApplicable	pMMR	No	125	DNED	Yes	21	No	NotApplicable	Single
PD45523a	PD45523c	Yes	Yes	Yes	PR45523a	GB	74	male	skin	primary	SA	temple	Yes	loss_MSH6/MLH1/PMS2 and variable abnormality of MSH2	loss_MSH6/MLH1/PMS2 and variable abnormality of MSH2	Not detected	dMMR	No	131	DNED	No	NotApplicable	No	NotApplicable	Single
PD45524a	PD45524c	Yes	Yes	Yes	PR45524a	GB	58	male	skin	primary	SM	scalp	Yes	abnormal_MSH2/MSH6	abnormal_MSH2/MSH6	NotApplicable	dMMR	No	108	DNED	No	NotApplicable	No	NotApplicable	Single
PD45880a	PDv38is_wes_v2	Yes	No	Yes	PR45880a	GR	79	male	skin	primary	SA	forehead	Yes	no_loss	no_loss	NotApplicable	pMMR	NotTested	No	DFU	No	NotApplicable	No	NotApplicable	Single
PD45881a	PDv38is_wes_v2	Yes	No	Yes	PR45881a	GR	58	female	skin	primary	SA	chest	Yes	loss_MLH1/PMS2	loss_MLH1/PMS2	Not detected	dMMR	NotTested	No	No	No	NotApplicable	No	NotApplicable	Single
PD45882a	PDv38is_wes_v2	Yes	No	Yes	PR45882a	GR	68	male	skin	primary	SA	chest	Yes	loss_MSH2/MSH6	loss_MSH2/MSH6	NotApplicable	dMMR	NotTested	46	ANED	No	NotApplicable	No	NotApplicable	Single
PD45884a	PD45884b	Yes	Yes	Yes	PR45884a	GR	70	male	skin	primary	SM	cheek	Yes	loss_MSH2/MSH6	loss_MSH2/MSH6	NotApplicable	dMMR	No	52	ANED	No	NotApplicable	No	NotApplicable	Single
PD45885a	PD45885b	Yes	Yes	Yes	PR45885a	GR	63	male	skin	primary	SM	scalp	Yes	loss_PMS2/abnormal_MLH1	loss_PMS2/abnormal_MLH1	Not detected	dMMR	No	48	ANED	No	NotApplicable	No	NotApplicable	Single
PD46978a	PD46978b	No	No	No	PR46978a	J	41	male	skin	primary	SM	scalp	Yes	no_loss	no_loss	NotApplicable	pMMR	NotTested	29	ANED	No	NotApplicable	No	NotApplicable	Single
PD46979a	PD46979b-c	No	No	No	PR46979a	J	73	male	skin	primary	SA	scalp	Yes	no_loss	no_loss	NotApplicable	pMMR	NotTested	138	ANED	No	NotApplicable	No	NotApplicable	Multiple
PD46979d	PD46979b-c	No	No	No	PR46979d	J	76	male	skin	primary	SA	cheek	Yes	no_loss	no_loss	NotApplicable	pMMR	NotTested	110	ANED	No	NotApplicable	No	NotApplicable	Multiple
PD46982a	PD46982b	No	No	No	PR46982a	J	69	male	skin	primary	SM	scalp	Yes	no_loss	no_loss	NotApplicable	pMMR	NotTested	95	ANED	No	NotApplicable	No	NotApplicable	Single
PD46983a	PD46983b-c	No	No	No	PR46983a	J	81	female	skin	primary	SC-E	ear	Yes	no_loss	no_loss	NotApplicable	pMMR	NotTested	0	LFU	No	NotApplicable	No	NotApplicable	Single
PD46984a	PD46984c	Yes	Yes	Yes	PR46984a	J	79	female	skin	primary	SC-O	eyelid	Yes	no_loss	no_loss	NotApplicable	pMMR	No	0	LFU	No	NotApplicable	No	NotApplicable	Single
PD46985a	PD46985b	Yes	Yes	Yes	PR46985a	J	72	female	skin	primary	SM	scalp	Yes	no_loss	no_loss	NotApplicable	pMMR	No	3	ANED	No	NotApplicable	No	NotApplicable	Single
PD47199a	PDv38is_wes_v2	Yes	No	Yes	PR47199a	J	40	female	skin	primary	SM	temple	Yes	no_loss	no_loss	NotApplicable	pMMR	NotTested	15	ANED	No	NotApplicable	No	NotApplicable	Single
PD47201a	PD47201b	Yes	Yes	Yes	PR47201a	J	81	male	skin	primary	SA	nose	Yes	loss_MSH2/abnormal_MSH6	loss_MSH2/abnormal_MSH6	NotApplicable	dMMR	No	4	ANED	No	NotApplicable	No	NotApplicable	Single
PD47202a	PD47202c	Yes	Yes	Yes	PR47202a	J	58	female	skin	primary	SA	cheek	Yes	loss_PMS2/abnormal_MLH1	loss_PMS2/abnormal_MLH1	Not detected	dMMR	Lynch	8	ANED	No	NotApplicable	No	NotApplicable	Multiple
PD47202d	PD47202c	Yes	Yes	Yes	PR47202d	J	58	female	skin	primary	SA	cheek	Yes	loss_PMS2/abnormal_MLH1	loss_PMS2/abnormal_MLH1	Not tested	dMMR	Lynch	8	ANED	No	NotApplicable	No	NotApplicable	Multiple
PD47203a	PDv38is_wes_v2	Yes	No	Yes	PR47203a	J	83	male	skin	primary	SA	forehead	Yes	loss_MLH1/PMS2	loss_MLH1/PMS2	Detected	dMMR	NotTested	20	ANED	No	NotApplicable	No	NotApplicable	Multiple
PD47203c	PD47203b-d	No	No	No	PR47203c	J	83	male	skin	primary	SA	knee	Yes	loss_MLH1/PMS2	loss_MLH1/PMS2	Not tested	dMMR	NotTested	20	ANED	No	NotApplicable	No	NotApplicable	Multiple
PD47205a	PD47205b	No	No	No	PR47205a	J	75	male	skin	primary	SA	head	Yes	no_loss	no_loss	NotApplicable	pMMR	NotTested	109	ANED	No	NotApplicable	No	NotApplicable	Single
PD47206a	PD47206b	No	No	No	PR47206a	J	85	female	skin	primary	SA	trunk	Yes	loss_MSH2/MSH6	loss_MSH2/MSH6	NotApplicable	dMMR	NotTested	0	LFU	No	NotApplicable	No	NotApplicable	Single
PD47207a	PD47207b	No	No	No	PR47207a	J	80	female	skin	primary	SA	forehead	Yes	loss_MSH2/MSH6	loss_MSH2/MSH6	NotApplicable	dMMR	NotTested	0	LFU	No	NotApplicable	No	NotApplicable	Single
PD47208a	PD47208b	No	No	No	PR47208a	J	61	male	skin	primary	SA	nose	Yes	loss_MSH2/MSH6	loss_MSH2/MSH6	NotApplicable	dMMR	NotTested	0	LFU	No	NotApplicable	No	NotApplicable	Single
PD47210a	PD47210b	Yes	Yes	Yes	PR47210a	J	80	male	skin	primary	SC-E	forehead	Yes	no_loss	no_loss	NotApplicable	pMMR	No	25	ANED	No	NotApplicable	No	NotApplicable	Single
PD47211a	PD47211b	No	No	No	PR47211a	J	87	female	skin	primary	SC-E	finger	Yes	no_loss	no_loss	NotApplicable	pMMR	NotTested	2	DFU	No	NotApplicable	Yes, lymph node	NotApplicable	Tumeur/Met
PD47211c	PD47211b	No	No	No	PR47211c	J	87	female	lymph	metastasis	SC-E	regional	Yes	no_loss	no_loss	NotApplicable	pMMR	NotTested	2	DFU	No	NotApplicable	No	NotApplicable	Tumeur/Met
PD47212a	PD47212b-c	No	No	No	PR47212a	J	64	male	skin	primary	SC-O	eyelid	Yes	no_loss	no_loss	NotApplicable	pMMR	NotTested	12	ANED	No	NotApplicable	Yes, lymph node	NotApplicable	Tumeur/Met
PD47212c	PD47212b-c	No	No	No	PR47212c	J	64	male	lymph	metastasis	SC-O	regional	Yes	no_loss	no_loss	NotApplicable	pMMR	NotTested	12	ANED	No	NotApplicable	No	NotApplicable	Tumeur/Met
PD47213a	PD47212b-c	No	No	No	PR47213a	J	83	female	skin	primary	SC-O	eyelid	Yes	no_loss	no_loss	NotApplicable	pMMR	NotTested	34	ANED	No	NotApplicable	No	NotApplicable	Single
PD47214a	PD47214b	Yes	Yes	Yes	PR47214a	J	65	female	skin	primary	SC-E	temple	Yes	no_loss	no_loss	NotApplicable	pMMR	No	30	ANED	No	NotApplicable	Yes, lymph node	NotApplicable	Single
PD47216a	PD47216b	Yes	Yes	Yes	PR47216a	J	98	female	skin	primary	SC-E	cheek	Yes	no_loss	no_loss	NotApplicable	pMMR	No	0	ANED	No	NotApplicable	No	NotApplicable	Single
PD47217a	PD47217b-c-f	No	No	No	PR47217a	J	67	female	skin	primary	SC-O	eyelid	Yes	no_loss	no_loss	NotApplicable	pMMR	NotTested	107	AED	Yes	7	Yes, lymph node and lung	43 and 102	Tumeur/Met
PD47217d	PD47217b-c-f	No	No	No	PR47217d	J	68	female	skin	recurrence	SC-O	eyelid	No	no_loss	NA	NotApplicable	pMMR	NotTested	107	AED	No	NotApplicable	No	NotApplicable	Tumeur/Met
PD47217e	PD47217b-c-f	No	No	No	PR47217e	J	71	female	lymph	metastasis	SC-O	neck	No	no_loss	NA	NotApplicable	pMMR	NotTested	107	AED	No	NotApplicable	No	NotApplicable	Tumeur/Met
PD47218a	PD47218b	Yes	Yes	Yes	PR47218a	J	72	male	skin	primary	SC-O	eyelid	Yes	no_loss	no_loss	NotApplicable	pMMR	No	79	ANED	No	NotApplicable	No	NotApplicable	Single
PD47219a	PD47219c	Yes	Yes	Yes	PR47219a	J	75	male	skin	primary	SC-O	eyelid	Yes	no_loss	no_loss	NotApplicable	pMMR	No	71	ANED	Yes	10	Yes, lymph node and lung	1 and 69	Tumeur/Met
PD47219f	PD47219c	Yes	Yes	Yes	PR47219f	J	75	male	lymph	metastasis	SC-O	regional	No	no_loss	NA	NotApplicable	pMMR	No	71	ANED	No	NotApplicable	No	NotApplicable	Tumeur/Met
PD47219g	PD47219c	Yes	Yes	Yes	PR47219g	J	76	male	skin	recurrence	SC-O	eyelid	No	no_loss	NA	NotApplicable	pMMR	No	71	ANED	No	NotApplicable	No	NotApplicable	Tumeur/Met
PD47219h	PD47219c	Yes	Yes	Yes	PR47219h	J	81	male	lung	metastasis	SC-O	lung	No	no_loss	NA	NotApplicable	pMMR	No	71	ANED	No	NotApplicable	No	NotApplicable	Tumeur/Met
PD47219i	PD47219c	No	Yes	No	PR47219i	J	81	male	lung	metastasis	SC-O	lung	No	no_loss	NA	NotApplicable	pMMR		71	ANED	No	NotApplicable	No	NotApplicable	Tumeur/Met
PD47220a	PD47220c	Yes	Yes	Yes	PR47220a	J	81	male	skin	primary	SC-O	eyelid	Yes	no_loss	no_loss	NotApplicable	pMMR	No	1	ANED	No	NotApplicable	No	NotApplicable	Single
PD47221a	No	No	No	No	PR47221a	J	83	male	skin	primary	SA	eyelid	Yes	loss_MSH2/MSH6	loss_MSH2/MSH6	NotApplicable	dMMR	NotTested	0	LFU	No	NotApplicable	No	NotApplicable	Single
PD47222a	PD47222b	No	No	No	PR47222a	J	64	female	skin	primary	SM	scalp	Yes	no_loss	no_loss	NotApplicable	pMMR	NotTested	70	ANED	No	NotApplicable	No	NotApplicable	Single
PD47223a	PD47223b	Yes	Yes	Yes	PR47223a	J	48	female	skin	primary	SM	thigh	Yes	no_loss	no_loss	NotApplicable	pMMR	No	0	LFU	No	NotApplicable	No	NotApplicable	Single
PD47224a	PDv38is_wes_v2	Yes	No	Yes	PR47224a	J	93	female	skin	primary	SC-E	cheek	Yes	no_loss	no_loss	NotApplicable	pMMR	NotTested	2	ANED	No	NotApplicable	No	NotApplicable	Single
PD47225a	PD47225b	No	No	No	PR47225a	J	77	female	skin	primary	SC-E	temple	Yes	no_loss	no_loss	NotApplicable	pMMR	NotTested	7	ANED	No	NotApplicable	No	NotApplicable	Single
PD47226a	PD47226b	Yes	Yes	Yes	PR47226a	J	73	female	skin	primary	SM	nose	Yes	no_loss	no_loss	NotApplicable	pMMR	No	36	ANED	No	NotApplicable	No	NotApplicable	Single
PD47227a	PD47227c	Yes	Yes	Yes	PR47227a	J	91	male	skin	primary	SA	chin	Yes	loss_MSH2/MSH6	loss_MSH2/MSH6	NotApplicable	dMMR	No	30	ANED	No	NotApplicable	No	NotApplicable	Single
PD47228a	PD47228b	Yes	Yes	Yes	PR47228a	J	74	male	skin	primary	SC-O	eyelid	Yes	no_loss	no_loss	NotApplicable	pMMR	No	26	ANED	No	NotApplicable	No	NotApplicable	Single
PD47229a	PD47229b	Yes	Yes	Yes	PR47229a	J	82	male	skin	primary	SC-E	ear	Yes	no_loss	no_loss	NotApplicable	pMMR	No	0	LFU	No	NotApplicable	No	NotApplicable	Single
PD47230a	PD47230b	Yes	Yes	Yes	PR47230a	J	82	male	skin	primary	SM	conjunctiva	Yes	no_loss	no_loss	NotApplicable	pMMR	No	18	DNED	No	NotApplicable	No	NotApplicable	Single
PD47231a	PD47231b	Yes	Yes	Yes	PR47231a	J	92	female	skin	primary	SC-O	eyelid	Yes	no_loss	no_loss	NotApplicable	pMMR	No	16	ANED	No	NotApplicable	No	NotApplicable	Single
PD47232a	PD47232b	Yes	Yes	Yes	PR47232a	J	81	male	skin	primary	SM	scalp	Yes	no_loss	no_loss	NotApplicable	pMMR	No	3	ANED	No	NotApplicable	No	NotApplicable	Single
PD47233a	PD47233b	Yes	Yes	Yes	PR47233a	J	77	female	skin	primary	SC-E	scalp	Yes	no_loss	no_loss	NotApplicable	pMMR	No	0	LFU	No	NotApplicable	No	NotApplicable	Single
PD47234a	PD47234b	No	No	No	PR47234a	J	76	male	skin	primary	SC-O	eyelid	Yes	no_loss	no_loss	NotApplicable	pMMR	NotTested	4	ANED	No	NotApplicable	No	NotApplicable	Single
PD47235a	PD47235d	Yes	Yes	Yes	PR47235a	J	46	female	skin	primary	SM	scalp	Yes	no_loss	no_loss	NotApplicable	pMMR	No	2	ANED	No	NotApplicable	No	NotApplicable	Single
PD47236a	PD47236c	Yes	Yes	Yes	PR47236a	B	81	male	skin	primary	SC-E	eyebrow	Yes	loss_MSH2/MSH6	loss_MSH2/MSH6	NotApplicable	dMMR	No	46	ANED	No	NotApplicable	No	NotApplicable	Single
PD47237a	PD47237b	Yes	Yes	Yes	PR47237a	B	84	female	skin	primary	SC-O	eyelid	Yes	no_loss	no_loss	NotApplicable	pMMR	No	13	ANED	No	NotApplicable	No	NotApplicable	Single
PD47238a	PD47238b	Yes	Yes	No	PR47238a	B	53	male	skin	primary	SC-O	eyelid	Yes	no_loss	no_loss	NotApplicable	pMMR	No	44	ANED	No	NotApplicable	No	NotApplicable	Single
PD47239a	PD47239b	Yes	Yes	Yes	PR47239a	B	71	female	skin	primary	SA	scalp	Yes	loss_MSH2/MSH6	loss_MSH2/MSH6	NotApplicable	dMMR	No	0	recent	No	NotApplicable	No	NotApplicable	Single
PD47240a	PD47240k	No	Yes	No	PR47240a	B	52	female	skin	primary	SA	scalp	Yes	loss_MSH2/MSH6	loss_MSH2/MSH6	NotApplicable	dMMR	Lynch	76	DNED	No	NotApplicable	No	NotApplicable	Multiple
PD47240c	PD47240k	Yes	Yes	Yes	PR47240c	B	55	female	skin	primary	SC-E	arm	No	loss_MSH2/MSH6	NA	NotApplicable	dMMR	Lynch	39	DNED	No	NotApplicable	No	NotApplicable	Multiple
PD47240f	PD47240k	Yes	Yes	Yes	PR47240f	B	55	female	skin	primary	SM	back	No	loss_MSH2/MSH6	NA	NotApplicable	dMMR	Lynch	38	DNED	No	NotApplicable	No	NotApplicable	Multiple
PD47240j	PD47240k	Yes	Yes	Yes	PR47240j	B	58	female	skin	primary	KA	temple	No	NA	NA	NotApplicable	dMMR	Lynch	7	DNED	No	NotApplicable	No	NotApplicable	Multiple
PD48815a	PD48815b	Yes	Yes	Yes	PR48815a	B	71	male	skin	primary	SC-E	forehead	Yes	no_loss	no_loss	NotApplicable	pMMR	No	0	recent	No	NotApplicable	No	NotApplicable	Single
PD48816a	PD48816b	Yes	Yes	Yes	PR48816a	C	66	male	skin	primary	SC-E	scalp	Yes	no_loss	no_loss	NotApplicable	pMMR	No	50	ANED	No	NotApplicable	No	NotApplicable	Single
PD48817a	PD48817b	No	No	No	PR48817a	C	84	male	skin	primary	SC-E	shoulder	Yes	no_loss	no_loss	NotApplicable	pMMR	NotTested	58	ANED	No	NotApplicable	No	NotApplicable	Single
PD48818a	PD48818b	Yes	Yes	Yes	PR48818a	C	63	male	skin	primary	SC-E	neck	Yes	no_loss	no_loss	NotApplicable	pMMR	No	49	DFD	No	NotApplicable	Yes, lymp nodes	1 and 3	Single
PD48819a	PD48819b	Yes	Yes	Yes	PR48819a	C	45	female	skin	primary	SC-E	neck	Yes	no_loss	no_loss	NotApplicable	pMMR	No	4	DNED	No	NotApplicable	No	NotApplicable	Single
PD48820a	PD48820b	No	No	No	PR48820a	C	81	male	skin	primary	SC-E	jaw	Yes	no_loss	no_loss	NotApplicable	pMMR	NotTested	18	ANED	No	NotApplicable	No	NotApplicable	Single
PD48821a	PDv38is_wes_v2	Yes	No	Yes	PR48821a	C	72	male	skin	primary	SC-E	pubis	Yes	no_loss	no_loss	NotApplicable	pMMR	NotTested	9	ANED	No	NotApplicable	No	NotApplicable	Single
PD48823a	PDv38is_wes_v2	Yes	No	Yes	PR48823a	C	49	female	skin	primary	SC-O	eyelid	Yes	no_loss	no_loss	NotApplicable	pMMR	NotTested	27	ANED	No	NotApplicable	No	NotApplicable	Single
PD48824a	PD48824b	Yes	Yes	Yes	PR48824a	C	48	male	skin	primary	SC-O	eyelid	Yes	no_loss	no_loss	NotApplicable	pMMR	No	18	ANED	No	NotApplicable	No	NotApplicable	Single
PD48825a	PD48825b	Yes	Yes	Yes	PR48825a	C	81	male	skin	primary	SC-O	eye	Yes	no_loss	no_loss	NotApplicable	pMMR	No	9	ANED	No	NotApplicable	No	NotApplicable	Single
PD48826a	PD48826b	Yes	Yes	No	PR48826a	C	93	male	skin	primary	SC-O	eye	Yes	no_loss	no_loss	NotApplicable	pMMR	No	4	DFD	No	NotApplicable	No	NotApplicable	Single
PD48827a	PD48827b	Yes	Yes	No	PR48827a	C	82	male	skin	primary	SC-O	eye	Yes	no_loss	no_loss	NotApplicable	pMMR	No	75	ANED	No	NotApplicable	No	NotApplicable	Single
PD48828a	PD48828b	Yes	Yes	No	PR48828a	C	54	female	skin	primary	SC-E	labium	Yes	no_loss	no_loss	NotApplicable	pMMR	No	117	ANED	No	NotApplicable	No	NotApplicable	Single
PD48829a	PDv38is_wes_v2	Yes	No	Yes	PR48829a	C	36	female	skin	primary	SC-O	eyelid	Yes	no_loss	no_loss	NotApplicable	pMMR	NotTested	128	DFD	No	NotApplicable	Yes, parotid/node and brain	32 and 117	Tumeur/Met
PD48829c	PDv38is_wes_v2	No	No	No	PR48829c	C	39	female	parotid	metastasis	SC-O	parotid	No	no_loss	no_loss	NotApplicable	pMMR	NotTested	128	DFD	No	NotApplicable	No	NotApplicable	Tumeur/Met
PD48829d	PDv38is_wes_v2	Yes	No	Yes	PR48829d	C	46	female	brain	metastasis	SC-O	brain	No	no_loss	NA	NotApplicable	pMMR	NotTested	128	DFD	No	NotApplicable	No	NotApplicable	Tumeur/Met
PD48829e	PDv38is_wes_v2	Yes	No	Yes	PR48829e	C	46	female	brain	metastasis	SC-O	brain	No	no_loss	NA	NotApplicable	pMMR	NotTested	128	DFD	No	NotApplicable	No	NotApplicable	Tumeur/Met
PD48829f	PDv38is_wes_v2	Yes	No	Yes	PR48829f	C	39	female	parotid	metastasis	SC-O	parotid	No	no_loss	NA	NotApplicable	pMMR	NotTested	128	DFD	No	NotApplicable	No	NotApplicable	Tumeur/Met
PD48830a	PD48830b	Yes	Yes	Yes	PR48830a	C	45	male	skin	primary	SM	back	Yes	loss_MSH2/MSH6	loss_MSH2/MSH6	NotApplicable	dMMR	No	74	ANED	No	NotApplicable	No	NotApplicable	Single
PD48832a	PD48832b	No	No	No	PR48832a	C	87	female	skin	primary	SC-O	eyelid	Yes	no_loss	no_loss	NotApplicable	pMMR	NotTested	57	DFU	No	NotApplicable	No	NotApplicable	Single
PD49124a	PD49124b	No	No	No	PR49124a	B	41	male	skin	primary	SM	eyelid	Yes	loss_MSH2/MSH6	loss_MSH2/MSH6	NotApplicable	dMMR	NotTested	0	LFU	No	NotApplicable	No	NotApplicable	Single
