# Supplementary material for: The molecular cartography of malignant and benign sebaceous tumours
Source: Nat Commun. 2025 Dec 19;17:14. doi: 10.1038/s41467-025-66584-0 (PMC12764876; doi:10.1038/s41467-025-66584-0)
Supplement: Supplementary file 6 — Supplementary Data 2 [file 41467_2025_66584_MOESM6_ESM.xls]

## Sheet: Legend
Supplementary Data 2
Supplementary Data 2A – Sebaceous tumours TMB versus TCGA TMB.
ACC: Adrenocortical Carcinoma;
BLCA: Bladder Urothelial Carcinoma;
BRCA: Breast invasive carcinoma;
CESC: Cervical squamous cell carcinoma and endocervical adenocarcinoma;
CHOL: Cholangiocarcinoma;
COAD: Colon adenocarcinoma;
DLBC: Lymphoid Neoplasm Diffuse Large B-cell Lymphoma;
ESCA: Esophageal carcinoma;
GBM: Glioblastoma multiforme;
HNSC: Head and Neck squamous cell carcinoma;
KICH: Kidney Chromophobe;
KIRC: Kidney renal clear cell carcinoma;
KIRP: Kidney renal papillary cell carcinoma;
LAML: Acute Myeloid Leukemia;
LGG: Brain Lower Grade Glioma;
LIHC: Liver hepatocellular carcinoma;
LUAD: Lung adenocarcinoma;
LUSC: Lung squamous cell carcinoma;
MESO: Mesothelioma;
OV: Ovarian serous cystadenocarcinoma;
PAAD: Pancreatic adenocarcinoma;
PCPG: Pheochromocytoma and Paraganglioma;
PRAD: Prostate adenocarcinoma;
READ: Rectum adenocarcinoma;
SARC: Sarcoma;
SKCM: Skin Cutaneous Melanoma;
STAD: Stomach adenocarcinoma;
TGCT: Testicular Germ Cell Tumors;
THCA: Thyroid carcinoma;
THYM: Thymoma;
UCEC: Uterine Corpus Endometrial Carcinoma;
UCS: Uterine Carcinosarcoma;
UVM: Uveal Melanoma.
Statistical test: linear model with pairwise comparisons. P-values were adjusted using Tukey’s method for multiple comparisons.
Supplementary Data 2B – Mutations in target regions in sebaceous tumours versus in four MSK-Impact skin tumours.
BCC: Basal Cell Carcinoma;
Melanoma: Melanoma;
Merkel: Merkel Cell Carcinoma;
SCC: Squamous Cell Carcinoma.
Statistical test: linear model with pairwise comparisons. P-values were adjusted using Tukey’s method for multiple comparisons.

## Sheet: Supplementary_Data_2A
Comparison	Statistic	p.value
BRCA - ACC	0.023750055311766292	1
CHOL - ACC	-0.101068	1
DLBC - ACC	0.27814709827318707	1
ESCA - ACC	0.568308	1
GBM - ACC	0.3389059169577822	1
KICH - ACC	-0.389099	1
KIRC - ACC	-0.269398	1
KIRP - ACC	-0.0344507	1
LAML - ACC	-0.422866	1
LGG - ACC	-0.305781	1
LIHC - ACC	0.21085963521802475	1
MESO - ACC	-0.430153	1
OSC_pMMR - ACC	0.10526487054634384	1
OV - ACC	0.028882	1
PAAD - ACC	0.3161749684690155	1
PRAD - ACC	-0.401116	1
S_pMMR - ACC	0.053301758769823154	1
SA_pMMR - ACC	0.23422444970467296	1
SARC - ACC	-0.103524	1
TGCT - ACC	-0.611243	1
THYM - ACC	-0.543235	1
UCS - ACC	0.3103384902166842	1
UVM - ACC	-0.532036	1
SA_pMMR - BLCA	-0.55581	1
CHOL - BRCA	-0.132417	1
DLBC - BRCA	0.30812843446359167	1
GBM - BRCA	0.6200424727068594	1
KICH - BRCA	-0.514602	1
KIRC - BRCA	-0.560104	1
KIRP - BRCA	-0.0999527	1
LAML - BRCA	-0.655009	1
LIHC - BRCA	0.36115688849485317	1
MESO - BRCA	-0.591758	1
OSC_pMMR - BRCA	0.10340373518835427	1
OV - BRCA	0.012782897688656765	1
PAAD - BRCA	0.4668503349372823	1
S_pMMR - BRCA	0.0465799	1
SA_pMMR - BRCA	0.24228939589136486	1
SARC - BRCA	-0.212813	1
UCS - BRCA	0.36540560741776706	1
DLBC - CESC	-0.469777	1
HNSC - CESC	-0.551392	1
OSC_pMMR - CESC	-0.462926	1
S_pMMR - CESC	-0.618721	1
SA_pMMR - CESC	-0.2978	1
UCS - CESC	-0.578749	1
DLBC - CHOL	0.3161661828312836	1
ESCA - CHOL	0.5070733119630947	1
GBM - CHOL	0.3394245049751472	1
HNSC - CHOL	0.6696443967647417	1
KICH - CHOL	-0.207038	1
KIRC - CHOL	-0.0659622	1
KIRP - CHOL	0.0888914	1
LAML - CHOL	-0.198251	1
LGG - CHOL	-0.0852982	1
LIHC - CHOL	0.25454696121102544	1
MESO - CHOL	-0.227371	1
OSC_pMMR - CHOL	0.163613	1
OV - CHOL	0.13347693538463995	1
PAAD - CHOL	0.33099464675756124	1
PCPG - CHOL	-0.381415	1
PRAD - CHOL	-0.148714	1
S_pMMR - CHOL	0.12386814943721419	1
SA_pMMR - CHOL	0.27763528598770615	1
SARC - CHOL	0.040089	1
TGCT - CHOL	-0.335427	1
THCA - CHOL	-0.361323	1
THYM - CHOL	-0.290301	1
UCS - CHOL	0.33905192952432683	1
UVM - CHOL	-0.306259	1
ESCA - DLBC	0.10191512186688419	1
GBM - DLBC	-0.0869374	1
HNSC - DLBC	0.24356081262598844	1
KICH - DLBC	-0.569267	1
KIRC - DLBC	-0.496059	1
KIRP - DLBC	-0.33333	1
LAML - DLBC	-0.599902	1
LGG - DLBC	-0.521518	1
LIHC - DLBC	-0.171265	1
MESO - DLBC	-0.603267	1
OSC_pMMR - DLBC	-0.0978636	1
OV - DLBC	-0.296062	1
PAAD - DLBC	-0.0744816	1
PRAD - DLBC	-0.584906	1
S_pMMR - DLBC	-0.167835	1
SA_pMMR - DLBC	0.026235049767422598	1
SARC - DLBC	-0.378389	1
UCS - DLBC	-0.00869416	1
SA_dMMR - EOSC_pMMR	0.021189190216516395	1
SebT - EOSC_pMMR	-0.350337	1
GBM - ESCA	-0.374183	1
HNSC - ESCA	0.26927585121502096	1
LIHC - ESCA	-0.530771	1
OSC_pMMR - ESCA	-0.190839	1
PAAD - ESCA	-0.302237	1
S_pMMR - ESCA	-0.295291	1
SA_pMMR - ESCA	-0.0420897	1
UCS - ESCA	-0.133272	1
KIRP - GBM	-0.556819	1
LIHC - GBM	-0.201543	1
OSC_pMMR - GBM	-0.0539922	1
OV - GBM	-0.510113	1
PAAD - GBM	0.016256379839423036	1
S_pMMR - GBM	-0.138475	1
SA_pMMR - GBM	0.0913705	1
SARC - GBM	-0.6343	1
UCS - GBM	0.0925465	1
OSC_pMMR - HNSC	-0.295696	1
PAAD - HNSC	-0.628304	1
S_pMMR - HNSC	-0.425096	1
SA_pMMR - HNSC	-0.137026	1
UCS - HNSC	-0.310056	1
KIRC - KICH	0.23485182692243464	1
KIRP - KICH	0.4287682103185463	1
LAML - KICH	0.038487723997295636	1
LGG - KICH	0.21590665574474857	1
LIHC - KICH	0.653152	1
MESO - KICH	-0.0154916	1
OSC_pMMR - KICH	0.34296631021111235	1
OV - KICH	0.49844244140924043	1
PCPG - KICH	-0.185568	1
PRAD - KICH	0.1314536843502783	1
S_pMMR - KICH	0.32581675515715275	1
SA_pMMR - KICH	0.45811498378134186	1
SARC - KICH	0.360037	1
TGCT - KICH	-0.133635	1
THCA - KICH	-0.148559	1
THYM - KICH	-0.0793884	1
UCS - KICH	0.6364239310123115	1
UVM - KICH	-0.111657	1
KIRP - KIRC	0.3447036680856169	1
LAML - KIRC	-0.256115	1
LGG - KIRC	-0.0468371	1
MESO - KIRC	-0.278089	1
OSC_pMMR - KIRC	0.24618672406567887	1
OV - KIRC	0.48442586021873557	1
PCPG - KIRC	-0.642067	1
PRAD - KIRC	-0.205971	1
S_pMMR - KIRC	0.21596075306844498	1
SA_pMMR - KIRC	0.3758147789131982	1
SARC - KIRC	0.22513440137666665	1
TGCT - KIRC	-0.509408	1
THYM - KIRC	-0.417889	1
UCS - KIRC	0.5882087992009667	1
UVM - KIRC	-0.405096	1
LAML - KIRP	-0.507605	1
LGG - KIRP	-0.412014	1
LIHC - KIRP	0.3624347184765205	1
MESO - KIRP	-0.487719	1
OSC_pMMR - KIRP	0.12936759281117796	1
OV - KIRP	0.0965727	1
PAAD - KIRP	0.46649989153849475	1
PRAD - KIRP	-0.554951	1
S_pMMR - KIRP	0.0784443	1
SA_pMMR - KIRP	0.264157	1
SARC - KIRP	-0.0974213	1
THYM - KIRP	-0.654684	1
UCS - KIRP	0.38869565083116936	1
UVM - KIRP	-0.609416	1
LGG - LAML	0.2337880509312065	1
MESO - LAML	-0.0596513	1
OSC_pMMR - LAML	0.3411863693496864	1
OV - LAML	0.6115400719380846	1
PCPG - LAML	-0.286884	1
PRAD - LAML	0.11869975947293977	1
S_pMMR - LAML	0.32610550731272187	1
SA_pMMR - LAML	0.46212669052124017	1
SARC - LAML	0.4133721265980203	1
TGCT - LAML	-0.212667	1
THCA - LAML	-0.261524	1
THYM - LAML	-0.143945	1
UVM - LAML	-0.172938	1
MESO - LGG	-0.259032	1
OSC_pMMR - LGG	0.2615916281427421	1
OV - LGG	0.5751496857269273	1
PCPG - LGG	-0.638728	1
PRAD - LGG	-0.175092	1
S_pMMR - LGG	0.2342681984721761	1
SA_pMMR - LGG	0.39117018986146473	1
SARC - LGG	0.2801077332998559	1
TGCT - LGG	-0.497677	1
THYM - LGG	-0.402363	1
UCS - LGG	0.6229018091037813	1
UVM - LGG	-0.389616	1
OSC_pMMR - LIHC	0.0081913	1
OV - LIHC	-0.295701	1
PAAD - LIHC	0.17520031505846326	1
S_pMMR - LIHC	-0.0648421	1
SA_pMMR - LIHC	0.1500701438488907	1
SARC - LIHC	-0.448271	1
UCS - LIHC	0.19458501018022506	1
LUSC - LUAD	-0.182278	1
READ - LUAD	0.052986116178700526	1
READ - LUSC	0.17600050154780514	1
OSC_pMMR - MESO	0.3607612212462963	1
OV - MESO	0.5676756495853327	1
PCPG - MESO	-0.181222	1
PRAD - MESO	0.16596451398293258	1
S_pMMR - MESO	0.3470025737713038	1
SA_pMMR - MESO	0.47716611318522645	1
SARC - MESO	0.41119913239894584	1
TGCT - MESO	-0.12506	1
THCA - MESO	-0.141795	1
THYM - MESO	-0.0669969	1
UVM - MESO	-0.10185	1
OV - OSC_pMMR	-0.0988456	1
PAAD - OSC_pMMR	0.058598435252983166	1
PCPG - OSC_pMMR	-0.481001	1
PRAD - OSC_pMMR	-0.308268	1
S_pMMR - OSC_pMMR	-0.0496237	1
SA_pMMR - OSC_pMMR	0.10575985645519352	1
SARC - OSC_pMMR	-0.164574	1
TGCT - OSC_pMMR	-0.446118	1
THCA - OSC_pMMR	-0.465255	1
THYM - OSC_pMMR	-0.411382	1
UCS - OSC_pMMR	0.0973377	1
UVM - OSC_pMMR	-0.422631	1
PAAD - OV	0.41456790087163287	1
S_pMMR - OV	0.041955292162937904	1
SA_pMMR - OV	0.23637422918962409	1
SARC - OV	-0.197095	1
UCS - OV	0.34654323032760836	1
S_pMMR - PAAD	-0.140359	1
SA_pMMR - PAAD	0.0833036	1
SARC - PAAD	-0.537399	1
UCS - PAAD	0.0763448	1
PRAD - PCPG	0.5070869271627348	1
S_pMMR - PCPG	0.49028463683491336	1
SA_pMMR - PCPG	0.5965040225429973	1
TGCT - PCPG	0.0572502	1
THCA - PCPG	0.0831547	1
THYM - PCPG	0.12462736600021324	1
UVM - PCPG	0.0602629	1
S_pMMR - PRAD	0.2894636396701263	1
SA_pMMR - PRAD	0.43530224581445465	1
SARC - PRAD	0.41690082431894454	1
TGCT - PRAD	-0.382386	1
THCA - PRAD	-0.578276	1
THYM - PRAD	-0.291211	1
UVM - PRAD	-0.297038	1
SA_pMMR - S_pMMR	0.1620326313628467	1
SARC - S_pMMR	-0.120023	1
TGCT - S_pMMR	-0.447944	1
THCA - S_pMMR	-0.475182	1
THYM - S_pMMR	-0.407224	1
UCS - S_pMMR	0.1739752715611285	1
UVM - S_pMMR	-0.417845	1
SebT - SA_dMMR	-0.523181	1
SARC - SA_pMMR	-0.296939	1
TGCT - SA_pMMR	-0.56187	1
THCA - SA_pMMR	-0.584099	1
THYM - SA_pMMR	-0.528352	1
UCS - SA_pMMR	-0.0344583	1
UVM - SA_pMMR	-0.536076	1
TGCT - SARC	-0.64878	1
THYM - SARC	-0.560311	1
UCS - SARC	0.441055	1
UVM - SARC	-0.531337	1
THCA - TGCT	0.00679347	1
THYM - TGCT	0.0640127	1
UVM - TGCT	0.010981906937399042	1
THYM - THCA	0.07296	1
UVM - THCA	0.00739721	1
UVM - THYM	-0.0449336	1
ESCA - CESC	-0.676797	0.9999999999999999
THYM - DLBC	-0.688131	0.9999999999999999
UVM - DLBC	-0.681441	0.9999999999999999
UCEC - EOSC_dMMR	-0.677327	0.9999999999999999
UCS - LAML	0.6935193156798698	0.9999999999999999
UCS - MESO	0.6821638418544995	0.9999999999999999
UVM - OV	-0.692827	0.9999999999999999
PCPG - ACC	-0.699584	0.9999999999999998
LGG - BRCA	-0.691773	0.9999999999999998
UCS - PRAD	0.699581	0.9999999999999998
READ - BLCA	0.6901908298736124	0.9999999999999997
PAAD - KICH	0.7166697401216062	0.9999999999999994
UVM - BRCA	-0.722903	0.9999999999999993
THCA - ACC	-0.724683	1
LUSC - BLCA	0.7367660740392303	0.9999999999999987
PRAD - OV	-0.732338	0.9999999999999987
MESO - LIHC	-0.735844	0.9999999999999986
TGCT - DLBC	-0.737276	0.9999999999999983
OSC_pMMR - BLCA	-0.736692	0.9999999999999981
SKCM - EOSC_pMMR	0.7420998348629093	1
THCA - KIRC	-0.741033	1
TGCT - KIRP	-0.748651	0.9999999999999974
LIHC - KIRC	0.7588647178091003	0.9999999999999957
SA_pMMR - LUSC	-0.757688	0.9999999999999953
THCA - LGG	-0.761935	0.9999999999999952
THYM - OV	-0.760968	0.9999999999999944
KICH - GBM	-0.767238	1
UVM - UCS	-0.771034	0.9999999999999915
OV - ESCA	-0.781268	0.9999999999999877
SA_pMMR - READ	-0.794818	0.9999999999999817
SARC - PCPG	0.7809277628124026	1
UCS - THYM	0.7937958510333587	0.9999999999999786
PCPG - DLBC	-0.796416	0.9999999999999768
PAAD - MESO	0.7928232911426404	0.9999999999999749
PAAD - KIRC	0.7869813208059332	0.9999999999999724
THCA - DLBC	-0.800369	0.9999999999999617
SA_pMMR - LUAD	-0.805227	0.9999999999999509
THYM - BRCA	-0.811789	0.9999999999999369
KIRP - ESCA	-0.810013	0.9999999999999362
LIHC - LAML	0.8143893724419171	1
CESC - BLCA	-0.825664	0.9999999999999093
HNSC - ACC	0.8440246244899128	0.9999999999997788
HNSC - GBM	0.8430932286310017	0.9999999999997186
DLBC - BLCA	-0.846252	0.9999999999996763
PAAD - LAML	0.8572948316552278	0.9999999999996697
UVM - LIHC	-0.858098	1
UCS - TGCT	0.8539997271836619	0.9999999999995802
TGCT - OV	-0.864261	0.9999999999995716
MESO - GBM	-0.861945	0.9999999999995276
LIHC - LGG	0.8677991667127348	1
SARC - ESCA	-0.870072	0.9999999999994618
PAAD - LGG	0.8636413211509707	0.9999999999993469
ESCA - BRCA	0.8752500976254756	1
CHOL - CESC	-0.88303	0.9999999999992178
PRAD - BRCA	-0.879249	0.9999999999988634
PCPG - KIRP	-0.898337	0.9999999999984448
THCA - SARC	-0.883779	0.9999999999983933
UVM - PAAD	-0.904847	0.9999999999976701
LUAD - BLCA	0.9214988597760613	1
TGCT - BRCA	-0.927375	0.9999999999941556
UCS - PCPG	0.9343154321800168	0.9999999999924074
S_pMMR - BLCA	-0.944933	0.9999999999906721
KICH - ESCA	-0.943435	0.9999999999902811
OSC_pMMR - LUSC	-0.950403	0.9999999999899509
THYM - LIHC	-0.954146	1
UCS - THCA	0.9622475258602912	0.9999999999787694
STAD - READ	0.9624945430544571	0.9999999999759559
LAML - GBM	-0.971221	1
SKCM - S_dMMR	-0.973698	0.9999999999705096
KIRC - GBM	-0.977473	0.9999999999694372
THYM - PAAD	-0.983252	0.9999999999648471
UVM - GBM	-0.983777	0.9999999999596985
READ - OSC_pMMR	0.9802799032314593	0.9999999999591523
PRAD - PAAD	-0.9824	0.9999999999562623
EOSC_pMMR - COAD	0.9892207944186316	0.9999999999454273
OSC_pMMR - LUAD	-1.00083	1
PAAD - CESC	-0.999736	0.9999999999234399
PRAD - LIHC	-1.01662	0.9999999999055756
LIHC - HNSC	-1.03544	0.9999999998396053
SKCM - SA_dMMR	1.0356917833448713	0.9999999998112499
UCS - BLCA	-1.04065	0.9999999997850978
MESO - ESCA	-1.03891	0.9999999997595842
PCPG - OV	-1.04358	0.9999999997489424
THCA - KIRP	-1.04817	0.9999999996914358
TGCT - LIHC	-1.06122	0.9999999995535845
STAD - COAD	-1.07116	0.9999999993836272
TGCT - PAAD	-1.07546	0.9999999992087215
LGG - GBM	-1.10949	0.9999999980668771
THYM - GBM	-1.10586	0.9999999980056723
CESC - ACC	1.1382286123519962	0.9999999956343656
LUSC - DLBC	1.1412544144569239	0.9999999946896702
UVM - ESCA	-1.14964	0.9999999946211189
PCPG - BRCA	-1.14635	0.9999999942397075
READ - DLBC	1.1499845582349963	0.9999999941085622
KIRC - ESCA	-1.15371	0.9999999935911292
LAML - ESCA	-1.14891	0.9999999932091354
STAD - SA_pMMR	1.191182887745888	1
S_pMMR - LUSC	-1.19922	0.9999999799427051
KICH - HNSC	-1.21062	0.9999999727085697
LUAD - DLBC	1.2114281331877659	1
S_pMMR - READ	-1.21294	0.9999999661315769
S_dMMR - EOSC_pMMR	1.2185107390630527	0.9999999655634455
TGCT - GBM	-1.21901	1
PCPG - PAAD	-1.23216	0.9999999492484984
LGG - ESCA	-1.25193	1
S_pMMR - LUAD	-1.25952	0.9999999122613147
GBM - CESC	-1.25679	0.9999999118355416
PCPG - LIHC	-1.25869	0.9999999069286294
S_dMMR - EOSC_dMMR	-1.25868	0.9999998996181869
CHOL - BLCA	-1.26151	0.9999998982170004
THYM - ESCA	-1.26678	0.9999998951171305
PRAD - GBM	-1.25873	0.9999998862402069
UCEC - S_dMMR	1.2860791435941348	0.9999998398173526
THCA - OV	-1.28439	0.9999998367712268
READ - CESC	1.2843517998274994	0.9999998239782375
STAD - EOSC_pMMR	-1.34325	0.9999993351284335
MESO - HNSC	-1.35254	0.9999993279082242
KIRP - HNSC	-1.34378	0.9999992788952824
TGCT - ESCA	-1.36683	0.9999990088702654
PRAD - ESCA	-1.36983	0.9999989224155416
UCS - READ	-1.36844	0.9999988431405143
SARC - HNSC	-1.38138	0.9999987363299879
OV - HNSC	-1.39164	0.9999981525908277
THCA - PAAD	-1.40187	0.999998
UCS - LUSC	-1.40324	0.9999978310845289
STAD - OSC_pMMR	1.4072159104122177	0.9999977644634995
LIHC - CESC	-1.41932	0.9999971282429152
ESCA - BLCA	-1.43329	0.999996
PCPG - GBM	-1.44003	0.9999958377311788
SA_dMMR - COAD	1.4585266626234534	0.9999941399744033
KICH - CESC	-1.45893	0.9999936928341402
UVM - HNSC	-1.47129	0.9999931661224979
STAD - LUAD	1.4771476638045857	0.9999909783301343
SA_pMMR - COAD	-1.48752	0.9999898993072777
UCS - LUAD	-1.49028	0.9999896598077122
SA_dMMR - S_dMMR	-1.48734	0.9999895556083659
LUSC - CESC	1.519241948297835	0.9999824840889914
SebT - COAD	1.5209664382982406	0.9999823282650142
READ - CHOL	1.5361921635141556	0.9999755783546641
THCA - LIHC	-1.55097	0.999971
PCPG - ESCA	-1.55297	0.9999704322347946
THCA - BRCA	-1.55367	0.999969
LUSC - CHOL	1.555283724285743	0.999968
HNSC - BLCA	-1.56494	0.9999619294454165
LAML - HNSC	-1.58564	0.9999533006018824
MESO - CESC	-1.61141	0.9999248624824174
LUAD - CHOL	1.6253968413397428	0.9999043683246936
STAD - LUSC	1.6308286615411283	0.9999003953091983
KIRP - CESC	-1.67873	0.9998149148428416
LUAD - CESC	1.6939002976500888	0.9997703783719952
READ - EOSC_pMMR	-1.69506	0.9997647656597891
THYM - HNSC	-1.69695	0.9997641404437287
SARC - CESC	-1.70504	0.9997261420213768
HNSC - BRCA	1.7157174150910304	0.9996900370294393
UVM - CESC	-1.72271	0.9996560348842033
OSC_pMMR - COAD	-1.71931	0.9996511713724253
READ - COAD	-1.72528	0.9996505567283528
BLCA - ACC	1.728820842325345	0.9996087500266047
OV - CESC	-1.73352	0.9996023708664059
STAD - S_pMMR	1.7379578906203155	0.9995530525796087
READ - ESCA	1.7541659932674654	0.999493
PAAD - BLCA	-1.76194	0.9994309405712715
STAD - DLBC	1.7648415738286627	0.9994151980032149
THCA - ESCA	-1.7975	0.9991795986583831
THCA - GBM	-1.80683	0.9990588205231067
LUAD - EOSC_pMMR	-1.80814	0.9990515262619332
SA_pMMR - EOSC_pMMR	-1.81721	0.9989053110073381
READ - HNSC	1.8257225235157695	0.9987734373924645
TGCT - HNSC	-1.83302	0.9987667194702871
LUSC - EOSC_pMMR	-1.86071	0.9983231106241324
KIRC - HNSC	-1.859	0.9982818301995301
LAML - CESC	-1.86405	0.998167
THYM - CESC	-1.96211	0.9953983529923853
STAD - SA_dMMR	-1.97213	0.9947535845247568
KICH - BLCA	-1.97699	0.9946651969453839
SebT - SA_pMMR	1.9792222819290244	0.9945375426571013
OSC_pMMR - EOSC_pMMR	-1.9909	0.9936422521624408
SKCM - EOSC_dMMR	-2.00002	0.9934469044454612
READ - ACC	2.0029261879017572	0.993159
CESC - BRCA	2.0106843866464272	0.9927921559077453
READ - PAAD	2.0208083655571905	0.9920528982634034
LUSC - ESCA	2.0401060343896793	0.99081
EOSC_pMMR - EOSC_dMMR	-2.0749	0.9877863602348138
TGCT - CESC	-2.09261	0.9863998361044536
EOSC_pMMR - BLCA	2.088078079990223	0.9863509084562914
SA_pMMR - SA_dMMR	-2.08542	0.9862536636789809
LGG - HNSC	-2.09185	0.9859874034974444
S_pMMR - COAD	-2.1053	0.9842078064783183
KIRC - CESC	-2.1381	0.9806303025709885
PCPG - HNSC	-2.14669	0.9788528559373222
UCS - STAD	-2.15882	0.9772767532404216
STAD - CHOL	2.169562107435241	0.9756493496762368
LUSC - ACC	2.1878395890409945	0.9727673947483592
DLBC - COAD	-2.18917	0.9717227527408604
MESO - BLCA	-2.18876	0.9717019318421267
LUAD - ESCA	2.191767291945092	0.9705149323148492
EOSC_pMMR - DLBC	2.2272298688444963	0.9647737227841733
READ - KICH	2.220585008777145	0.9646026600389199
SebT - OSC_pMMR	2.22968	0.9637390669397085
S_pMMR - EOSC_pMMR	-2.2322	0.9628802877595278
PRAD - HNSC	-2.23614	0.9617267228925505
GBM - BLCA	-2.27787	0.9508281760421592
STAD - BLCA	2.2846047590479013	0.9492491623656304
SebT - S_dMMR	-2.29453	0.9450792065791414
UVM - BLCA	-2.29728	0.9446378630576117
LUAD - ACC	2.3002588334721876	0.9441025854599812
SA_dMMR - OSC_pMMR	2.305885062714476	0.9437880572472684
SA_dMMR - EOSC_dMMR	-2.30477	0.941905
LGG - CESC	-2.33498	0.9324837875368233
READ - GBM	2.359204376730027	0.9247815633918482
EOSC_pMMR - CESC	2.362574898199294	0.922895
SA_dMMR - READ	2.364706631113768	0.9217936376044484
PAAD - LUSC	-2.36501	0.9210643672665958
LUSC - KICH	2.374692438426426	0.9178130742342254
PCPG - CESC	-2.39071	0.9105576043853275
STAD - SebT	-2.39967	0.9074649626939315
UCS - EOSC_pMMR	-2.40651	0.9037635061142232
READ - MESO	2.406933336730513	0.9024802841473307
LUSC - HNSC	2.41393	0.8996760951559626
LIHC - BLCA	-2.43038	0.8916002372528952
PRAD - CESC	-2.4595	0.8780351934164252
UCEC - EOSC_pMMR	2.4648828986285833	0.8738998315250723
LUAD - KICH	2.471467613525992	0.8724555940756501
READ - LIHC	2.48115	0.8651470199405823
EOSC_pMMR - CHOL	2.4960284777548742	0.8563222491292121
UVM - READ	-2.50332	0.8540213552912764
PAAD - LUAD	-2.51622	0.8452082409429292
LUAD - COAD	-2.559	0.8194661368482314
COAD - CHOL	2.587450914655087	0.7975295703001151
HNSC - EOSC_pMMR	-2.59609	0.7915875828862213
LAML - BLCA	-2.59898	0.7902148342535853
ESCA - EOSC_pMMR	-2.60596	0.7868063213827363
SARC - BLCA	-2.60737	0.7837889239021094
MESO - LUSC	-2.63077	0.7659136954855974
KIRP - BLCA	-2.63218	0.7657127394750352
LUAD - HNSC	2.6364783919977923	0.7608443716479012
SA_dMMR - LUAD	2.6537557564614787	0.7491977311087578
READ - KIRP	2.665519782013409	0.7406692947079951
SARC - READ	-2.6682	0.7382760567411332
THYM - BLCA	-2.66865	0.7380388729208551
UCS - COAD	-2.67081	0.7370234416923719
SA_dMMR - S_pMMR	2.6705852129447063	0.7361426287784932
SebT - S_pMMR	2.682469748812655	0.7268655202430481
LUSC - COAD	-2.6951	0.7159098440040619
SKCM - SebT	2.7206225940509245	0.6949069084512245
SA_dMMR - LUSC	2.7255756126075186	0.6912218979142664
READ - LAML	2.726704546054463	0.6899349999431277
UVM - LUSC	-2.73572	0.6838444470971099
SebT - READ	2.7399537176746853	0.6802222316866879
MESO - LUAD	-2.73924	0.679796
PAAD - EOSC_pMMR	-2.7446	0.6752113846261274
READ - OV	2.7455492849539027	0.6731084270221864
SA_dMMR - DLBC	2.7491752131610534	0.6703268715203916
EOSC_pMMR - ACC	2.7830306605986355	0.6429143753650717
THYM - READ	-2.79604	0.6342032654895391
SebT - EOSC_dMMR	-2.7966	0.6297719889197413
OV - BLCA	-2.81066	0.6211823624581112
THCA - HNSC	-2.82301	0.6091181340521656
TGCT - BLCA	-2.82966	0.6034055138609238
SebT - DLBC	2.835252694754239	0.5961963281995634
UVM - LUAD	-2.84337	0.5923195491087003
GBM - EOSC_pMMR	-2.84833	0.5848965299506809
STAD - CESC	2.9109831294207926	0.5318242057260263
LIHC - EOSC_pMMR	-2.91035	0.5279041556060019
TGCT - READ	-2.92288	0.5178998038343876
KICH - EOSC_pMMR	-2.93943	0.5062772985685982
THCA - CESC	-2.9605	0.487449
SKCM - SA_pMMR	2.9622134076889184	0.48546041619506497
READ - BRCA	3.00447	0.4463205715098152
KIRP - EOSC_pMMR	-3.01942	0.43734878291046186
OV - EOSC_pMMR	-3.02173	0.4361753857426294
MESO - EOSC_pMMR	-3.03006	0.42579116425809427
SARC - EOSC_pMMR	-3.03834	0.42080053937451756
SA_dMMR - BLCA	3.0401683391224643	0.4187670549852822
READ - KIRC	3.064412185932966	0.40113991755489964
SA_dMMR - CHOL	3.0696656282793366	0.3986439690188107
EOSC_pMMR - BRCA	3.076549089961741	0.39047340234518946
SA_pMMR - S_dMMR	-3.09441	0.379521
UVM - EOSC_pMMR	-3.09029	0.37715238414802044
UCS - SA_dMMR	-3.0961	0.37479811496495374
LUSC - GBM	3.098838479786778	0.3726297218451813
STAD - ACC	3.1066938695822053	0.3680612299942597
LAML - EOSC_pMMR	-3.14029	0.3398642160232469
LUSC - LAML	3.160547606879029	0.3273393553448142
STAD - KICH	3.1737089900167064	0.3157980617690237
KIRC - EOSC_pMMR	-3.17735	0.31243921911836947
THYM - EOSC_pMMR	-3.19411	0.30249672656786675
THYM - LUSC	-3.2061	0.2944695755560228
SebT - CHOL	3.2110197174036634	0.29143166966522127
KIRC - BLCA	-3.22032	0.2836156537899206
READ - PCPG	3.219917293454013	0.28231763195747217
LGG - EOSC_pMMR	-3.22141	0.2806494046147052
S_dMMR - COAD	3.231765401307756	0.2740652562310998
READ - LGG	3.2375430965463985	0.272291
LUSC - LIHC	3.2354374020400627	0.2706551960218504
STAD - ESCA	3.2365089740826316	0.2689859118976543
TGCT - EOSC_pMMR	-3.25	0.26450612491859127
PCPG - BLCA	-3.24984	0.2628608272009699
PRAD - EOSC_pMMR	-3.26979	0.2514099881940468
SKCM - OSC_pMMR	3.276051366321255	0.24329962642094927
COAD - BLCA	3.2968521225241854	0.23486786320099573
LUAD - LAML	3.3016141903767156	0.23161709896564553
SARC - LUSC	-3.30875	0.22982861450813796
LUAD - GBM	3.314469524684773	0.22763667484278582
EOSC_dMMR - COAD	3.331445323978337	0.21496043990615143
READ - PRAD	3.3343893623084844	0.2126846630843926
THYM - LUAD	-3.34065	0.210031
S_dMMR - OSC_pMMR	3.3463505239078595	0.20513576694324598
PCPG - EOSC_pMMR	-3.35013	0.20356110761987833
BRCA - BLCA	-3.37099	0.19243067970803673
LUSC - KIRP	3.377515752329916	0.1910342954744857
UCS - SebT	-3.38989	0.18374369483069264
TGCT - LUSC	-3.38861	0.18360184324730644
SA_dMMR - CESC	3.3945570838795227	0.178963
LUAD - LIHC	3.4465507800021076	0.1603829409839973
THCA - EOSC_pMMR	-3.44594	0.1563253018249544
SARC - LUAD	-3.48939	0.13890824786146405
STAD - MESO	3.5039874154484156	0.1319787354467019
SA_pMMR - EOSC_dMMR	-3.52957	0.12398958730138765
STAD - PAAD	3.536443004135894	0.12243339171778334
TGCT - LUAD	-3.52928	0.12112455976424186
UCEC - SA_dMMR	3.534635349791733	0.1192408708139151
LGG - BLCA	-3.55081	0.11184340793735348
LUAD - KIRP	3.5711171706453344	0.10788912445319465
UVM - STAD	-3.59931	0.10181287214368395
SebT - LUAD	3.603900716038763	0.0966789
STAD - EOSC_dMMR	-3.60731	0.0957256
OV - LUSC	-3.66119	0.0817602
PRAD - BLCA	-3.67041	0.0800596
SA_dMMR - ESCA	3.6624421827605858	0.079595
STAD - S_dMMR	-3.7049	0.0726697
SebT - LUSC	3.7089415272454698	0.070986
KICH - COAD	-3.71347	0.0698045
OSC_pMMR - EOSC_dMMR	-3.71683	0.0670603
COAD - ACC	3.7247544138162216	0.0660553
SA_dMMR - ACC	3.729325211413264	0.0652656
THCA - READ	-3.73146	0.0642232
SA_dMMR - HNSC	3.793177041994684	0.0535789
S_pMMR - S_dMMR	-3.81477	0.0495043
SA_dMMR - KICH	3.827032019920815	0.0482319
COAD - CESC	3.827009383108265	0.046858252323048855
READ - EOSC_dMMR	-3.83044	0.0435141
SA_dMMR - PAAD	3.844877652731512	0.0426039
PCPG - LUSC	-3.8984	0.037606784771365254
OV - LUAD	-3.88707	0.0364654
S_dMMR - READ	3.949165734084024	0.0308324
SKCM - S_pMMR	3.9487036656064043	0.030230234725167948
LUAD - EOSC_dMMR	-3.9701	0.028601471642868637
STAD - HNSC	3.9996117088588505	0.025176681340486895
S_dMMR - DLBC	3.987812861752811	0.024991700423905083
LUSC - EOSC_dMMR	-4.00928	0.023359355118211078
S_pMMR - EOSC_dMMR	-4.02017	0.022766686549542392
ESCA - COAD	-4.0312	0.022005695880993548
SA_dMMR - MESO	4.019545774560407	0.021997887429926477
PCPG - LUAD	-4.06487	0.019013554506322583
LUSC - KIRC	4.059036997513726	0.0187734
EOSC_dMMR - DLBC	4.084202966860971	0.018750280809523345
MESO - COAD	-4.09193	0.017597305152757814
UVM - SA_dMMR	-4.09033	0.017412332506683392
SA_dMMR - GBM	4.130063877996608	0.016014854713464644
EOSC_dMMR - BLCA	4.180943796119865	0.012579808224030709
UVM - COAD	-4.18087	0.012338637120855589
SA_dMMR - LIHC	4.207662874458943	0.012014033153073478
SebT - BLCA	4.186125179481976	0.0117965
THYM - STAD	-4.2253	0.010646545003266894
STAD - LAML	4.222004886381311	0.010467746027055025
THCA - BLCA	-4.22781	0.00973212
LUAD - KIRC	4.282078261786053	0.00862401
S_dMMR - CHOL	4.286011810670039	0.00851597
EOSC_dMMR - CHOL	4.303712917957958	0.00729227
UCS - EOSC_dMMR	-4.3025	0.00709572
PAAD - COAD	-4.31484	0.00705492
SARC - SA_dMMR	-4.31938	0.00670687
SA_dMMR - LAML	4.32797	0.00665267
SKCM - DLBC	4.327715012669599	0.00657406
S_dMMR - LUAD	4.334817805160727	0.00634491
SA_dMMR - KIRP	4.323215178316627	0.00623195
EOSC_dMMR - CESC	4.384020764881319	0.00595167
THYM - SA_dMMR	-4.36968	0.00534229
S_dMMR - LUSC	4.3966513852701725	0.00502955
SebT - KICH	4.3938806864195605	0.00494453
SA_dMMR - OV	4.383558983661641	0.00488598
UCEC - SA_pMMR	4.425734479934556	0.00460725
SebT - ACC	4.451740519807832	0.00441314
UCS - S_dMMR	-4.43616	0.004375
TGCT - STAD	-4.43594	0.00415584
LUSC - LGG	4.497047193676579	0.00381266
LUSC - BRCA	4.467321422647502	0.00365941
TGCT - SA_dMMR	-4.4693	0.00317447
STAD - GBM	4.578815351191373	0.00244899
STAD - SARC	4.588387408774596	0.00240866
HNSC - EOSC_dMMR	-4.57734	0.00237128
ESCA - EOSC_dMMR	-4.55707	0.00228163
SA_dMMR - BRCA	4.546988014517435	0.00227881
SA_dMMR - KIRC	4.592451630485806	0.00219259
PRAD - LUSC	-4.6068	0.00214196
SebT - CESC	4.617298873294096	0.00199159
PAAD - EOSC_dMMR	-4.6635	0.00181925
EOSC_dMMR - ACC	4.655917253597164	0.00175863
S_dMMR - BLCA	4.672957793480467	0.001424
SKCM - CHOL	4.701005394938156	0.00139236
STAD - LIHC	4.680171762104497	0.00132723
SA_dMMR - PCPG	4.695961468043943	0.00130767
SA_dMMR - LGG	4.701481155192898	0.00123688
STAD - KIRP	4.720778806785936	0.00121372
LUAD - LGG	4.754765119650562	0.00121287
GBM - EOSC_dMMR	-4.76781	0.00120607
KICH - EOSC_dMMR	-4.75264	0.001156
SebT - MESO	4.774586036203239	0.00114749
LUAD - BRCA	4.7748676083709505	9.663996255961926e-4
SA_dMMR - PRAD	4.764815806204192	9.370048451016189e-4
SebT - ESCA	4.782683954979389	9.091179144203876e-4
MESO - EOSC_dMMR	-4.84478	8.927113807284393e-4
UCEC - OSC_pMMR	4.8215414074602645	8.504369565004444e-4
UVM - SebT	-4.85372	6.142914423735713e-4
EOSC_dMMR - BRCA	4.954241264365253	6.124710622932295e-4
LIHC - EOSC_dMMR	-4.81414	0.0005733
KIRP - EOSC_dMMR	-4.89312	5.608794819492724e-4
UVM - EOSC_dMMR	-4.89122	5.513932121310461e-4
LAML - COAD	-4.92979	5.429433662684779e-4
OV - EOSC_dMMR	-4.90237	5.428416073407494e-4
PRAD - LUAD	-4.86157	5.382933990826233e-4
SARC - EOSC_dMMR	-4.90358	4.4415477894033106e-4
S_dMMR - CESC	4.971469640657499	4.066030343594651e-4
THYM - COAD	-4.90624	3.8840344961410533e-4
THCA - SA_dMMR	-5.02058	3.519780891931834e-4
STAD - PCPG	5.063618448591734	3.441024889953015e-4
THYM - EOSC_dMMR	-5.00087	3.28534428750471e-4
SebT - PAAD	5.02767	3.2695077461686317e-4
LAML - EOSC_dMMR	-4.96346	3.1421091923777844e-4
THCA - EOSC_dMMR	-5.23239	2.68343723177078e-4
LGG - EOSC_dMMR	-5.05982	2.5045691103686707e-4
HNSC - COAD	-5.0265	2.3676081253776182e-4
KIRC - EOSC_dMMR	-5.02095	1.9843868690760935e-4
S_dMMR - KICH	5.15943	1.6407206015833786e-4
STAD - OV	5.139607865491537	1.4340149894465082e-4
S_dMMR - HNSC	5.36964	1.3613450039784425e-4
PCPG - EOSC_dMMR	-5.13921	1.3111243259844585e-4
THCA - LUSC	-5.19127	1.236125107688668e-4
PRAD - EOSC_dMMR	-5.09646	1.2339610246447918e-4
TGCT - EOSC_dMMR	-5.04869	1.2223884652984296e-4
S_dMMR - ACC	5.133788591926114	1.1949136745048605e-4
LIHC - COAD	-5.6216	9.789877769927902e-5
TGCT - COAD	-5.13439	8.02772296236709e-5
UCS - SKCM	-5.28127	7.116638212545379e-5
S_dMMR - ESCA	5.173574245387923	6.971041378300846e-5
THCA - LUAD	-5.45582	6.84489110667208e-5
S_dMMR - PAAD	5.335886090868121	6.753115576052515e-5
S_dMMR - MESO	5.383857341741488	4.857530321378256e-5
SKCM - COAD	5.354060512884872	2.8995968702094643e-5
STAD - KIRC	5.490370045014936	2.1154301402037667e-5
SARC - COAD	-5.43097	2.0508426613607966e-5
GBM - COAD	-5.54142	1.8921974770713668e-5
S_dMMR - LAML	5.751520795979719	1.279855961178189e-5
S_dMMR - GBM	5.663671222253977	1.0796800577805854e-5
S_dMMR - LIHC	5.729463488958789	1.0246533717506168e-5
UVM - S_dMMR	-5.4455	8.694295572264643e-6
SebT - LAML	5.5656366955696255	8.268322603810496e-6
SebT - HNSC	5.559945541084215	8.212492803472138e-6
THYM - SebT	-5.54331	6.864605951895086e-6
KIRP - COAD	-5.60152	6.42358695557288e-6
SKCM - READ	5.627108633296949	4.301449170962535e-6
S_dMMR - KIRP	5.818136363200814	4.298210644626543e-6
SARC - S_dMMR	-5.80181	2.7710036324402054e-6
TGCT - SebT	-5.74759	2.742548047551807e-6
THYM - S_dMMR	-5.77581	2.6493635506552593e-6
UCEC - SKCM	5.663274270506826	1.840619666459986e-6
S_dMMR - OV	5.896248499985213	1.7028709674571374e-6
PCPG - COAD	-5.83463	1.637706380508419e-6
TGCT - S_dMMR	-5.87854	1.260289932081271e-6
UCEC - S_pMMR	5.781630222343744	9.692735034594335e-7
SebT - SARC	5.973711196258939	9.12200842861921e-7
SebT - GBM	6.003045654770051	3.0816490470542135e-7
S_dMMR - BRCA	6.075778571649802	2.6575829303876475e-7
SebT - LIHC	6.080381763733786	2.5153174831871183e-7
S_dMMR - KIRC	6.081020645207976	2.3781218816409933e-7
STAD - LGG	6.037163517840191	2.2535924493194415e-7
OV - COAD	-6.0989	1.9890741198569373e-7
STAD - PRAD	6.1255168066358525	1.5463012392746833e-7
S_dMMR - PCPG	6.123643574020267	1.357479699759523e-7
SebT - PCPG	6.346304915762293	1.1726648330157019e-7
SebT - KIRP	6.098534985256704	1.1391584797681986e-7
S_dMMR - LGG	6.196297800367458	7.919747713192038e-8
S_dMMR - PRAD	6.251607410497787	7.314974914685024e-8
SKCM - KICH	6.5100596401041715	7.149230041303412e-8
STAD - BRCA	6.196122769327518	5.0766493342457863e-8
SebT - OV	6.448709110603251	4.1222833480070165e-8
THCA - S_dMMR	-6.48442	3.9934094364646455e-8
UCEC - DLBC	6.458454800437767	2.4782877749984777e-8
KIRC - COAD	-6.42063	1.0237665271084495e-8
STAD - SKCM	-6.57196	4.835514322287793e-9
SebT - KIRC	6.729585032951937	4.431970568319343e-9
THCA - STAD	-6.69734	4.428371558340416e-9
UCEC - CHOL	6.805961557916246	3.855312402656352e-9
PRAD - COAD	-7.10344	4.354323568378504e-10
UCEC - SebT	7.073955833578923	4.285053423203067e-10
SKCM - ACC	6.955208887213062	2.7232360810813816e-10
LGG - COAD	-7.02772	2.0501622621793558e-10
COAD - BRCA	7.290251298048384	9.868450501215875e-11
SKCM - MESO	7.1714512772056995	8.686928953949291e-11
SebT - LGG	7.139995479015764	6.619360615189862e-11
UVM - SKCM	-7.22866	5.2791548910136044e-11
SebT - PRAD	7.2138030931121335	3.8886782682823196e-11
SebT - BRCA	7.1929927283035155	3.193567632564509e-11
THCA - COAD	-7.66517	1.5445422718585178e-12
THCA - SebT	-7.65802	1.3994361225400098e-12
SKCM - LUAD	8.348058631319986	8.267830864383541e-13
UCS - UCEC	-7.8918	1.66644475996236e-13
SKCM - ESCA	8.29872	4.463096558993129e-14
SKCM - LUSC	8.401902011407813	2.1538326677728037e-14
SKCM - PAAD	8.510620654442546	1.1102230246251565e-14
THYM - SKCM	-8.56733	7.105427357601002e-15
SKCM - LAML	8.752465533693588	1.9984014443252818e-15
SKCM - CESC	8.80154	1.7763568394002505e-15
SKCM - BLCA	8.784110943144233	8.881784197001252e-16
TGCT - SKCM	-8.91585	3.3306690738754696e-16
UCEC - ACC	10.203635233227853	0
UCEC - BLCA	14.503802727441949	0
SKCM - BRCA	14.171791303287023	0
UCEC - BRCA	21.502395490316346	0
UCEC - CESC	13.931912696761628	0
UCEC - COAD	10.954534111327538	0
UCEC - ESCA	12.647691173986702	0
SKCM - GBM	11.058057779534552	0
UCEC - GBM	16.78823729589895	0
SKCM - HNSC	10.89268886057284	0
UCEC - HNSC	17.03433988719476	0
UCEC - KICH	9.309459409189294	0
SKCM - KIRC	11.853364737179003	0
UCEC - KIRC	17.47890688395735	0
SKCM - KIRP	10.577012731173502	0
UCEC - KIRP	15.694248004572561	0
UCEC - LAML	12.619599126330941	0
SKCM - LGG	13.015008816802213	0
UCEC - LGG	19.274387705643772	0
SKCM - LIHC	11.006590209647333	0
UCEC - LIHC	16.58539548378014	0
UCEC - LUAD	14.429230967292833	0
UCEC - LUSC	14.38443283928021	0
UCEC - MESO	10.261977460546508	0
SKCM - OV	11.684470656134499	0
UCEC - OV	17.48812131669806	0
UCEC - PAAD	12.780372003500938	0
SKCM - PCPG	10.123508439962272	0
UCEC - PCPG	14.485606684727882	0
SKCM - PRAD	13.00900587339436	0
UCEC - PRAD	19.172002828308194	0
UCEC - READ	9.593210806994465	0
SKCM - SARC	10.13675268028143	0
UCEC - SARC	14.956147152228748	0
THCA - SKCM	-13.6045	0
UCEC - STAD	12.331868197721015	0
UCEC - TGCT	12.738386227092118	0
UCEC - THCA	19.800271004227156	0
UCEC - THYM	12.26341926736468	0
UVM - UCEC	-10.2861	0

## Sheet: Supplementary_Data_2B
Comparison	Statistic	p.value
SC-O_pMMR - S_pMMR	-0.0297992	1
SebT - BCC	0.0982297	1
SC-E_pMMR - BCC	-0.130375	1
SA_pMMR - Merkel	0.206692	1
SC-O_pMMR - Merkel	-0.327902	1
S_pMMR - Merkel	-0.334314	1
SebT - SC-E_pMMR	0.348295	1
SC-O_pMMR - SA_pMMR	-0.426281	0.999999
SA_pMMR - S_pMMR	0.430828	0.999999
SCC - SA_dMMR	0.863035	0.999163
SCC - S_dMMR	-0.868129	0.999117
SA_dMMR - BCC	0.884434	0.99895
SA_pMMR - Melanoma	-0.998907	0.996853
SC-E_dMMR - S_dMMR	1.28173	0.975553
SC-E_pMMR - SA_dMMR	-1.33654	0.966593
SCC - BCC	1.4088	0.951347
Melanoma - BCC	-1.48163	0.93148
SebT - SA_dMMR	-1.63848	0.87154
SC-O_pMMR - Melanoma	-1.65807	0.862334
SA_dMMR - S_dMMR	-1.67042	0.856224
SA_pMMR - BCC	-1.81026	0.779157
SC-E_pMMR - Melanoma	1.84404	0.757895
SCC - SC-E_dMMR	-1.90785	0.715878
S_pMMR - Melanoma	-1.91153	0.712755
S_dMMR - BCC	1.91614	0.709646
SC-E_pMMR - SA_pMMR	2.00768	0.645736
SCC - SC-E_pMMR	2.02321	0.634375
Merkel - Melanoma	-2.23076	0.481624
SC-O_pMMR - BCC	-2.23697	0.4772
Merkel - BCC	-2.34633	0.400024
S_pMMR - BCC	-2.35174	0.395711
SC-E_dMMR - SA_dMMR	2.45341	0.329947
SC-O_pMMR - SC-E_pMMR	-2.53599	0.281003
SC-E_dMMR - BCC	2.59274	0.250694
SC-E_pMMR - S_dMMR	-2.6361	0.227726
SC-E_pMMR - S_pMMR	2.74408	0.178731
SebT - SCC	-2.75174	0.175324
SebT - SA_pMMR	2.81561	0.150366
SC-E_pMMR - Merkel	2.88872	0.124819
SC-E_pMMR - SC-E_dMMR	-3.17004	0.0571081
SA_pMMR - SA_dMMR	-3.4631	0.0234039
SebT - S_dMMR	-3.54308	0.0180537
SebT - SC-O_pMMR	3.55524	0.0169649
SebT - SC-E_dMMR	-3.58203	0.0152825
SCC - SA_pMMR	4.07713	0.00244227
SebT - S_pMMR	4.11827	0.00199562
SC-O_pMMR - SA_dMMR	-4.14217	0.00185834
SA_pMMR - S_dMMR	-4.56593	0.000302588
SA_dMMR - S_pMMR	4.64666	0.00018982
SCC - SC-O_pMMR	4.78644	0.000106847
SC-E_dMMR - SA_pMMR	4.71735	0.000105037
SA_dMMR - Melanoma	4.88062	4.09933757693492e-05
SC-E_dMMR - Melanoma	5.34138	1.19750825973153e-05
SC-O_pMMR - SC-E_dMMR	-5.23768	8.59249057438838e-06
SC-O_pMMR - S_dMMR	-5.26516	7.75401897579187e-06
SCC - S_pMMR	5.38237	5.39653871201029e-06
SA_dMMR - Merkel	5.4819	5.08487788708489e-06
SebT - Melanoma	5.24721	4.81655314132912e-06
SebT - Merkel	5.30773	4.29167669779851e-06
SC-E_dMMR - S_pMMR	5.57447	1.17909304342412e-06
S_pMMR - S_dMMR	-5.87061	3.43590732310162e-07
SC-E_dMMR - Merkel	5.95327	1.64781393086066e-07
SCC - Melanoma	6.10849	3.82757804340272e-08
SCC - Merkel	6.43704	4.61430693654563e-09
S_dMMR - Melanoma	6.57606	2.53188947585414e-09
S_dMMR - Merkel	6.89857	2.7901969623656e-10
