# Supplementary material for: The molecular cartography of malignant and benign sebaceous tumours
Source: Nat Commun. 2025 Dec 19;17:14. doi: 10.1038/s41467-025-66584-0 (PMC12764876; doi:10.1038/s41467-025-66584-0)
Supplement: Supplementary file 7 — Supplementary Data 3 [file 41467_2025_66584_MOESM7_ESM.xlsx]

## Sheet: Legend
Supplementary Data 3 – Tumour mutational burden (TMB) and indel rates for each of the sebaceous tumour subtypes.
The units for both TMB and indel rates are number of mutations/megabase.
Abbreviations: dMMR, mismatch repair deficient; indel, insertion/deletion; pMMR, mismatch repair proficient.

## Sheet: Supplementary_Data_3
Tumour			TMB		Indel rates
ST subtype	MMR status	Number	Median	Range	Median	Range
SA	pMMR	17	2.14	0.06-17.11	0.06	0-0.12
	dMMR	53	23.76	3.01-48.44	3.61	0.23-8.94
	pMMR+dMMR	70	18.2	0.06-48.44	2.77	0-8.94
SM	pMMR	27	1.14	0.31-21.44	0.06	0.02-0.12
	dMMR	43	27.02	0.21-273.74	4.19	0.06-7.96
	pMMR+dMMR	70	17.3	0.21-273.74	0.84	0.02-7.96
SC-E	pMMR	24	8.21	0.37-103.78	0.1	0.02-0.39
	dMMR	14	32.46	0.19-181.32	6	0.10-11.99
	pMMR+dMMR	38	29.59	0.19-181.32	0.18	0.02-11.99
SC-O	pMMR	19	1.1	0.41-59.33	0.1	0.02-0.21
	dMMR	-	-	-	-	-
	pMMR+dMMR	19	1.1	0.41-59.33	0.1	0.02-0.21
