# Supplementary material for: The molecular cartography of malignant and benign sebaceous tumours
Source: Nat Commun. 2025 Dec 19;17:14. doi: 10.1038/s41467-025-66584-0 (PMC12764876; doi:10.1038/s41467-025-66584-0)
Supplement: Supplementary file 9 — Supplementary Data 5 [file 41467_2025_66584_MOESM9_ESM.xlsx]

## Sheet: Legend
Supplementary Data 5 – Driver gene analysis of the four sebaceous tumour subtypes.
Results (dNdScv output) are ordered by ST subtype and are shown as: driver gene number, driver gene name and statistical significance (qglobal_cv).
Composite: As for some patients who developped multiples STs we studied a large number of them, we thought it will be more appropriate, although all tumours arised independently, to create a unique composite sample per patient including once all variants from all tumours for this patient.

## Sheet: Supplementary_Data_5A
Driver gene analysis performed using all four tumour subtypes
All tumours	pMMR tumours only	dMMR tumours only	dMMR tumours with loss of MSH2/6	dMMR tumours with loss of MLH1/PMS2		Results are shown as driver gene number, driver gene name and statistical significance (qglobal_cv)
1 TP53 0.000000e+00	1 TP53 0.000000e+00	1 HRAS 0.000000e+00	1 HRAS 0.000000e+00	1 MLH1 0.0001345693
2 HRAS 0.000000e+00	2 HRAS 0.000000e+00	2 NOTCH1 0.000000e+00	2 NOTCH1 0.000000e+00	2 HRAS 0.0001357874
3 NOTCH1 0.000000e+00	3 ZNF750 0.000000e+00	3 MSH2 0.000000e+00	3 MSH2 0.000000e+00	3 RREB1 0.0030585292
4 MSH2 0.000000e+00	4 NOTCH1 2.978974e-06	4 NOTCH2 5.333511e-13	4 NOTCH2 7.040235e-11	4 WBP1 0.0038298843
5 ZNF750 0.000000e+00	5 PTPN14 2.020701e-05	5 RREB1 8.960299e-12	5 RREB1 7.090583e-09	5 NOTCH1 0.0428893954
6 RREB1 0.000000e+00	6 AJUBA 2.433283e-04	6 TP53 1.848836e-05	6 CHD8 5.272002e-06
7 NOTCH2 1.219088e-12	7 RB1 3.817761e-04	7 CHD8 1.855824e-05	7 TP53 9.290343e-05
8 AJUBA 4.527517e-06	8 RREB1 2.660582e-03	8 KANSL1 4.451869e-03	8 ZFP36L2 8.725079e-04
9 CHD8 2.043482e-05		9 WBP1 6.298135e-03	9 KANSL1 1.106095e-02
10 LATS1 5.479646e-05		10 ZFP36L2 6.425156e-03	10 LATS1 4.458995e-02
11 KANSL1 8.490699e-05		11 MLH1 6.699326e-03	11 PRRT2 6.754382e-02
12 MLH1 4.473292e-04		12 LATS1 6.699326e-03	12 WBP1 6.856250e-02
13 KRAS 1.035442e-03		13 MBD6 1.087691e-02	13 MIDEAS 7.200427e-02
14 PTPN14 1.058224e-03		14 ARHGAP35 2.215418e-02
15 ZFP36L2 1.758428e-03		15 BICRA 3.109311e-02
16 WBP1 3.908975e-03		16 PRRT2 8.728633e-02
17 ARHGAP35 3.908975e-03		17 AJUBA 9.299369e-02
18 AHR 4.234483e-03		18 GAB1 9.503425e-02
19 RB1 1.136855e-02		19 SGCB 9.503425e-02
20 BICRA 1.379002e-02
21 MBD6 1.506188e-02
22 GAB1 3.386166e-02
23 TMEM86A 5.809764e-02
24 MIDEAS 5.809764e-02
25 SGCB 6.491304e-02
Driver gene analysis performed using sebaceous adenoma samples
All tumours	pMMR tumours only	dMMR tumours only	dMMR tumours with loss of MSH2/6	dMMR tumours with loss of MLH1/PMS2
1 HRAS 0.000000e+00	1 HRAS 0.000000e+00	1 HRAS 0.000000e+00	1 HRAS 0.000000e+00	-
2 NOTCH1 0.000000e+00	2 NOTCH1 1.098106e-07	2 NOTCH1 7.466916e-12	2 NOTCH1 1.066702e-12
3 MSH2 4.337923e-11	3 RREB1 4.591515e-05	3 MSH2 1.920064e-11	3 MSH2 1.422270e-12
4 RREB1 3.014975e-07		4 NOTCH2 6.625575e-04	4 NOTCH2 8.810249e-02
5 NOTCH2 2.344354e-05		5 RREB1 3.220494e-02
6 TP53 2.653806e-03		6 WBP1 6.484039e-02
7 AHR 3.611826e-02
8 WBP1 4.736671e-02
9 GAB1 5.925708e-02
10 BICRA 8.940791e-02
Driver gene analysis performed using sebaceoma samples
All tumours	pMMR tumours only	dMMR tumours only	dMMR tumours with loss of MSH2/6	dMMR tumours with loss of MLH1/PMS2
1 HRAS 0.000000e+00	1 HRAS 0.000000e+00	1 NOTCH1 0.000000e+00	1 NOTCH1 0.000000e+00	-
2 NOTCH1 0.000000e+00	2 ZNF750 6.693557e-09	2 RREB1 1.511517e-09	2 RREB1 1.142353e-07
3 RREB1 4.693490e-10	3 TP53 2.225973e-07	3 HRAS 2.880096e-09	3 NOTCH2 3.938087e-07
4 NOTCH2 8.239262e-08	4 PTPN14 1.647548e-05	4 NOTCH2 7.356832e-08	4 MSH2 4.113416e-06
5 TP53 6.666915e-07	5 LATS1 1.609956e-03	5 MSH2 1.598028e-05	5 HRAS 6.914082e-06
6 ZNF750 5.742479e-06	6 AJUBA 5.482758e-02	6 CHD8 1.614826e-04	6 CHD8 8.660915e-05
7 MSH2 1.995712e-05	7 KRAS 8.516532e-02	7 MBD6 1.794641e-02	7 AJUBA 6.640054e-02
8 AJUBA 6.239588e-05		8 TP53 5.375677e-02	8 TP53 6.695902e-02
9 CHD8 1.680396e-04		9 WBP1 6.208585e-02
10 LATS1 6.589182e-03
11 MBD6 1.063304e-02
12 WBP1 5.417326e-02
13 KRAS 7.234346e-02
Driver gene analysis performed using extra-ocular sebaceous carcinoma samples
All tumours	pMMR tumours only	dMMR tumours only	dMMR tumours with loss of MSH2/6	dMMR tumours with loss of MLH1/PMS2
1 TP53 1.358125e-08	1 ZNF750 8.938965e-10	1 NOTCH1 0.006457139	1 NOTCH1 0.02587835	-
2 ZNF750 8.926058e-08	2 TP53 6.357546e-09	2 DRD5 0.051372991	2 MSH2 0.04916979
			3 SPANXB1 0.07962803
			4 NOTCH2 0.09310612
Driver gene analysis performed using ocular sebaceous carcinoma samples
All tumours	pMMR tumours only	dMMR tumours only	dMMR tumours with loss of MSH2/6	dMMR tumours with loss of MLH1/PMS2
1 TP53 1.444528e-08	-	-	-	-
2 ZNF750 9.076890e-08
3 NOTCH1 1.476329e-03

## Sheet: Supplementary_Data_5B
Driver gene analysis performed using a cut-off of mutations for filtering samples
All tumours
No filtering (197/197 samples)		RHT Using Bailey gene list (genes_of_interest)	pMMR tumours only		RHT using Bailey gene list (genes_of_interest)	dMMR tumours only		RHT Using Bailey gene list (genes_of_interest)	dMMR tumours with loss of MSH2/6		RHT Using Bailey gene list (genes_of_interest)	dMMR tumours with loss of MLH1/PMS2		RHT Using Bailey gene list (genes_of_interest)
gene_name qglobal_cv	Regression model for substitutions (theta = 9.84).	gene_name qrht	gene_name qglobal_cv	Regression model for substitutions (theta = 8.77).	gene_name qrht	gene_name qglobal_cv	Regression model for substitutions (theta = 9.04).	gene_name qrht	gene_name qglobal_cv	Regression model for substitutions (theta = 9.15).	gene_name qrht	gene_name qglobal_cv	Regression model for substitutions (theta = 9.1).	gene_name qrht
1 TP53 0.000000e+00	Regression model for indels (theta = 2.31)	17180 TP53 0.000000e+00	1 TP53 0.000000e+00	Regression model for indels (theta = 0.135)	17180 TP53 0.000000e+00	1 HRAS 0.000000e+00	Regression model for indels (theta = 2.37)	7244 HRAS 0.000000e+00	1 HRAS 0.000000e+00	Regression model for indels (theta = 2.18)	7244 HRAS 0.000000e+00	1 MLH1 0.0001345693	Regression model for indels (theta = 1.61)	9610 MLH1 2.191933e-06
2 HRAS 0.000000e+00		7244 HRAS 0.000000e+00	2 HRAS 0.000000e+00		7244 HRAS 0.000000e+00	2 NOTCH1 0.000000e+00		10643 NOTCH1 0.000000e+00	2 NOTCH1 0.000000e+00		10643 NOTCH1 0.000000e+00	2 HRAS 0.0001357874		7244 HRAS 2.211774e-06
3 NOTCH1 0.000000e+00		10643 NOTCH1 0.000000e+00	3 ZNF750 0.000000e+00		19070 ZNF750 0.000000e+00	3 MSH2 0.000000e+00		9887 MSH2 0.000000e+00	3 MSH2 0.000000e+00		9887 MSH2 0.000000e+00	3 RREB1 0.0030585292		14114 RREB1 4.981888e-05
4 MSH2 0.000000e+00		9887 MSH2 0.000000e+00	4 NOTCH1 2.978974e-06		10643 NOTCH1 4.852305e-08	4 NOTCH2 5.333511e-13		10644 NOTCH2 8.687495e-15	4 NOTCH2 7.040235e-11		10644 NOTCH2 1.146749e-12	4 WBP1 0.0038298843		18184 WBP1 6.238311e-05
5 ZNF750 0.000000e+00		19070 ZNF750 0.000000e+00	5 PTPN14 2.020701e-05		13099 PTPN14 3.291420e-07	5 RREB1 8.960299e-12		14114 RREB1 1.459499e-13	5 RREB1 7.090583e-09		14114 RREB1 1.154950e-10	5 NOTCH1 0.0428893954		10643 NOTCH1 6.986043e-04
6 RREB1 0.000000e+00		14114 RREB1 0.000000e+00	6 AJUBA 2.433283e-04		490 AJUBA 3.963455e-06	6 TP53 1.848836e-05		17180 TP53 3.011478e-07	6 CHD8 5.272002e-06		2995 CHD8 8.587306e-08			10644 NOTCH2 2.351419e-03
7 NOTCH2 1.219088e-12		10644 NOTCH2 1.985713e-14	7 RB1 3.817761e-04		13431 RB1 6.218564e-06	7 CHD8 1.855824e-05		2995 CHD8 3.022860e-07	7 TP53 9.290343e-05		17180 TP53 1.513258e-06			5987 GAB1 4.242066e-03
8 AJUBA 4.527517e-06		490 AJUBA 7.374650e-08	8 RREB1 2.660582e-03		14114 RREB1 4.333692e-05	8 KANSL1 4.451869e-03		7917 KANSL1 7.251432e-05	8 ZFP36L2 8.725079e-04		18571 ZFP36L2 1.421185e-05			1544 BICRA 4.474320e-03
9 CHD8 2.043482e-05		2995 CHD8 3.328527e-07			8557 LATS1 5.448465e-03	9 WBP1 6.298135e-03		18184 WBP1 1.025872e-04	9 KANSL1 1.106095e-02		7917 KANSL1 1.801664e-04			9299 MBD6 4.533170e-03
10 LATS1 5.479646e-05		8557 LATS1 8.925526e-07			8324 KRAS 1.841133e-02	10 ZFP36L2 6.425156e-03		18571 ZFP36L2 1.046562e-04	10 LATS1 4.458995e-02		8557 LATS1 7.263038e-04			961 ARHGAP35 4.826685e-02
11 KANSL1 8.490699e-05		7917 KANSL1 1.383008e-06			8302 KMT2D 2.174873e-02	11 MLH1 6.699326e-03		9610 MLH1 1.091220e-04	11 PRRT2 6.754382e-02		12914 PRRT2 1.100188e-03			8300 KMT2B 6.291794e-02
12 MLH1 4.473292e-04		9610 MLH1 7.286325e-06			469 AHR 4.532377e-02	12 LATS1 6.699326e-03		8557 LATS1 1.091220e-04	12 WBP1 6.856250e-02		18184 WBP1 1.116781e-03			4557 DRD5 6.769734e-02
13 KRAS 1.035442e-03		8324 KRAS 1.686580e-05			9558 MIDEAS 5.892925e-02	13 MBD6 1.087691e-02		9299 MBD6 1.771687e-04	13 MIDEAS 7.200427e-02		9558 MIDEAS 1.172842e-03
14 PTPN14 1.058224e-03		13099 PTPN14 1.723690e-05			12145 PIK3R1 7.673496e-02	14 ARHGAP35 2.215418e-02		961 ARHGAP35 3.608586e-04			490 AJUBA 1.876912e-03
15 ZFP36L2 1.758428e-03		18571 ZFP36L2 2.864217e-05				15 BICRA 3.109311e-02		1544 BICRA 5.064604e-04			9891 MSH6 1.876912e-03
16 WBP1 3.908975e-03		18184 WBP1 6.367137e-05				16 PRRT2 8.728633e-02		12914 PRRT2 1.421764e-03			9299 MBD6 1.936173e-03
17 ARHGAP35 3.908975e-03		961 ARHGAP35 6.367137e-05				17 AJUBA 9.299369e-02		490 AJUBA 1.514729e-03			15556 SPANXB1 2.519643e-03
18 AHR 4.234483e-03		469 AHR 6.897342e-05				18 GAB1 9.503425e-02		5987 GAB1 1.547966e-03			961 ARHGAP35 2.578563e-03
19 RB1 1.136855e-02		13431 RB1 1.851768e-04				19 SGCB 9.503425e-02		14656 SGCB 1.547966e-03			1544 BICRA 3.036523e-03
20 BICRA 1.379002e-02		1544 BICRA 2.246189e-04						17005 TMEM86A 3.563099e-03			14001 RPL22 6.426987e-03
21 MBD6 1.506188e-02		9299 MBD6 2.453356e-04						9558 MIDEAS 3.646094e-03			14656 SGCB 7.746877e-03
22 GAB1 3.386166e-02		5987 GAB1 5.515559e-04						8324 KRAS 7.895816e-03			17005 TMEM86A 1.618442e-02
23 TMEM86A 5.809764e-02		17005 TMEM86A 9.463240e-04						15556 SPANXB1 9.510457e-03			5987 GAB1 2.695850e-02
24 MIDEAS 5.809764e-02		9558 MIDEAS 9.463240e-04						14001 RPL22 9.510457e-03			4006 DAZAP1 3.021926e-02
25 SGCB 6.491304e-02		14656 SGCB 1.057337e-03						469 AHR 2.299058e-02			8324 KRAS 4.022680e-02
		12145 PIK3R1 2.746665e-03						9891 MSH6 2.474545e-02			11689 PAX5 4.022680e-02
		8302 KMT2D 6.664661e-03						5513 FAT1 2.474545e-02			16492 TET2 4.679749e-02
		7873 JAK1 7.151811e-03						16492 TET2 2.923400e-02			9181 MAP3K1 4.679749e-02
		12914 PRRT2 7.209597e-03						4006 DAZAP1 4.141007e-02			5513 FAT1 5.516808e-02
		14001 RPL22 7.642622e-03						5001 EP300 4.141007e-02			14605 SETD2 5.580779e-02
		2741 CDKN2A.p16INK4a 8.559451e-03						18066 VHL 4.141007e-02			12145 PIK3R1 6.634280e-02
		5513 FAT1 1.587802e-02						7873 JAK1 4.332531e-02			7873 JAK1 6.857433e-02
		9181 MAP3K1 1.850600e-02						9181 MAP3K1 4.601696e-02			5001 EP300 7.889994e-02
		15556 SPANXB1 1.874312e-02						2741 CDKN2A.p16INK4a 5.084469e-02			13099 PTPN14 7.978083e-02
		9891 MSH6 2.518879e-02						5695 FGFR2 5.785809e-02			5020 EPHA2 8.040026e-02
		4006 DAZAP1 3.050744e-02						12145 PIK3R1 5.785809e-02
		18066 VHL 4.442888e-02						13391 RASA1 6.070085e-02
		5001 EP300 4.874266e-02						1324 ATXN3 7.139417e-02
		12602 PPM1D 5.167213e-02						5020 EPHA2 7.267921e-02
		13391 RASA1 5.167213e-02						19070 ZNF750 7.815486e-02
		12687 PPP6C 5.405091e-02						8300 KMT2B 7.896360e-02
		11689 PAX5 7.310640e-02						11689 PAX5 7.896360e-02
		16492 TET2 7.310640e-02						13099 PTPN14 7.896360e-02
		17446 TSC1 7.310640e-02
		6795 H1-2 8.489981e-02
		1324 ATXN3 8.654226e-02
Driver gene analysis performed using sebaceous adenoma samples
No filtering (197/197 samples)		RHT Using Bailey gene list (genes_of_interest)	pMMR tumours only		RHT Using Bailey gene list (genes_of_interest)	dMMR tumours only		RHT Using Bailey gene list (genes_of_interest)	dMMR tumours with loss of MSH2/6		RHT Using Bailey gene list (genes_of_interest)	dMMR tumours with loss of MLH1/PMS2		RHT Using Bailey gene list (genes_of_interest)
gene_name qglobal_cv	Regression model for substitutions (theta = 10.4).	gene_name qrht	gene_name qglobal_cv	Regression model for substitutions (theta = 3.8).	gene_name qrht	gene_name qglobal_cv	Regression model for substitutions (theta = 9.95).	gene_name qrht	gene_name qglobal_cv	Regression model for substitutions (theta = 9.93).	gene_name qrht	gene_name qglobal_cv	Regression model for substitutions (theta = 4.84).	gene_name qrht
1 HRAS 0.000000e+00	Regression model for indels (theta = 1.89)	7244 HRAS 0.000000e+00	1 HRAS 0.000000e+00	Regression model for indels (theta = 0.163)	7244 HRAS 0.000000e+00	1 HRAS 0.000000e+00	Regression model for indels (theta = 1.89)	7244 HRAS 0.000000e+00	1 HRAS 0.000000e+00	Regression model for indels (theta = 1.84)	7244 HRAS 0.000000e+00	-	Regression model for indels (theta = 1.11)	18184 WBP1 0.004311011
2 NOTCH1 0.000000e+00		10643 NOTCH1 0.000000e+00	2 NOTCH1 1.098106e-07		10643 NOTCH1 1.788651e-09	2 NOTCH1 7.466916e-12		10643 NOTCH1 1.216249e-13	2 NOTCH1 1.066702e-12		10643 NOTCH1 1.737499e-14			7244 HRAS 0.004311011
3 MSH2 4.337923e-11		9887 MSH2 7.065829e-13	3 RREB1 4.591515e-05		14114 RREB1 7.478893e-07	3 MSH2 1.920064e-11		9887 MSH2 3.127498e-13	3 MSH2 1.422270e-12		9887 MSH2 2.316665e-14			5987 GAB1 0.004311011
4 RREB1 3.014975e-07		14114 RREB1 4.910945e-09			13450 RBM10 2.908561e-03	4 NOTCH2 6.625575e-04		10644 NOTCH2 1.079207e-05	4 NOTCH2 8.810249e-02		10644 NOTCH2 1.435058e-03			14114 RREB1 0.007100703
5 NOTCH2 2.344354e-05		10644 NOTCH2 3.818604e-07			17180 TP53 3.444974e-03	5 RREB1 3.220494e-02		14114 RREB1 5.245705e-04			1544 BICRA 6.498377e-03			10644 NOTCH2 0.030635260
6 TP53 2.653806e-03		17180 TP53 4.322655e-05			490 AJUBA 5.155847e-03	6 WBP1 6.484039e-02		18184 WBP1 1.056153e-03			14114 RREB1 6.498377e-03			1544 BICRA 0.054855676
7 AHR 3.611826e-02		469 AHR 5.883126e-04			9558 MIDEAS 2.161180e-02			1544 BICRA 1.698402e-03			9299 MBD6 1.263817e-02			9610 MLH1 0.059370981
8 WBP1 4.736671e-02		18184 WBP1 7.715332e-04			469 AHR 3.741016e-02			5987 GAB1 7.091222e-03			2995 CHD8 1.263817e-02
9 GAB1 5.925708e-02		5987 GAB1 9.652095e-04			7873 JAK1 4.911885e-02			2995 CHD8 1.368135e-02			9181 MAP3K1 1.724223e-02
10 BICRA 8.940791e-02		1544 BICRA 1.456322e-03			10644 NOTCH2 5.047235e-02			17180 TP53 1.455517e-02			9558 MIDEAS 1.724223e-02
		7873 JAK1 1.865698e-03			1171 ASXL1 8.061687e-02			9299 MBD6 1.455517e-02			961 ARHGAP35 1.724223e-02
		9558 MIDEAS 1.865698e-03						9558 MIDEAS 1.455517e-02			5513 FAT1 1.961355e-02
		9610 MLH1 2.298095e-03						9610 MLH1 1.951126e-02			18184 WBP1 1.961355e-02
		2995 CHD8 2.351731e-03						7873 JAK1 1.951126e-02			7873 JAK1 2.200635e-02
		9181 MAP3K1 3.069300e-03						9181 MAP3K1 2.103446e-02			9891 MSH6 2.204793e-02
		9299 MBD6 1.116793e-02						961 ARHGAP35 2.211896e-02			14001 RPL22 2.522583e-02
		5513 FAT1 1.344060e-02						5513 FAT1 3.468307e-02			8557 LATS1 3.909999e-02
		961 ARHGAP35 2.160765e-02						14001 RPL22 3.468307e-02			17180 TP53 4.664395e-02
		14001 RPL22 3.288327e-02						1324 ATXN3 3.524504e-02			3782 CTNND1 8.882404e-02
		1324 ATXN3 3.654219e-02						469 AHR 4.877560e-02			5987 GAB1 8.962564e-02
		4006 DAZAP1 5.228442e-02						4006 DAZAP1 5.224703e-02			10794 NSD2 9.060629e-02
		8557 LATS1 6.212796e-02						9891 MSH6 6.648225e-02			469 AHR 9.971143e-02
		10794 NSD2 7.744417e-02						10794 NSD2 6.648225e-02
		9891 MSH6 8.290241e-02						8557 LATS1 6.891049e-02
		16569 TGFBR2 8.500655e-02						8324 KRAS 7.616748e-02
		3782 CTNND1 9.342092e-02						16569 TGFBR2 7.616748e-02
		8324 KRAS 9.600589e-02						3782 CTNND1 7.619016e-02
Driver gene analysis performed using sebaceoma samples
No filtering (197/197 samples)		RHT Using Bailey gene list (genes_of_interest)	pMMR tumours only		RHT Using Bailey gene list (genes_of_interest)	dMMR tumours only		RHT Using Bailey gene list (genes_of_interest)	dMMR tumours with loss of MSH2/6		RHT Using Bailey gene list (genes_of_interest)	dMMR tumours with loss of MLH1/PMS2		RHT Using Bailey gene list (genes_of_interest)
gene_name qglobal_cv	Regression model for substitutions (theta = 9.93).	gene_name qrht	gene_name qglobal_cv	Regression model for substitutions (theta = 4.55).	gene_name qrht	gene_name qglobal_cv	Regression model for substitutions (theta = 9.43).	gene_name qrht	gene_name qglobal_cv	Regression model for substitutions (theta = 10.1).	gene_name qrht	gene_name qglobal_cv	Regression model for substitutions (theta = 6.62).	gene_name qrht
1 HRAS 0.000000e+00	Regression model for indels (theta = 1.75)	7244 HRAS 0.000000e+00	1 HRAS 0.000000e+00	Regression model for indels (theta = 0.0254)	7244 HRAS 0.000000e+00	1 NOTCH1 0.000000e+00	Regression model for indels (theta = 1.8)	10643 NOTCH1 0.000000e+00	1 NOTCH1 0.000000e+00	Regression model for indels (theta = 1.66)	10643 NOTCH1 0.000000e+00	-	Regression model for indels (theta = 1.11)	9610 MLH1 0.002309762
2 NOTCH1 0.000000e+00		10643 NOTCH1 0.000000e+00	2 ZNF750 6.693557e-09		19070 ZNF750 1.090281e-10	2 RREB1 1.511517e-09		14114 RREB1 2.462036e-11	2 RREB1 1.142353e-07		14114 RREB1 1.860722e-09			10643 NOTCH1 0.005246169
3 RREB1 4.693490e-10		14114 RREB1 7.644996e-12	3 TP53 2.225973e-07		17180 TP53 3.625778e-09	3 HRAS 2.880096e-09		7244 HRAS 4.691247e-11	3 NOTCH2 3.938087e-07		10644 NOTCH2 6.414557e-09			14114 RREB1 0.005246169
4 NOTCH2 8.239262e-08		10644 NOTCH2 1.342053e-09	4 PTPN14 1.647548e-05		13099 PTPN14 2.683611e-07	4 NOTCH2 7.356832e-08		10644 NOTCH2 1.198318e-09	4 MSH2 4.113416e-06		9887 MSH2 6.700141e-08			9299 MBD6 0.021393641
5 TP53 6.666915e-07		17180 TP53 1.085941e-08	5 LATS1 1.609956e-03		8557 LATS1 2.622379e-05	5 MSH2 1.598028e-05		9887 MSH2 2.602950e-07	5 HRAS 6.914082e-06		7244 HRAS 1.126201e-07			7244 HRAS 0.028980701
6 ZNF750 5.742479e-06		19070 ZNF750 9.353643e-08	6 AJUBA 5.482758e-02		490 AJUBA 8.930595e-04	6 CHD8 1.614826e-04		2995 CHD8 2.630312e-06	6 CHD8 8.660915e-05		2995 CHD8 1.410734e-06			961 ARHGAP35 0.038282833
7 MSH2 1.995712e-05		9887 MSH2 3.250717e-07	7 KRAS 8.516532e-02		8324 KRAS 1.387216e-03	7 MBD6 1.794641e-02		9299 MBD6 2.923203e-04	7 AJUBA 6.640054e-02		490 AJUBA 1.081566e-03			15556 SPANXB1 0.056990607
8 AJUBA 6.239588e-05		490 AJUBA 1.016336e-06			12602 PPM1D 3.788722e-02	8 TP53 6.695902e-02		17180 TP53 8.756177e-04			17180 TP53 1.090663e-03
9 CHD8 1.680396e-04		2995 CHD8 2.737114e-06			9558 MIDEAS 9.838446e-02			18184 WBP1 1.011286e-03			18184 WBP1 4.673162e-03
10 LATS1 6.589182e-03		8557 LATS1 1.073280e-04			14114 RREB1 9.838446e-02			490 AJUBA 1.711293e-03			9299 MBD6 8.700622e-03
11 MBD6 1.063304e-02		9299 MBD6 1.731964e-04						961 ARHGAP35 6.748756e-03			9891 MSH6 1.602031e-02
12 WBP1 5.417326e-02		18184 WBP1 8.824016e-04						7917 KANSL1 2.473989e-02			12914 PRRT2 1.731128e-02
13 KRAS 7.234346e-02		8324 KRAS 1.178367e-03						17005 TMEM86A 3.051870e-02			8557 LATS1 2.854312e-02
		7917 KANSL1 1.941338e-03						14001 RPL22 3.340893e-02			18571 ZFP36L2 3.976992e-02
		13099 PTPN14 2.997714e-03						1544 BICRA 3.356263e-02			1544 BICRA 5.989728e-02
		961 ARHGAP35 4.316843e-03						12914 PRRT2 3.384297e-02			7917 KANSL1 7.862359e-02
		12145 PIK3R1 5.640006e-03						15270 SMARCA1 3.918643e-02			13391 RASA1 7.862359e-02
		14001 RPL22 2.714445e-02						13391 RASA1 4.286592e-02
		17005 TMEM86A 2.862819e-02						9891 MSH6 5.242530e-02
		1544 BICRA 2.989654e-02						18571 ZFP36L2 5.439127e-02
		12914 PRRT2 3.135574e-02						8557 LATS1 5.439127e-02
		15270 SMARCA1 3.135574e-02						16492 TET2 5.679986e-02
		13391 RASA1 3.222577e-02						8300 KMT2B 7.686548e-02
		18571 ZFP36L2 3.222577e-02						14656 SGCB 8.405068e-02
		9891 MSH6 3.473822e-02
		12602 PPM1D 3.809831e-02
		8300 KMT2B 4.886205e-02
		16492 TET2 4.886205e-02
		14656 SGCB 8.397941e-02
Driver gene analysis performed using extra-ocular sebaceous carcinoma samples
No filtering (197/197 samples)		RHT Using Bailey gene list (genes_of_interest)	pMMR tumours only		RHT Using Bailey gene list (genes_of_interest)	dMMR tumours only		RHT Using Bailey gene list (genes_of_interest)	dMMR tumours with loss of MSH2/6		RHT Using Bailey gene list (genes_of_interest)	dMMR tumours with loss of MLH1/PMS2		RHT Using Bailey gene list (genes_of_interest)
gene_name qglobal_cv	Regression model for substitutions (theta = 10.7).	gene_name qrht	gene_name qglobal_cv	Regression model for substitutions (theta = 8.06).	gene_name qrht	gene_name qglobal_cv	Regression model for substitutions (theta = 12.7).	gene_name qrht	gene_name qglobal_cv	Regression model for substitutions (theta = 12.3).	gene_name qrht	None	Regression model for substitutions (theta = 8).	None
1 TP53 1.358125e-08	Regression model for indels (theta = 1.59)	17180 TP53 2.212184e-10	1 ZNF750 8.938965e-10	Regression model for indels (theta = 0.237)	19070 ZNF750 1.456024e-11	1 NOTCH1 0.006457139	Regression model for indels (theta = 1.63)	10643 NOTCH1 0.0001051772	1 NOTCH1 0.02587835	Regression model for indels (theta = 1.42)	10643 NOTCH1 0.0004215197		Regression model for indels (theta = 1.85)
2 ZNF750 8.926058e-08		19070 ZNF750 1.453922e-09	2 TP53 6.357546e-09		17180 TP53 1.035549e-10	2 DRD5 0.051372991		4557 DRD5 0.0008367895	2 MSH2 0.04916979		9887 MSH2 0.0008009026
		10643 NOTCH1 2.278525e-05						10644 NOTCH2 0.0018512182	3 SPANXB1 0.07962803		15556 SPANXB1 0.0012970219
		13431 RB1 3.917944e-03						9887 MSH2 0.0053422645	4 NOTCH2 0.09310612		10644 NOTCH2 0.0015165599
		18571 ZFP36L2 4.920805e-03						18571 ZFP36L2 0.0056683958	5 ZFP36L2 0.09310612		18571 ZFP36L2 0.0015165599
		9299 MBD6 4.920805e-03						15556 SPANXB1 0.0056683958			9299 MBD6 0.0109445059
		7244 HRAS 6.296248e-03						9299 MBD6 0.0058710867			13099 PTPN14 0.0172961859
		10644 NOTCH2 1.134162e-02						14114 RREB1 0.0209795244			7917 KANSL1 0.0376313164
		1544 BICRA 1.268829e-02						13099 PTPN14 0.0209795244			14114 RREB1 0.0993384424
		13099 PTPN14 1.268829e-02						17180 TP53 0.0216784500
		7917 KANSL1 1.348507e-02						1544 BICRA 0.0429542649
		9887 MSH2 1.348507e-02						8557 LATS1 0.0429542649
		14114 RREB1 1.375536e-02						18184 WBP1 0.0586896926
		4557 DRD5 1.999244e-02						7917 KANSL1 0.0691331829
		15556 SPANXB1 2.606367e-02
		18184 WBP1 4.022767e-02
		8557 LATS1 5.696897e-02
		2741 CDKN2A.p16INK4a 8.689947e-02
Driver gene analysis performed using ocular sebaceous carcinoma samples
All tumours		RHT Using Bailey gene list (genes_of_interest)	pMMR tumours only			dMMR tumours with loss of MLH1/PMS2
gene_name qglobal_cv	Regression model for substitutions (theta = 2.6).	gene_name qrht	-			-
1 TP53 1.444528e-08	Regression model for indels (theta = 0.0413)	17180 TP53 0.000000e+00
2 ZNF750 9.076890e-08		19070 ZNF750 1.303124e-12
3 NOTCH1 1.476329e-03		13431 RB1 2.044282e-05
		10643 NOTCH1 8.517732e-02
