# Supplementary material for: The molecular cartography of malignant and benign sebaceous tumours
Source: Nat Commun. 2025 Dec 19;17:14. doi: 10.1038/s41467-025-66584-0 (PMC12764876; doi:10.1038/s41467-025-66584-0)
Supplement: Supplementary file 10 — Supplementary Data 6 [file 41467_2025_66584_MOESM10_ESM.xls]

## Sheet: Legend
Supplementary Data 6 – DISCOVER analysis: mutual exclusive and co-occuring interactions in sebaceous tumours.
Columns:
i_gene: First gene of the interaction;
j_gene: Second gene of the interaction;
b1: How many samples have co-occurrence;
b0: How many samples have neither alteration;
diff: How many samples have only one alteration (split up into i1j0 and i0j1) > mutualy-exclusivity;
i1j0: i_gene;
i0j1: j_gene;
p_mu: P-value for mutually exclusive interaction;
p_co: P-value for co-occurring interaction;
adjusted_p_mu: P-adjusted value for mutually exclusive interaction;
adjusted_p_co: P-adjusted value for co-occurring interaction.
Sheets:
DISCOVER_Unstratified: Unstratified analysis;
DISCOVER_StratifiedBySubtype: Analysis ran stratified by ST subtype;
DISCOVER_StratifiedByMMR: Analysis ran stratified by MMR status;
DISCOVER_StratifiedByBoth: Analysis ran stratified by ST subtype and MMR status.
Statistical test: each pairwise mutual exclusivity and each pairwise co-occurrence test are one-tailed tests, assessing for a significant depletion or enrichment, respectively, of co-altered samples compared to the expected number of co-occurrences under the null hypothesis of independence, as modelled by the Poisson-binomial distribution. For each analysis (unstratified, stratified by subtype, s…

## Sheet: DISCOVER_UnStratified
i_gene	j_gene	b1	b0	diff	i1j0	i0j1	p_mu	p_co	adjusted_p_mu	adjusted_p_co
ZNF750	RREB1	11	70	116	41	75	7.44274429314664e-08	1	2.04686452669553e-05	1
ZNF750	MIDEAS	8	82	107	44	63	1.25960893950494e-07	1	2.04686452669553e-05	1
ZNF750	BICRA	10	78	109	42	67	3.31290163542963e-07	1	3.58897677171543e-05	1
MBD6	TP53	16	72	109	46	63	2.10778917311549e-06	0.999999	0.000171258	1
TP53	HRAS	26	63	108	53	55	1.40711873968352e-05	0.999995	0.000914627	1
BICRA	TP53	26	67	104	51	53	6.87677864458247e-05	0.999972	0.00372492	1
RREB1	TP53	31	63	103	55	48	0.00016194	0.999928	0.00751863	1
ZNF750	NOTCH1	24	57	116	28	88	0.000234875	0.9999	0.00954179	1
ZNF750	MBD6	12	95	90	40	50	0.000409089	0.999858	0.014723	1
NOTCH1	TP53	43	49	105	69	36	0.000457636	0.999773	0.014723	1
PRRT2	ZNF750	5	114	78	31	47	0.000498318	0.999884	0.014723	1
MIDEAS	TP53	26	73	98	45	53	0.000629577	0.999712	0.017051	1
GAB1	ZNF750	5	115	77	30	47	0.000712263	0.999829	0.0178066	1
ZNF750	NOTCH2	15	90	92	37	55	0.000840348	0.999667	0.0195081	1
ZNF750	CHD8	11	101	85	41	44	0.00107956	0.999612	0.0233904	1
AJUBA	ZNF750	1	129	67	16	51	0.00179626	0.999836	0.0364866	1
ZNF750	ARHGAP35	7	113	77	45	32	0.00204461	0.999363	0.0390881	1
BICRA	HRAS	32	71	94	45	49	0.00312717	0.998364	0.0564629	1
MSH2	ZNF750	6	117	74	28	46	0.00334439	0.998986	0.0572067	1
NOTCH2	TP53	28	76	93	42	51	0.00354467	0.998179	0.0576009	1
TP53	CHD8	21	84	92	58	34	0.00411754	0.997999	0.0637239	1
SPANXB1	ZNF750	1	131	65	14	51	0.00441408	0.999545	0.065208	1
KANSL1	TP53	8	99	90	19	71	0.0056783	0.997928	0.0802368	1
KRAS	HRAS	3	104	90	12	78	0.00682384	0.998413	0.0924061	1
RREB1	HRAS	38	68	91	48	43	0.00849643	0.995139	0.107184	1
ZNF750	LATS1	6	120	71	46	25	0.00857473	0.99714	0.107184	1
RB1	HRAS	5	102	90	14	76	0.00903158	0.997177	0.108713	1
ZNF750	PTPN14	8	116	73	44	29	0.00994449	0.9962	0.112748	1
MSH2	TP53	12	96	89	22	67	0.0100606	0.995528	0.112748	1
NOTCH2	HRAS	31	77	89	39	50	0.0129024	0.992642	0.137734	1
MBD6	HRAS	27	81	89	35	54	0.0131377	0.992679	0.137734	1
ZNF750	HRAS	22	86	89	30	59	0.0140045	0.992476	0.142234	1
GAB1	TP53	13	96	88	22	66	0.0146393	0.993102	0.144175	1
PRRT2	HRAS	14	94	89	22	67	0.016002	0.992232	0.150634	1
RREB1	RB1	6	98	93	80	13	0.0162221	0.994113	0.150634	1
RB1	MBD6	4	120	73	15	58	0.0180789	0.994515	0.163212	1
WBP1	ZNF750	4	127	66	18	48	0.0185826	0.994372	0.163225	1
GAB1	HRAS	14	95	88	21	67	0.0225278	0.988712	0.192672	1
ARHGAP35	TP53	16	95	86	23	63	0.0279169	0.985228	0.232641	1
NOTCH1	HRAS	52	56	89	60	29	0.0304286	0.980369	0.247232	1
RB1	NOTCH1	9	75	113	10	103	0.0370774	0.982694	0.293906	1
MLH1	TP53	5	107	85	11	74	0.0408101	0.984549	0.315792	1
WBP1	TP53	8	104	85	14	71	0.0421227	0.98093	0.318369	1
RB1	NOTCH2	6	114	77	13	64	0.0554902	0.976489	0.409871	1
ZNF750	TMEM86A	2	135	60	50	10	0.0638249	0.983444	0.445526	1
MLH1	PTPN14	2	146	49	14	35	0.0648272	0.983354	0.445526	1
MIDEAS	HRAS	35	80	82	36	46	0.0660284	0.956477	0.445526	1
GAB1	TMEM86A	1	151	45	34	11	0.0685231	0.988469	0.445526	1
RB1	ARHGAP35	3	142	52	16	36	0.0699426	0.977403	0.445526	1
KANSL1	KRAS	1	156	40	26	14	0.0705228	0.988174	0.445526	1
ZFP36L2	HRAS	9	103	85	13	72	0.0712842	0.964114	0.445526	1
WBP1	HRAS	9	103	85	13	72	0.0712842	0.964114	0.445526	1
CHD8	HRAS	27	88	82	28	54	0.0777081	0.949776	0.469708	1
DRD5	HRAS	5	107	85	9	76	0.0823007	0.965197	0.469708	1
AJUBA	RREB1	7	101	89	10	79	0.0832253	0.960301	0.469708	1
KRAS	PTPN14	2	147	48	13	35	0.0839269	0.977201	0.469708	1
SPANXB1	PTPN14	2	147	48	13	35	0.0839269	0.977201	0.469708	1
TMEM86A	HRAS	4	108	85	8	77	0.0842527	0.967228	0.469708	1
RB1	CHD8	5	128	64	14	50	0.0852701	0.964076	0.469708	1
MSH2	MLH1	2	149	46	32	14	0.087561	0.976048	0.474289	1
PRRT2	KRAS	2	148	47	34	13	0.091999	0.974501	0.490159	1
PRRT2	RB1	3	145	49	33	16	0.096243	0.966909	0.491816	1
KRAS	MIDEAS	5	116	76	10	66	0.0977563	0.957553	0.491816	1
PRRT2	KANSL1	5	139	53	31	22	0.101584	0.956156	0.491816	1
KANSL1	RB1	2	153	42	25	17	0.101982	0.971244	0.491816	1
BICRA	PTPN14	17	100	80	60	20	0.102164	0.937222	0.491816	1
RB1	MIDEAS	7	114	76	12	64	0.104417	0.948595	0.491816	1
ARHGAP35	HRAS	19	96	82	20	62	0.104431	0.934273	0.491816	1
ZFP36L2	MLH1	1	160	36	21	15	0.104468	0.980662	0.491816	1
GAB1	RB1	3	146	48	32	16	0.106895	0.962439	0.491816	1
PRRT2	TP53	17	99	81	19	62	0.107443	0.933562	0.491816	1
KRAS	MSH2	2	150	45	13	32	0.110459	0.968079	0.498599	1
KRAS	TMEM86A	0	170	27	15	12	0.113754	1	0.50644	1
KANSL1	BICRA	12	105	80	15	65	0.116238	0.932592	0.510503	1
AJUBA	TP53	7	108	82	10	72	0.121684	0.938432	0.527298	1
LATS1	HRAS	15	100	82	16	66	0.126416	0.922141	0.52833	1
KRAS	TP53	6	109	82	9	73	0.126799	0.938424	0.52833	1
SPANXB1	TP53	6	109	82	9	73	0.126799	0.938424	0.52833	1
TP53	PTPN14	18	99	80	61	19	0.130943	0.91617	0.533251	1
RB1	BICRA	8	109	80	11	69	0.131262	0.930113	0.533251	1
MSH2	DRD5	2	151	44	32	12	0.138694	0.957534	0.554567	1
KANSL1	ARHGAP35	6	137	54	21	33	0.139921	0.931639	0.554567	1
KRAS	LATS1	2	153	42	13	29	0.144948	0.955213	0.561691	1
MSH2	HRAS	17	99	81	17	64	0.145175	0.90677	0.561691	1
LATS1	TP53	15	102	80	16	64	0.147499	0.907297	0.563968	1
KRAS	ZNF750	4	134	59	11	48	0.150805	0.934917	0.564292	1
RB1	MLH1	1	163	33	18	15	0.151057	0.96885	0.564292	1
TMEM86A	ARHGAP35	2	148	47	10	37	0.15411	0.951241	0.569158	1
ZFP36L2	BICRA	10	108	79	12	67	0.161836	0.905548	0.590973	1
KRAS	RB1	1	164	32	14	18	0.17527	0.962055	0.622931	1
AJUBA	MSH2	3	149	45	14	31	0.175347	0.930877	0.622931	1
DRD5	TP53	6	110	81	8	73	0.176337	0.908872	0.622931	1
KRAS	NOTCH1	9	79	109	6	103	0.19047	0.887952	0.66562	1
KANSL1	ZNF750	9	127	61	18	43	0.201506	0.881526	0.693021	1
WBP1	LATS1	4	148	45	18	27	0.204254	0.906309	0.693021	1
SPANXB1	HRAS	7	108	82	8	74	0.206186	0.885099	0.693021	1
SPANXB1	KANSL1	2	157	38	13	25	0.20684	0.929477	0.693021	1
MSH2	TMEM86A	2	153	42	32	10	0.215036	0.925358	0.711438	1
GAB1	KANSL1	6	141	50	29	21	0.216715	0.884512	0.711438	1
ZNF750	MLH1	5	134	58	47	11	0.225304	0.884923	0.726167	1
ZFP36L2	TP53	11	107	79	11	68	0.22712	0.85665	0.726167	1
RREB1	PTPN14	21	95	81	65	16	0.227937	0.83913	0.726167	1
AJUBA	BICRA	8	111	78	9	69	0.230139	0.864486	0.726167	1
HRAS	PTPN14	20	99	78	61	17	0.233625	0.835746	0.727938	1
AJUBA	ARHGAP35	4	145	48	13	35	0.235765	0.88755	0.727938	1
KRAS	CHD8	5	132	60	10	50	0.239151	0.875983	0.727938	1
KRAS	BICRA	7	112	78	8	70	0.242949	0.860107	0.727938	1
AJUBA	ZFP36L2	2	160	35	15	20	0.244191	0.912509	0.727938	1
WBP1	AJUBA	2	160	35	20	15	0.244191	0.912509	0.727938	1
MSH2	RB1	4	148	45	30	15	0.246379	0.881372	0.727938	1
NOTCH2	MLH1	7	118	72	63	9	0.253359	0.853029	0.739154	1
MIDEAS	PTPN14	18	107	72	53	19	0.254724	0.82153	0.739154	1
LATS1	MLH1	3	153	41	28	13	0.266824	0.882085	0.767415	1
LATS1	NOTCH1	22	76	99	9	90	0.274469	0.799398	0.77639	1
SPANXB1	KRAS	1	168	28	14	14	0.274889	0.929706	0.77639	1
ARHGAP35	MBD6	17	113	67	22	45	0.277112	0.805082	0.77639	1
KRAS	MBD6	6	126	65	9	56	0.285418	0.836899	0.792827	1
PRRT2	AJUBA	4	148	45	32	13	0.291546	0.852892	0.802988	1
BICRA	MLH1	8	112	77	69	8	0.295638	0.816642	0.807413	1
KANSL1	HRAS	15	104	78	12	66	0.305401	0.785353	0.812103	1
KRAS	DRD5	1	169	27	14	13	0.307151	0.917635	0.812103	1
ZFP36L2	ARHGAP35	6	142	49	16	33	0.308542	0.821375	0.812103	1
AJUBA	GAB1	4	149	44	13	31	0.312281	0.83933	0.812103	1
LATS1	RB1	4	151	42	27	15	0.313469	0.838771	0.812103	1
ZFP36L2	KRAS	2	162	33	20	13	0.317345	0.875364	0.812103	1
WBP1	KRAS	2	162	33	20	13	0.317345	0.875364	0.812103	1
SPANXB1	WBP1	2	162	33	13	20	0.317345	0.875364	0.812103	1
MLH1	CHD8	6	132	59	10	49	0.320772	0.81167	0.814461	1
ZNF750	RB1	7	133	57	45	12	0.334931	0.793693	0.843819	1
RB1	PTPN14	5	146	46	14	32	0.339081	0.808647	0.846336	1
PRRT2	MLH1	4	149	44	32	12	0.341139	0.819676	0.846336	1
AJUBA	NOTCH1	12	80	105	5	100	0.344062	0.760629	0.847123	1
TMEM86A	MLH1	1	170	26	11	15	0.351377	0.899682	0.858628	1
KANSL1	MLH1	3	157	37	24	13	0.358633	0.825846	0.869819	1
MBD6	PTPN14	17	115	65	45	20	0.364009	0.731755	0.876257	1
NOTCH2	PTPN14	19	109	69	51	18	0.366815	0.725293	0.876257	1
GAB1	NOTCH2	18	110	69	17	52	0.370505	0.723894	0.876257	1
ZFP36L2	MBD6	10	123	64	12	52	0.372072	0.746568	0.876257	1
ZFP36L2	RB1	3	159	35	19	16	0.376827	0.814049	0.877488	1
WBP1	CHD8	9	129	59	13	46	0.377995	0.746918	0.877488	1
PRRT2	ZFP36L2	6	145	46	30	16	0.382951	0.765356	0.882687	1
GAB1	PTPN14	10	135	52	25	27	0.389975	0.732235	0.892548	1
DRD5	ARHGAP35	4	148	45	10	35	0.393851	0.781718	0.895115	1
KRAS	RREB1	9	105	83	6	77	0.401525	0.725951	0.906219	1
AJUBA	CHD8	7	132	58	10	48	0.404631	0.738114	0.906507	1
ZFP36L2	GAB1	6	146	45	16	29	0.41002	0.743845	0.906507	1
WBP1	GAB1	6	146	45	16	29	0.41002	0.743845	0.906507	1
GAB1	KRAS	4	151	42	31	11	0.417927	0.764013	0.917744	1
AJUBA	HRAS	10	109	78	7	71	0.426088	0.699678	0.929386	1
AJUBA	MBD6	8	126	63	9	54	0.432318	0.706947	0.931677	1
AJUBA	MLH1	2	166	29	15	14	0.432872	0.807103	0.931677	1
ZFP36L2	ZNF750	9	132	56	13	43	0.441234	0.693175	0.937733	1
LATS1	BICRA	18	107	72	13	59	0.443741	0.65774	0.937733	1
TMEM86A	CHD8	5	135	57	7	50	0.446878	0.724139	0.937733	1
RREB1	MLH1	10	105	82	76	6	0.447227	0.68083	0.937733	1
ZFP36L2	TMEM86A	2	165	30	20	10	0.458106	0.789906	0.943559	1
ZFP36L2	MIDEAS	12	116	69	10	59	0.45904	0.661586	0.943559	1
KRAS	NOTCH2	8	120	69	7	62	0.463908	0.678988	0.943559	1
ARHGAP35	CHD8	17	120	60	22	38	0.466606	0.639324	0.943559	1
WBP1	ZFP36L2	4	157	36	18	18	0.467584	0.725955	0.943559	1
TMEM86A	TP53	7	113	77	5	72	0.468372	0.682628	0.943559	1
SPANXB1	AJUBA	2	167	28	13	15	0.4729	0.780289	0.943559	1
LATS1	RREB1	20	100	77	11	66	0.473231	0.625929	0.943559	1
NOTCH1	PTPN14	29	77	91	83	8	0.47665	0.60977	0.944581	1
KANSL1	CHD8	12	127	58	15	43	0.483623	0.639573	0.947034	1
ZNF750	TP53	31	97	69	21	48	0.483716	0.601907	0.947034	1
LATS1	NOTCH2	17	113	67	14	53	0.486796	0.619976	0.947357	1
NOTCH2	MBD6	33	98	66	37	29	0.493149	0.591224	0.953679	1
PRRT2	CHD8	16	122	59	20	39	0.495913	0.614325	0.953679	1
SPANXB1	MLH1	2	168	27	13	14	0.509618	0.75417	0.957684	1
MLH1	HRAS	10	110	77	6	71	0.509866	0.623758	0.957684	1
ZNF750	DRD5	6	137	54	46	8	0.510703	0.656828	0.957684	1
KRAS	ARHGAP35	5	148	44	10	34	0.517729	0.665032	0.957684	1
TMEM86A	MBD6	6	129	62	6	56	0.518908	0.648678	0.957684	1
WBP1	PRRT2	7	146	44	15	29	0.543339	0.617049	0.957684	1
TMEM86A	RB1	2	168	27	10	17	0.543924	0.727966	0.957684	1
SPANXB1	CHD8	7	134	56	8	48	0.546623	0.612715	0.957684	1
CHD8	PTPN14	17	122	58	38	20	0.558444	0.550818	0.957684	1
MSH2	PTPN14	11	137	49	23	26	0.559238	0.572683	0.957684	1
KANSL1	NOTCH1	22	80	95	5	90	0.56111	0.536072	0.957684	1
ZFP36L2	NOTCH1	18	81	98	4	94	0.565769	0.539388	0.957684	1
AJUBA	MIDEAS	10	119	68	7	61	0.568391	0.567923	0.957684	1
ZFP36L2	RREB1	15	104	78	7	71	0.569005	0.545119	0.957684	1
KANSL1	TMEM86A	3	161	33	24	9	0.572566	0.662207	0.957684	1
KANSL1	PTPN14	9	142	46	18	28	0.579117	0.565445	0.957684	1
WBP1	RB1	4	160	33	18	15	0.585938	0.623173	0.957684	1
PRRT2	MSH2	11	138	48	25	23	0.594636	0.537469	0.957684	1
WBP1	NOTCH2	13	118	66	9	57	0.598395	0.523216	0.957684	1
DRD5	BICRA	9	115	73	5	68	0.599009	0.54355	0.957684	1
AJUBA	TMEM86A	2	170	25	15	10	0.606113	0.677229	0.957684	1
SPANXB1	NOTCH2	9	121	67	6	61	0.606723	0.536092	0.957684	1
PRRT2	PTPN14	12	136	49	24	25	0.60919	0.517588	0.957684	1
GAB1	RREB1	24	100	73	11	62	0.609602	0.484275	0.957684	1
LATS1	ARHGAP35	11	138	48	20	28	0.612298	0.519458	0.957684	1
MSH2	ARHGAP35	12	136	49	22	27	0.615929	0.51065	0.957684	1
DRD5	CHD8	7	135	55	7	48	0.621079	0.539541	0.957684	1
MBD6	NOTCH1	50	73	74	12	62	0.621375	0.452791	0.957684	1
DRD5	PTPN14	5	151	41	9	32	0.623339	0.565547	0.957684	1
WBP1	MBD6	12	125	60	10	50	0.626173	0.499289	0.957684	1
ARHGAP35	MIDEAS	23	110	64	16	48	0.628608	0.466444	0.957684	1
KANSL1	LATS1	8	147	42	19	23	0.629586	0.52261	0.957684	1
ARHGAP35	MLH1	6	148	43	33	10	0.629678	0.54381	0.957684	1
GAB1	MSH2	11	139	47	24	23	0.629967	0.501242	0.957684	1
TMEM86A	BICRA	8	116	73	4	69	0.640104	0.509077	0.957684	1
PRRT2	RREB1	25	100	72	11	61	0.640775	0.450324	0.957684	1
PRRT2	DRD5	5	152	40	31	9	0.644328	0.544289	0.957684	1
SPANXB1	RB1	3	166	28	12	16	0.645565	0.595025	0.957684	1
MLH1	MIDEAS	10	120	67	6	61	0.645851	0.488906	0.957684	1
MIDEAS	NOTCH1	57	71	69	14	55	0.646693	0.42473	0.957684	1
MSH2	LATS1	10	142	45	24	21	0.648189	0.488046	0.957684	1
GAB1	CHD8	17	124	56	18	38	0.650308	0.456449	0.957684	1
ARHGAP35	NOTCH2	23	111	63	16	47	0.652916	0.440848	0.957684	1
WBP1	KANSL1	6	154	37	16	21	0.654324	0.519069	0.957684	1
WBP1	NOTCH1	19	82	96	3	93	0.665047	0.434231	0.957684	1
WBP1	PTPN14	8	146	43	14	29	0.665406	0.484687	0.957684	1
KANSL1	DRD5	4	160	33	23	10	0.66818	0.541231	0.957684	1
MLH1	NOTCH1	14	83	100	2	98	0.66885	0.444133	0.957684	1
DRD5	MIDEAS	9	121	67	5	62	0.673928	0.465512	0.957684	1
TMEM86A	RREB1	9	108	80	3	77	0.681941	0.456065	0.957684	1
ZFP36L2	LATS1	7	151	39	15	24	0.68627	0.472255	0.957684	1
DRD5	NOTCH2	9	122	66	5	61	0.686441	0.451908	0.957684	1
TMEM86A	LATS1	4	158	35	8	27	0.687786	0.519783	0.957684	1
SPANXB1	ARHGAP35	6	149	42	9	33	0.687794	0.482271	0.957684	1
DRD5	RB1	3	167	27	11	16	0.688013	0.551652	0.957684	1
GAB1	NOTCH1	30	80	87	5	82	0.694464	0.386394	0.957684	1
WBP1	TMEM86A	3	166	28	19	9	0.696767	0.541894	0.957684	1
AJUBA	KANSL1	5	158	34	12	22	0.701589	0.48389	0.957684	1
NOTCH2	MIDEAS	40	96	61	30	31	0.70339	0.370322	0.957684	1
TMEM86A	DRD5	2	173	22	10	12	0.704498	0.584286	0.957684	1
PRRT2	LATS1	11	141	45	25	20	0.705903	0.419355	0.957684	1
TMEM86A	MIDEAS	8	122	67	4	63	0.706329	0.437659	0.957684	1
AJUBA	NOTCH2	11	121	65	6	59	0.70727	0.416468	0.957684	1
WBP1	MLH1	4	163	30	18	12	0.70975	0.496747	0.957684	1
AJUBA	KRAS	3	168	26	14	12	0.710905	0.5271	0.957684	1
TMEM86A	NOTCH2	8	123	66	4	62	0.717321	0.425298	0.957684	1
TMEM86A	NOTCH1	11	84	102	1	101	0.717442	0.403485	0.957684	1
ARHGAP35	PTPN14	14	135	48	25	23	0.729736	0.378999	0.957684	1
WBP1	MSH2	8	149	40	14	26	0.741519	0.39961	0.957684	1
DRD5	NOTCH1	13	84	100	1	99	0.743119	0.365164	0.957684	1
MIDEAS	CHD8	33	104	60	38	22	0.743179	0.330938	0.957684	1
KRAS	MLH1	3	169	25	12	13	0.743324	0.490382	0.957684	1
TMEM86A	PTPN14	5	153	39	7	32	0.744507	0.433572	0.957684	1
BICRA	ARHGAP35	26	107	64	51	13	0.746745	0.333631	0.957684	1
AJUBA	DRD5	3	169	25	14	11	0.748093	0.484731	0.957684	1
ARHGAP35	NOTCH1	34	80	83	5	78	0.750098	0.321561	0.957684	1
SPANXB1	NOTCH1	14	84	99	1	98	0.755047	0.347685	0.957684	1
LATS1	MIDEAS	20	115	62	11	51	0.759013	0.328906	0.957684	1
AJUBA	RB1	4	165	28	13	15	0.760399	0.437965	0.957684	1
LATS1	MBD6	18	122	57	13	44	0.761021	0.331002	0.957684	1
MLH1	MBD6	10	129	58	6	52	0.768335	0.35181	0.957684	1
KANSL1	MBD6	16	124	57	11	46	0.768547	0.327266	0.957684	1
RB1	TP53	14	113	70	5	65	0.76882	0.332538	0.957684	1
LATS1	PTPN14	12	141	44	19	25	0.783018	0.324775	0.957684	1
DRD5	MBD6	9	130	58	5	53	0.783674	0.339627	0.957684	1
PRRT2	NOTCH2	23	114	60	13	47	0.787649	0.290633	0.957684	1
ZFP36L2	DRD5	4	165	28	18	10	0.789084	0.401957	0.957684	1
WBP1	DRD5	4	165	28	18	10	0.789084	0.401957	0.957684	1
GAB1	ARHGAP35	14	137	46	21	25	0.79184	0.306208	0.957684	1
ZFP36L2	KANSL1	7	155	35	15	20	0.794213	0.345676	0.957684	1
RREB1	ARHGAP35	29	101	67	57	10	0.795382	0.274328	0.957684	1
MSH2	MBD6	20	121	56	14	42	0.796729	0.284917	0.957684	1
ZFP36L2	NOTCH2	15	120	62	7	55	0.801004	0.291109	0.957684	1
KANSL1	NOTCH2	18	118	61	9	52	0.801643	0.282797	0.957684	1
KANSL1	RREB1	21	105	71	6	65	0.80573	0.271867	0.957684	1
SPANXB1	DRD5	3	171	23	12	11	0.806169	0.412044	0.957684	1
LATS1	CHD8	17	128	52	14	38	0.814004	0.27041	0.957684	1
SPANXB1	MIDEAS	11	122	64	4	60	0.822234	0.279521	0.957684	1
SPANXB1	MBD6	10	130	57	5	52	0.8249	0.281593	0.957684	1
NOTCH1	CHD8	48	78	71	64	7	0.827841	0.225833	0.957684	1
BICRA	NOTCH2	45	95	57	32	25	0.833195	0.220954	0.957684	1
RREB1	CHD8	40	96	61	46	15	0.833801	0.222003	0.957684	1
PRRT2	MIDEAS	24	114	59	12	47	0.836329	0.230923	0.957684	1
SPANXB1	LATS1	6	157	34	9	25	0.836466	0.301649	0.957684	1
PRRT2	NOTCH1	33	82	82	3	79	0.836731	0.221674	0.957684	1
DRD5	RREB1	12	109	76	2	74	0.837548	0.255053	0.957684	1
GAB1	MLH1	7	153	37	28	9	0.840885	0.284039	0.957684	1
RREB1	NOTCH1	71	70	56	15	41	0.841627	0.206958	0.957684	1
WBP1	RREB1	18	107	72	4	68	0.842826	0.231719	0.957684	1
ZFP36L2	CHD8	13	133	51	9	42	0.843619	0.244567	0.957684	1
PRRT2	ARHGAP35	15	137	45	21	24	0.843861	0.238409	0.957684	1
ZFP36L2	MSH2	9	150	38	13	25	0.847956	0.258481	0.957684	1
SPANXB1	BICRA	12	117	68	3	65	0.850345	0.238683	0.957684	1
BICRA	NOTCH1	65	73	59	12	47	0.8547	0.191576	0.957684	1
SPANXB1	RREB1	13	109	75	2	73	0.855441	0.228167	0.957684	1
KANSL1	MIDEAS	19	118	60	8	52	0.856234	0.213274	0.957684	1
MSH2	NOTCH2	23	116	58	11	47	0.859932	0.202826	0.957684	1
WBP1	MIDEAS	16	120	61	6	55	0.8617	0.212186	0.957684	1
SPANXB1	PRRT2	7	153	37	8	29	0.862696	0.253596	0.957684	1
SPANXB1	TMEM86A	3	173	21	12	9	0.864061	0.328743	0.957684	1
RREB1	MBD6	45	94	58	41	17	0.86495	0.18275	0.957684	1
GAB1	MIDEAS	24	115	58	11	47	0.868807	0.190438	0.957684	1
MSH2	NOTCH1	32	83	82	2	80	0.869255	0.182584	0.957684	1
DRD5	LATS1	6	158	33	8	25	0.871565	0.251732	0.957684	1
RREB1	NOTCH2	50	91	56	36	20	0.873186	0.171486	0.957684	1
KANSL1	MSH2	11	147	39	16	23	0.874583	0.211518	0.957684	1
SPANXB1	GAB1	7	154	36	8	28	0.875889	0.234639	0.957684	1
NOTCH2	CHD8	35	107	55	35	20	0.877766	0.170971	0.957684	1
ZFP36L2	PTPN14	10	148	39	12	27	0.878122	0.211157	0.957684	1
GAB1	MBD6	22	122	53	13	40	0.88672	0.169786	0.963826	1
BICRA	CHD8	38	103	56	39	17	0.890543	0.153544	0.964755	1
GAB1	LATS1	13	144	40	22	18	0.900365	0.168307	0.968408	1
GAB1	DRD5	7	155	35	28	7	0.906396	0.188401	0.968408	1
PRRT2	BICRA	27	111	59	9	50	0.907907	0.137061	0.968408	1
PRRT2	MBD6	23	122	52	13	39	0.907909	0.140623	0.968408	1
DRD5	MLH1	4	171	22	10	12	0.91056	0.22249	0.968408	1
MSH2	RREB1	28	105	64	6	58	0.914679	0.12728	0.968408	1
WBP1	ARHGAP35	11	147	39	11	28	0.914773	0.153741	0.968408	1
PRRT2	GAB1	15	141	41	21	20	0.918643	0.137268	0.969348	1
MBD6	CHD8	33	113	51	29	22	0.92343	0.113229	0.971245	1
GAB1	BICRA	27	112	58	8	50	0.930104	0.107217	0.973443	1
MSH2	MIDEAS	25	117	55	9	46	0.934139	0.103013	0.973443	1
AJUBA	PTPN14	9	152	36	8	28	0.93464	0.130785	0.973443	1
AJUBA	LATS1	8	157	32	9	23	0.937936	0.130419	0.973443	1
MIDEAS	MBD6	41	105	51	30	21	0.940496	0.0878025	0.973443	1
SPANXB1	ZFP36L2	6	166	25	9	16	0.952549	0.117605	0.981197	1
RREB1	MIDEAS	54	94	49	32	17	0.963776	0.0542578	0.981197	1
BICRA	MBD6	45	103	49	32	17	0.96701	0.0506392	0.981197	1
MSH2	CHD8	22	130	45	12	33	0.967035	0.0570589	0.981197	1
MSH2	BICRA	28	114	55	6	49	0.968664	0.0517896	0.981197	1
WBP1	BICRA	20	118	59	2	57	0.972505	0.0494468	0.981197	1
NOTCH2	NOTCH1	65	80	52	5	47	0.977187	0.0348706	0.981197	1
SPANXB1	MSH2	9	157	31	6	25	0.978961	0.0512174	0.981197	1
BICRA	MIDEAS	51	100	46	26	20	0.979125	0.032758	0.981197	1
PRRT2	TMEM86A	8	157	32	28	4	0.979363	0.0529449	0.981197	1
RREB1	BICRA	59	93	45	27	18	0.981197	0.0293668	0.981197	1

## Sheet: DISCOVER_StratifiedBySubtype
i_gene	j_gene	b1	b0	diff	i1j0	i0j1	p_mu	p_co	adjusted_p_mu	adjusted_p_co
ZNF750	RREB1	11	70	116	41	75	0.000120034	0.999964	0.0376744	1
ZNF750	MIDEAS	8	82	107	44	63	0.000330133	0.999907	0.0376744	1
ZNF750	BICRA	10	78	109	42	67	0.000347764	0.999891	0.0376744	1
BICRA	HRAS	32	71	94	45	49	0.00105112	0.999491	0.0854039	1
RREB1	HRAS	38	68	91	48	43	0.00249033	0.998704	0.161871	1
MBD6	TP53	16	72	109	46	63	0.00436362	0.99803	0.177328	1
MBD6	HRAS	27	81	89	35	54	0.00458661	0.997651	0.177328	1
KRAS	HRAS	3	104	90	12	78	0.00464128	0.998997	0.177328	1
AJUBA	ZNF750	1	129	67	16	51	0.00491063	0.999539	0.177328	1
PRRT2	ZNF750	5	114	78	31	47	0.00871762	0.997391	0.283323	1
ZNF750	ARHGAP35	7	113	77	45	32	0.0131775	0.995281	0.389336	1
PRRT2	HRAS	14	94	89	22	67	0.0162347	0.99211	0.391325	1
SPANXB1	ZNF750	1	131	65	14	51	0.0171119	0.997941	0.391325	1
ZNF750	CHD8	11	101	85	41	44	0.0172434	0.992422	0.391325	1
NOTCH2	HRAS	31	77	89	39	50	0.0180612	0.989489	0.391325	1
ZNF750	LATS1	6	120	71	46	25	0.0194701	0.993231	0.395487	1
GAB1	HRAS	14	95	88	21	67	0.0218312	0.989133	0.417361	1
NOTCH1	HRAS	52	56	89	60	29	0.0258859	0.983698	0.467384	1
ZNF750	NOTCH1	24	57	116	28	88	0.0291225	0.983383	0.498148	1
ZNF750	PTPN14	8	116	73	44	29	0.0313575	0.986815	0.505469	1
MIDEAS	HRAS	35	80	82	36	46	0.032661	0.979915	0.505469	1
GAB1	ZNF750	5	115	77	30	47	0.0390247	0.985629	0.54078	1
ZNF750	NOTCH2	15	90	92	37	55	0.0391903	0.979347	0.54078	1
ZNF750	MBD6	12	95	90	40	50	0.0405571	0.979646	0.54078	1
ZNF750	TMEM86A	2	135	60	50	10	0.0415985	0.991453	0.54078	1
KANSL1	TP53	8	99	90	19	71	0.0435429	0.980505	0.544286	1
BICRA	TP53	26	67	104	51	53	0.0474797	0.971036	0.571515	1
KANSL1	KRAS	1	156	40	26	14	0.0539921	0.992227	0.626694	1
TP53	HRAS	26	63	108	53	55	0.0575254	0.964228	0.627634	1
MSH2	ZNF750	6	117	74	28	46	0.0579355	0.975778	0.627634	1
WBP1	HRAS	9	103	85	13	72	0.0605655	0.970117	0.634961	1
AJUBA	RREB1	7	101	89	10	79	0.0658473	0.969937	0.668762	1
KRAS	PTPN14	2	147	48	13	35	0.0697303	0.982564	0.686737	1
TP53	CHD8	21	84	92	58	34	0.0755721	0.953954	0.702215	1
SPANXB1	PTPN14	2	147	48	13	35	0.0804173	0.978799	0.702215	1
PRRT2	KRAS	2	148	47	34	13	0.086806	0.976994	0.702215	1
DRD5	TP53	6	110	81	8	73	0.0929566	0.960209	0.702215	1
KRAS	MIDEAS	5	116	76	10	66	0.0936529	0.95995	0.702215	1
CHD8	HRAS	27	88	82	28	54	0.0946224	0.93775	0.702215	1
ARHGAP35	HRAS	19	96	82	20	62	0.0955688	0.94072	0.702215	1
RREB1	TP53	31	63	103	55	48	0.0963488	0.935629	0.702215	1
KRAS	TMEM86A	0	170	27	15	12	0.0963933	1	0.702215	1
PRRT2	KANSL1	5	139	53	31	22	0.0965378	0.958898	0.702215	1
TMEM86A	HRAS	4	108	85	8	77	0.0989701	0.961853	0.702215	1
KANSL1	BICRA	12	105	80	15	65	0.1016	0.942254	0.702215	1
NOTCH1	TP53	43	49	105	69	36	0.104027	0.927732	0.702215	1
TMEM86A	ARHGAP35	2	148	47	10	37	0.104103	0.972428	0.702215	1
KRAS	MSH2	2	150	45	13	32	0.105727	0.970632	0.702215	1
BICRA	PTPN14	17	100	80	60	20	0.105872	0.934926	0.702215	1
MSH2	MLH1	2	149	46	32	14	0.109244	0.968309	0.703421	1
ZFP36L2	MLH1	1	160	36	21	15	0.110383	0.980883	0.703421	1
MSH2	HRAS	17	99	81	17	64	0.11629	0.927466	0.715636	1
MLH1	PTPN14	2	146	49	14	35	0.116704	0.965929	0.715636	1
ZNF750	RB1	7	133	57	45	12	0.124296	0.941435	0.748077	1
GAB1	TMEM86A	1	151	45	34	11	0.127664	0.975916	0.751891	1
KANSL1	ARHGAP35	6	137	54	21	33	0.131443	0.936897	0.751891	1
NOTCH2	TP53	28	76	93	42	51	0.13359	0.909651	0.751891	1
KRAS	LATS1	2	153	42	13	29	0.134184	0.960975	0.751891	1
LATS1	HRAS	15	100	82	16	66	0.15028	0.90583	0.827812	1
MLH1	TP53	5	107	85	11	74	0.163811	0.923877	0.88024	1
MSH2	TP53	12	96	89	22	67	0.167526	0.897789	0.88024	1
WBP1	ZNF750	4	127	66	18	48	0.167923	0.926558	0.88024	1
AJUBA	MSH2	3	149	45	14	31	0.176044	0.931597	0.895956	1
MIDEAS	TP53	26	73	98	45	53	0.178091	0.874988	0.895956	1
RB1	ARHGAP35	3	142	52	16	36	0.179191	0.934496	0.895956	1
RB1	NOTCH1	9	75	113	10	103	0.182661	0.899001	0.898611	1
ARHGAP35	TP53	16	95	86	23	63	0.185252	0.879659	0.898611	1
ZFP36L2	HRAS	9	103	85	13	72	0.199357	0.883298	0.915585	1
SPANXB1	KANSL1	2	157	38	13	25	0.201949	0.932911	0.915585	1
KRAS	NOTCH1	9	79	109	6	103	0.202664	0.879893	0.915585	1
ZNF750	TP53	31	97	69	21	48	0.206531	0.854622	0.915585	1
AJUBA	BICRA	8	111	78	9	69	0.210411	0.878837	0.915585	1
KRAS	BICRA	7	112	78	8	70	0.215936	0.879227	0.915585	1
SPANXB1	HRAS	7	108	82	8	74	0.216071	0.878454	0.915585	1
AJUBA	ARHGAP35	4	145	48	13	35	0.216364	0.900385	0.915585	1
RREB1	PTPN14	21	95	81	65	16	0.216585	0.848906	0.915585	1
ZFP36L2	TP53	11	107	79	11	68	0.220777	0.866492	0.915585	1
RB1	CHD8	5	128	64	14	50	0.221346	0.893534	0.915585	1
RB1	MLH1	1	163	33	18	15	0.222558	0.962485	0.915585	1
ZFP36L2	RB1	3	159	35	19	16	0.226624	0.91361	0.918496	1
MSH2	DRD5	2	151	44	32	12	0.228917	0.92037	0.918496	1
KRAS	CHD8	5	132	60	10	50	0.249329	0.870261	0.924339	1
KRAS	MBD6	6	126	65	9	56	0.254584	0.859099	0.924339	1
GAB1	TP53	13	96	88	22	66	0.260242	0.826621	0.924339	1
RB1	HRAS	5	102	90	14	76	0.26204	0.865629	0.924339	1
AJUBA	ZFP36L2	2	160	35	15	20	0.264692	0.905249	0.924339	1
SPANXB1	KRAS	1	168	28	14	14	0.266149	0.936871	0.924339	1
ZFP36L2	BICRA	10	108	79	12	67	0.267304	0.830835	0.924339	1
RB1	NOTCH2	6	114	77	13	64	0.271193	0.851313	0.924339	1
MSH2	TMEM86A	2	153	42	32	10	0.275006	0.900156	0.924339	1
LATS1	MLH1	3	153	41	28	13	0.278401	0.87901	0.924339	1
GAB1	KANSL1	6	141	50	29	21	0.279167	0.841854	0.924339	1
RREB1	RB1	6	98	93	80	13	0.279947	0.843478	0.924339	1
PRRT2	AJUBA	4	148	45	32	13	0.280932	0.861049	0.924339	1
WBP1	LATS1	4	148	45	18	27	0.280995	0.859786	0.924339	1
WBP1	AJUBA	2	160	35	20	15	0.281299	0.895883	0.924339	1
RB1	MBD6	4	120	73	15	58	0.285817	0.857648	0.924339	1
TMEM86A	MLH1	1	170	26	11	15	0.289023	0.935058	0.924339	1
ARHGAP35	MBD6	17	113	67	22	45	0.289301	0.795129	0.924339	1
KANSL1	HRAS	15	104	78	12	66	0.29235	0.796698	0.924339	1
LATS1	NOTCH1	22	76	99	9	90	0.296107	0.781889	0.924339	1
AJUBA	TP53	7	108	82	10	72	0.296551	0.823567	0.924339	1
ZFP36L2	ARHGAP35	6	142	49	16	33	0.302318	0.829128	0.924339	1
ZFP36L2	TMEM86A	2	165	30	20	10	0.302729	0.891809	0.924339	1
KRAS	ZNF750	4	134	59	11	48	0.303976	0.847102	0.924339	1
WBP1	TP53	8	104	85	14	71	0.305907	0.808976	0.924339	1
KANSL1	RB1	2	153	42	25	17	0.311515	0.880376	0.924339	1
HRAS	PTPN14	20	99	78	61	17	0.31813	0.766643	0.924339	1
SPANXB1	TP53	6	109	82	9	73	0.321956	0.811212	0.924339	1
MIDEAS	PTPN14	18	107	72	53	19	0.322536	0.76552	0.924339	1
NOTCH2	MLH1	7	118	72	63	9	0.32384	0.800736	0.924339	1
TP53	PTPN14	18	99	80	61	19	0.330436	0.761808	0.924339	1
MLH1	CHD8	6	132	59	10	49	0.333636	0.803298	0.924339	1
KRAS	TP53	6	109	82	9	73	0.335145	0.802123	0.924339	1
SPANXB1	WBP1	2	162	33	13	20	0.33656	0.864864	0.924339	1
PRRT2	RB1	3	145	49	33	16	0.340222	0.840303	0.924339	1
LATS1	TP53	15	102	80	16	64	0.340294	0.759289	0.924339	1
NOTCH2	PTPN14	19	109	69	51	18	0.340525	0.74903	0.924339	1
WBP1	KRAS	2	162	33	20	13	0.345149	0.861994	0.924339	1
BICRA	MLH1	8	112	77	69	8	0.345472	0.777517	0.924339	1
DRD5	HRAS	5	107	85	9	76	0.347154	0.802908	0.924339	1
GAB1	NOTCH2	18	110	69	17	52	0.348436	0.743218	0.924339	1
KRAS	RREB1	9	105	83	6	77	0.349827	0.769649	0.924339	1
WBP1	GAB1	6	146	45	16	29	0.365635	0.777692	0.95154	1
AJUBA	NOTCH1	12	80	105	5	100	0.365977	0.742831	0.95154	1
ZFP36L2	KRAS	2	162	33	20	13	0.383323	0.841791	0.974216	1
AJUBA	GAB1	4	149	44	13	31	0.391516	0.784235	0.974216	1
MBD6	PTPN14	17	115	65	45	20	0.403881	0.697053	0.974216	1
KRAS	DRD5	1	169	27	14	13	0.407092	0.876981	0.974216	1
AJUBA	HRAS	10	109	78	7	71	0.407171	0.717303	0.974216	1
ZNF750	HRAS	22	86	89	30	59	0.410504	0.683985	0.974216	1
AJUBA	CHD8	7	132	58	10	48	0.410676	0.734119	0.974216	1
PRRT2	MLH1	4	149	44	32	12	0.411015	0.768165	0.974216	1
AJUBA	MBD6	8	126	63	9	54	0.41187	0.725259	0.974216	1
TMEM86A	CHD8	5	135	57	7	50	0.412961	0.757548	0.974216	1
WBP1	CHD8	9	129	59	13	46	0.414224	0.715616	0.974216	1
LATS1	RB1	4	151	42	27	15	0.426046	0.77151	0.974216	1
KRAS	RB1	1	164	32	14	18	0.430612	0.866171	0.974216	1
GAB1	RB1	3	146	48	32	16	0.436147	0.774369	0.974216	1
PRRT2	ZFP36L2	6	145	46	30	16	0.442722	0.719029	0.974216	1
KANSL1	ZNF750	9	127	61	18	43	0.443647	0.693883	0.974216	1
KANSL1	MLH1	3	157	37	24	13	0.44566	0.765189	0.974216	1
TMEM86A	RB1	2	168	27	10	17	0.457624	0.818444	0.974216	1
ARHGAP35	CHD8	17	120	60	22	38	0.460522	0.645293	0.974216	1
SPANXB1	AJUBA	2	167	28	13	15	0.463494	0.791444	0.974216	1
DRD5	ARHGAP35	4	148	45	10	35	0.464086	0.732293	0.974216	1
ZFP36L2	ZNF750	9	132	56	13	43	0.465567	0.680484	0.974216	1
RB1	TP53	14	113	70	5	65	0.467911	0.655915	0.974216	1
KRAS	NOTCH2	8	120	69	7	62	0.473954	0.670655	0.974216	1
NOTCH2	MBD6	33	98	66	37	29	0.476899	0.60688	0.974216	1
PRRT2	TP53	17	99	81	19	62	0.481238	0.626309	0.974216	1
ZNF750	MLH1	5	134	58	47	11	0.481349	0.70489	0.974216	1
GAB1	KRAS	4	151	42	31	11	0.486353	0.710034	0.974216	1
DRD5	PTPN14	5	151	41	9	32	0.486971	0.699397	0.974216	1
ZNF750	DRD5	6	137	54	46	8	0.491863	0.683944	0.974216	1
DRD5	RB1	3	167	27	11	16	0.492201	0.739197	0.974216	1
MLH1	HRAS	10	110	77	6	71	0.492237	0.641132	0.974216	1
KANSL1	CHD8	12	127	58	15	43	0.492602	0.631386	0.974216	1
LATS1	BICRA	18	107	72	13	59	0.495212	0.609846	0.974216	1
KRAS	ARHGAP35	5	148	44	10	34	0.500528	0.682004	0.974216	1
PRRT2	CHD8	16	122	59	20	39	0.507209	0.603135	0.974216	1
LATS1	RREB1	20	100	77	11	66	0.507974	0.593461	0.974216	1
TMEM86A	TP53	7	113	77	5	72	0.509503	0.654612	0.974216	1
AJUBA	MLH1	2	166	29	15	14	0.512029	0.75535	0.974216	1
NOTCH1	PTPN14	29	77	91	83	8	0.512131	0.576399	0.974216	1
RREB1	MLH1	10	105	82	76	6	0.515188	0.618028	0.974216	1
KANSL1	PTPN14	9	142	46	18	28	0.520609	0.62325	0.974216	1
GAB1	PTPN14	10	135	52	25	27	0.521124	0.614364	0.974216	1
LATS1	NOTCH2	17	113	67	14	53	0.528123	0.580684	0.974216	1
ZFP36L2	DRD5	4	165	28	18	10	0.529137	0.683741	0.974216	1
CHD8	PTPN14	17	122	58	38	20	0.553047	0.557161	0.974216	1
WBP1	PRRT2	7	146	44	15	29	0.555944	0.603836	0.974216	1
SPANXB1	CHD8	7	134	56	8	48	0.558026	0.60177	0.974216	1
ZFP36L2	GAB1	6	146	45	16	29	0.558614	0.615133	0.974216	1
RB1	PTPN14	5	146	46	14	32	0.561227	0.632972	0.974216	1
KANSL1	TMEM86A	3	161	33	24	9	0.567577	0.672706	0.974216	1
LATS1	ARHGAP35	11	138	48	20	28	0.567755	0.566391	0.974216	1
TMEM86A	LATS1	4	158	35	8	27	0.56924	0.649254	0.974216	1
SPANXB1	MLH1	2	168	27	13	14	0.569446	0.708392	0.974216	1
ZFP36L2	MBD6	10	123	64	12	52	0.570817	0.566999	0.974216	1
AJUBA	TMEM86A	2	170	25	15	10	0.5779	0.711099	0.974216	1
KANSL1	NOTCH1	22	80	95	5	90	0.581567	0.515634	0.974216	1
AJUBA	MIDEAS	10	119	68	7	61	0.581927	0.555112	0.974216	1
MIDEAS	NOTCH1	57	71	69	14	55	0.581943	0.492967	0.974216	1
ZFP36L2	NOTCH1	18	81	98	4	94	0.587397	0.521678	0.974216	1
WBP1	MBD6	12	125	60	10	50	0.587717	0.538195	0.974216	1
PRRT2	MSH2	11	138	48	25	23	0.588875	0.542482	0.974216	1
MBD6	NOTCH1	50	73	74	12	62	0.594773	0.480999	0.974216	1
WBP1	NOTCH2	13	118	66	9	57	0.595075	0.526043	0.974216	1
SPANXB1	NOTCH2	9	121	67	6	61	0.597385	0.545253	0.974216	1
PRRT2	PTPN14	12	136	49	24	25	0.601204	0.526337	0.974216	1
GAB1	RREB1	24	100	73	11	62	0.601362	0.4932	0.974216	1
PRRT2	RREB1	25	100	72	11	61	0.602901	0.489636	0.974216	1
MSH2	PTPN14	11	137	49	23	26	0.603715	0.528249	0.974216	1
DRD5	CHD8	7	135	55	7	48	0.607493	0.561402	0.974216	1
ZFP36L2	LATS1	7	151	39	15	24	0.612668	0.55612	0.974216	1
KANSL1	LATS1	8	147	42	19	23	0.613093	0.540854	0.974216	1
GAB1	MSH2	11	139	47	24	23	0.613251	0.517882	0.974216	1
WBP1	ZFP36L2	4	157	36	18	18	0.622558	0.588343	0.974216	1
TMEM86A	MBD6	6	129	62	6	56	0.626859	0.547875	0.974216	1
DRD5	NOTCH2	9	122	66	5	61	0.638076	0.512929	0.974216	1
WBP1	NOTCH1	19	82	96	3	93	0.638415	0.462698	0.974216	1
ARHGAP35	MLH1	6	148	43	33	10	0.639884	0.536299	0.974216	1
MSH2	ARHGAP35	12	136	49	22	27	0.644336	0.480497	0.974216	1
GAB1	NOTCH1	30	80	87	5	82	0.644416	0.441078	0.974216	1
AJUBA	KANSL1	5	158	34	12	22	0.652255	0.539532	0.974216	1
RB1	MIDEAS	7	114	76	12	64	0.656189	0.506939	0.974216	1
MLH1	NOTCH1	14	83	100	2	98	0.6597	0.455477	0.974216	1
ZFP36L2	MIDEAS	12	116	69	10	59	0.660176	0.464257	0.974216	1
AJUBA	KRAS	3	168	26	14	12	0.662895	0.58394	0.974216	1
TMEM86A	DRD5	2	173	22	10	12	0.663057	0.631333	0.974216	1
ARHGAP35	MIDEAS	23	110	64	16	48	0.669293	0.423221	0.974216	1
NOTCH2	MIDEAS	40	96	61	30	31	0.6716	0.404704	0.974216	1
MLH1	MIDEAS	10	120	67	6	61	0.676957	0.455061	0.974216	1
RB1	BICRA	8	109	80	11	69	0.677827	0.474458	0.974216	1
PRRT2	DRD5	5	152	40	31	9	0.685293	0.506823	0.974216	1
GAB1	CHD8	17	124	56	18	38	0.685901	0.417888	0.974216	1
ARHGAP35	NOTCH2	23	111	63	16	47	0.687351	0.403644	0.974216	1
MSH2	RB1	4	148	45	30	15	0.694303	0.516107	0.974216	1
WBP1	KANSL1	6	154	37	16	21	0.697844	0.471128	0.974216	1
SPANXB1	ARHGAP35	6	149	42	9	33	0.703831	0.464719	0.974216	1
MSH2	LATS1	10	142	45	24	21	0.70551	0.425576	0.974216	1
AJUBA	NOTCH2	11	121	65	6	59	0.710096	0.413878	0.974216	1
KANSL1	DRD5	4	160	33	23	10	0.712099	0.49862	0.974216	1
TMEM86A	PTPN14	5	153	39	7	32	0.713496	0.473856	0.974216	1
ZFP36L2	RREB1	15	104	78	7	71	0.721192	0.385524	0.974216	1
ARHGAP35	PTPN14	14	135	48	25	23	0.721719	0.389152	0.974216	1
WBP1	MSH2	8	149	40	14	26	0.727405	0.414755	0.974216	1
PRRT2	LATS1	11	141	45	25	20	0.732212	0.38984	0.974216	1
TMEM86A	BICRA	8	116	73	4	69	0.734806	0.407416	0.974216	1
WBP1	MLH1	4	163	30	18	12	0.737861	0.462172	0.974216	1
LATS1	PTPN14	12	141	44	19	25	0.74448	0.372148	0.974216	1
DRD5	BICRA	9	115	73	5	68	0.744684	0.391671	0.974216	1
KANSL1	MBD6	16	124	57	11	46	0.750415	0.348609	0.974216	1
WBP1	PTPN14	8	146	43	14	29	0.752582	0.385683	0.974216	1
MSH2	MBD6	20	121	56	14	42	0.753017	0.335926	0.974216	1
SPANXB1	NOTCH1	14	84	99	1	98	0.753122	0.349705	0.974216	1
TMEM86A	NOTCH1	11	84	102	1	101	0.753795	0.366461	0.974216	1
BICRA	ARHGAP35	26	107	64	51	13	0.757083	0.322042	0.974216	1
TMEM86A	RREB1	9	108	80	3	77	0.760373	0.36911	0.974216	1
ARHGAP35	NOTCH1	34	80	83	5	78	0.761369	0.309021	0.974216	1
MIDEAS	CHD8	33	104	60	38	22	0.76588	0.305155	0.974216	1
PRRT2	NOTCH2	23	114	60	13	47	0.768419	0.312675	0.974216	1
KANSL1	RREB1	21	105	71	6	65	0.768809	0.315948	0.974216	1
DRD5	NOTCH1	13	84	100	1	99	0.771095	0.341182	0.974216	1
TMEM86A	NOTCH2	8	123	66	4	62	0.787456	0.344561	0.974216	1
AJUBA	DRD5	3	169	25	14	11	0.788785	0.439085	0.974216	1
RREB1	MBD6	45	94	58	41	17	0.791861	0.270029	0.974216	1
RREB1	ARHGAP35	29	101	67	57	10	0.795228	0.274923	0.974216	1
KRAS	MLH1	3	169	25	12	13	0.797151	0.425522	0.974216	1
KANSL1	NOTCH2	18	118	61	9	52	0.798056	0.287115	0.974216	1
BICRA	NOTCH2	45	95	57	32	25	0.802807	0.256455	0.974216	1
WBP1	TMEM86A	3	166	28	19	9	0.802876	0.420587	0.974216	1
MLH1	MBD6	10	129	58	6	52	0.803611	0.307992	0.974216	1
LATS1	CHD8	17	128	52	14	38	0.805316	0.281958	0.974216	1
LATS1	MBD6	18	122	57	13	44	0.809642	0.273617	0.974216	1
NOTCH1	CHD8	48	78	71	64	7	0.813137	0.24295	0.974216	1
SPANXB1	MIDEAS	11	122	64	4	60	0.81818	0.284308	0.974216	1
GAB1	MIDEAS	24	115	58	11	47	0.819591	0.252149	0.974216	1
PRRT2	MIDEAS	24	114	59	12	47	0.820086	0.250473	0.974216	1
WBP1	MIDEAS	16	120	61	6	55	0.820456	0.264535	0.974216	1
SPANXB1	MBD6	10	130	57	5	52	0.820516	0.28686	0.974216	1
ZFP36L2	NOTCH2	15	120	62	7	55	0.822679	0.267104	0.974216	1
WBP1	RREB1	18	107	72	4	68	0.825041	0.253758	0.974216	1
TMEM86A	MIDEAS	8	122	67	4	63	0.825609	0.295523	0.974216	1
BICRA	NOTCH1	65	73	59	12	47	0.827748	0.223835	0.974216	1
SPANXB1	DRD5	3	171	23	12	11	0.827794	0.386148	0.974216	1
RREB1	NOTCH1	71	70	56	15	41	0.82919	0.222055	0.974216	1
PRRT2	NOTCH1	33	82	82	3	79	0.829425	0.230272	0.974216	1
ZFP36L2	KANSL1	7	155	35	15	20	0.829468	0.301938	0.974216	1
LATS1	MIDEAS	20	115	62	11	51	0.831577	0.242504	0.974216	1
ZFP36L2	CHD8	13	133	51	9	42	0.831799	0.263081	0.974216	1
SPANXB1	BICRA	12	117	68	3	65	0.840757	0.250916	0.974216	1
RREB1	CHD8	40	96	61	46	15	0.843054	0.210931	0.974216	1
ZFP36L2	PTPN14	10	148	39	12	27	0.844836	0.2601	0.974216	1
SPANXB1	RREB1	13	109	75	2	73	0.844896	0.241712	0.974216	1
DRD5	MIDEAS	9	121	67	5	62	0.847721	0.261464	0.974216	1
SPANXB1	LATS1	6	157	34	9	25	0.85029	0.283143	0.974216	1
SPANXB1	RB1	3	166	28	12	16	0.8512	0.352106	0.974216	1
MSH2	NOTCH2	23	116	58	11	47	0.852922	0.211326	0.974216	1
RREB1	NOTCH2	50	91	56	36	20	0.853085	0.195796	0.974216	1
GAB1	ARHGAP35	14	137	46	21	25	0.853813	0.227843	0.974216	1
PRRT2	ARHGAP35	15	137	45	21	24	0.8558	0.222796	0.974216	1
GAB1	MLH1	7	153	37	28	9	0.857622	0.259619	0.974216	1
MSH2	NOTCH1	32	83	82	2	80	0.858803	0.195525	0.974216	1
KANSL1	MIDEAS	19	118	60	8	52	0.860481	0.207847	0.974216	1
SPANXB1	PRRT2	7	153	37	8	29	0.862373	0.25378	0.974216	1
DRD5	LATS1	6	158	33	8	25	0.863305	0.269584	0.974216	1
GAB1	MBD6	22	122	53	13	40	0.872165	0.18898	0.9772	1
NOTCH2	CHD8	35	107	55	35	20	0.873894	0.175698	0.9772	1
KANSL1	MSH2	11	147	39	16	23	0.876276	0.208927	0.9772	1
SPANXB1	TMEM86A	3	173	21	12	9	0.882667	0.304735	0.9772	1
SPANXB1	GAB1	7	154	36	8	28	0.886468	0.218239	0.9772	1
MSH2	RREB1	28	105	64	6	58	0.889632	0.160058	0.9772	1
PRRT2	BICRA	27	111	59	9	50	0.890841	0.15922	0.9772	1
BICRA	CHD8	38	103	56	39	17	0.895718	0.146916	0.9772	1
PRRT2	MBD6	23	122	52	13	39	0.896226	0.156049	0.9772	1
WBP1	DRD5	4	165	28	18	10	0.898956	0.24373	0.9772	1
MIDEAS	MBD6	41	105	51	30	21	0.900208	0.140894	0.9772	1
MSH2	MIDEAS	25	117	55	9	46	0.910602	0.135161	0.9772	1
AJUBA	PTPN14	9	152	36	8	28	0.912532	0.166892	0.9772	1
WBP1	RB1	4	160	33	18	15	0.914016	0.217487	0.9772	1
GAB1	BICRA	27	112	58	8	50	0.917293	0.124901	0.9772	1
ZFP36L2	MSH2	9	150	38	13	25	0.920936	0.153305	0.9772	1
PRRT2	GAB1	15	141	41	21	20	0.923005	0.130661	0.9772	1
DRD5	MBD6	9	130	58	5	53	0.925223	0.14758	0.9772	1
AJUBA	LATS1	8	157	32	9	23	0.929432	0.145603	0.9772	1
DRD5	RREB1	12	109	76	2	74	0.929552	0.130366	0.9772	1
AJUBA	RB1	4	165	28	13	15	0.932134	0.185824	0.9772	1
MBD6	CHD8	33	113	51	29	22	0.933155	0.100163	0.9772	1
WBP1	ARHGAP35	11	147	39	11	28	0.936235	0.120227	0.9772	1
RREB1	MIDEAS	54	94	49	32	17	0.939075	0.0879619	0.9772	1
BICRA	MBD6	45	103	49	32	17	0.942317	0.0848894	0.9772	1
GAB1	LATS1	13	144	40	22	18	0.950654	0.0925141	0.9772	1
GAB1	DRD5	7	155	35	28	7	0.954991	0.107792	0.9772	1
MSH2	BICRA	28	114	55	6	49	0.956536	0.0696069	0.9772	1
BICRA	MIDEAS	51	100	46	26	20	0.961144	0.0584532	0.9772	1
RREB1	BICRA	59	93	45	27	18	0.963078	0.0552026	0.9772	1
SPANXB1	ZFP36L2	6	166	25	9	16	0.963776	0.0961501	0.9772	1
WBP1	BICRA	20	118	59	2	57	0.965021	0.0612489	0.9772	1
NOTCH2	NOTCH1	65	80	52	5	47	0.969564	0.0456489	0.9772	1
MSH2	CHD8	22	130	45	12	33	0.971175	0.0504831	0.9772	1
DRD5	MLH1	4	171	22	10	12	0.971187	0.0990185	0.9772	1
SPANXB1	MSH2	9	157	31	6	25	0.979435	0.0500475	0.982458	1
PRRT2	TMEM86A	8	157	32	28	4	0.987036	0.036497	0.987036	1

## Sheet: DISCOVER_StratifiedByMMR
i_gene	j_gene	b1	b0	diff	i1j0	i0j1	p_mu	p_co	adjusted_p_mu	adjusted_p_co
TP53	HRAS	26	63	108	53	55	0.000498686	0.999795	0.162073	1
AJUBA	ZNF750	1	129	67	16	51	0.00495004	0.999494	0.570467	1
RB1	HRAS	5	102	90	14	76	0.00526585	0.998558	0.570467	1
KRAS	HRAS	3	104	90	12	78	0.00937645	0.997769	0.761837	1
ZNF750	MIDEAS	8	82	107	44	63	0.0199886	0.991706	0.861006	1
ZNF750	RREB1	11	70	116	41	75	0.0256733	0.987848	0.861006	1
ZNF750	PTPN14	8	116	73	44	29	0.0263694	0.989606	0.861006	1
ZNF750	HRAS	22	86	89	30	59	0.0287235	0.985243	0.861006	1
GAB1	TMEM86A	1	151	45	34	11	0.059716	0.990424	0.861006	1
MSH2	MLH1	2	149	46	32	14	0.0609376	0.984857	0.861006	1
KANSL1	BICRA	12	105	80	15	65	0.0617782	0.967098	0.861006	1
RB1	NOTCH1	9	75	113	10	103	0.0644454	0.968663	0.861006	1
KRAS	PTPN14	2	147	48	13	35	0.0692834	0.982021	0.861006	1
PRRT2	KANSL1	5	139	53	31	22	0.0742024	0.969879	0.861006	1
ZNF750	LATS1	6	120	71	46	25	0.0765499	0.967119	0.861006	1
KANSL1	KRAS	1	156	40	26	14	0.0803917	0.986003	0.861006	1
MLH1	PTPN14	2	146	49	14	35	0.081264	0.978249	0.861006	1
MSH2	DRD5	2	151	44	32	12	0.0825826	0.978064	0.861006	1
ZNF750	NOTCH1	24	57	116	28	88	0.0905928	0.943441	0.861006	1
ZFP36L2	MLH1	1	160	36	21	15	0.102818	0.98127	0.861006	1
ZNF750	BICRA	10	78	109	42	67	0.105666	0.941953	0.861006	1
AJUBA	RREB1	7	101	89	10	79	0.107182	0.946762	0.861006	1
RREB1	RB1	6	98	93	80	13	0.107536	0.949292	0.861006	1
KANSL1	ARHGAP35	6	137	54	21	33	0.113691	0.946641	0.861006	1
KRAS	TMEM86A	0	170	27	15	12	0.119175	1	0.861006	1
PRRT2	HRAS	14	94	89	22	67	0.125302	0.924288	0.861006	1
KRAS	RB1	1	164	32	14	18	0.126569	0.975079	0.861006	1
ARHGAP35	MBD6	17	113	67	22	45	0.131909	0.917078	0.861006	1
SPANXB1	PTPN14	2	147	48	13	35	0.133766	0.960457	0.861006	1
MBD6	TP53	16	72	109	46	63	0.138934	0.912724	0.861006	1
KRAS	LATS1	2	153	42	13	29	0.139599	0.957214	0.861006	1
KANSL1	TP53	8	99	90	19	71	0.139908	0.925226	0.861006	1
TMEM86A	ARHGAP35	2	148	47	10	37	0.140092	0.957049	0.861006	1
PRRT2	KRAS	2	148	47	34	13	0.140092	0.957049	0.861006	1
ZFP36L2	HRAS	9	103	85	13	72	0.141091	0.921969	0.861006	1
SPANXB1	ZNF750	1	131	65	14	51	0.149918	0.970113	0.861006	1
TMEM86A	HRAS	4	108	85	8	77	0.150216	0.934876	0.861006	1
ZNF750	ARHGAP35	7	113	77	45	32	0.150319	0.922192	0.861006	1
BICRA	HRAS	32	71	94	45	49	0.151935	0.893038	0.861006	1
GAB1	HRAS	14	95	88	21	67	0.152332	0.905435	0.861006	1
RB1	NOTCH2	6	114	77	13	64	0.152374	0.924323	0.861006	1
RB1	ARHGAP35	3	142	52	16	36	0.152394	0.941777	0.861006	1
KRAS	MIDEAS	5	116	76	10	66	0.152648	0.927804	0.861006	1
NOTCH2	HRAS	31	77	89	39	50	0.153375	0.891642	0.861006	1
PRRT2	ZNF750	5	114	78	31	47	0.161698	0.923348	0.861006	1
ZFP36L2	BICRA	10	108	79	12	67	0.166485	0.902531	0.861006	1
KANSL1	RB1	2	153	42	25	17	0.167708	0.94594	0.861006	1
NOTCH2	MBD6	33	98	66	37	29	0.167779	0.881296	0.861006	1
SPANXB1	KANSL1	2	157	38	13	25	0.169142	0.946779	0.861006	1
GAB1	KANSL1	6	141	50	29	21	0.170265	0.914093	0.861006	1
ZNF750	RB1	7	133	57	45	12	0.176072	0.911861	0.861006	1
GAB1	ZNF750	5	115	77	30	47	0.176504	0.9148	0.861006	1
SPANXB1	WBP1	2	162	33	13	20	0.189864	0.938259	0.861006	1
DRD5	HRAS	5	107	85	9	76	0.193306	0.904633	0.861006	1
KRAS	NOTCH1	9	79	109	6	103	0.195435	0.884892	0.861006	1
KRAS	MSH2	2	150	45	13	32	0.195782	0.934793	0.861006	1
MSH2	TMEM86A	2	153	42	32	10	0.195782	0.934793	0.861006	1
NOTCH2	MLH1	7	118	72	63	9	0.19639	0.892072	0.861006	1
BICRA	MLH1	8	112	77	69	8	0.200772	0.885162	0.861006	1
GAB1	NOTCH2	18	110	69	17	52	0.20359	0.862584	0.861006	1
WBP1	CHD8	9	129	59	13	46	0.2106	0.87591	0.861006	1
RB1	MBD6	4	120	73	15	58	0.211577	0.900847	0.861006	1
RREB1	HRAS	38	68	91	48	43	0.212912	0.841025	0.861006	1
KRAS	ZNF750	4	134	59	11	48	0.213093	0.902946	0.861006	1
WBP1	LATS1	4	148	45	18	27	0.219321	0.898856	0.861006	1
LATS1	NOTCH1	22	76	99	9	90	0.230968	0.83532	0.861006	1
ZNF750	TMEM86A	2	135	60	50	10	0.23311	0.916728	0.861006	1
BICRA	PTPN14	17	100	80	60	20	0.233953	0.83963	0.861006	1
RB1	MLH1	1	163	33	18	15	0.234745	0.942953	0.861006	1
AJUBA	ZFP36L2	2	160	35	15	20	0.235215	0.9166	0.861006	1
NOTCH1	HRAS	52	56	89	60	29	0.236779	0.816683	0.861006	1
WBP1	GAB1	6	146	45	16	29	0.245182	0.866734	0.861006	1
KRAS	TP53	6	109	82	9	73	0.251898	0.86229	0.861006	1
MLH1	CHD8	6	132	59	10	49	0.255607	0.858316	0.861006	1
RB1	PTPN14	5	146	46	14	32	0.256169	0.869626	0.861006	1
AJUBA	MSH2	3	149	45	14	31	0.256452	0.888906	0.861006	1
AJUBA	ARHGAP35	4	145	48	13	35	0.260426	0.872505	0.861006	1
LATS1	HRAS	15	100	82	16	66	0.263346	0.820341	0.861006	1
RB1	CHD8	5	128	64	14	50	0.264819	0.859262	0.861006	1
LATS1	MLH1	3	153	41	28	13	0.264822	0.883796	0.861006	1
MBD6	HRAS	27	81	89	35	54	0.26808	0.802056	0.861006	1
WBP1	HRAS	9	103	85	13	72	0.272681	0.831104	0.861006	1
MLH1	TP53	5	107	85	11	74	0.276225	0.851933	0.861006	1
MBD6	NOTCH1	50	73	74	12	62	0.281037	0.783476	0.861006	1
PRRT2	MLH1	4	149	44	32	12	0.282175	0.859748	0.861006	1
ZNF750	NOTCH2	15	90	92	37	55	0.285079	0.803844	0.861006	1
PRRT2	CHD8	16	122	59	20	39	0.289882	0.79737	0.861006	1
GAB1	RREB1	24	100	73	11	62	0.293738	0.782651	0.861006	1
MIDEAS	NOTCH1	57	71	69	14	55	0.298287	0.766197	0.861006	1
AJUBA	TP53	7	108	82	10	72	0.300155	0.821618	0.861006	1
ZFP36L2	ARHGAP35	6	142	49	16	33	0.306121	0.823256	0.861006	1
ZFP36L2	KRAS	2	162	33	20	13	0.30739	0.880337	0.861006	1
WBP1	MBD6	12	125	60	10	50	0.307562	0.792847	0.861006	1
PRRT2	RB1	3	145	49	33	16	0.308845	0.856361	0.861006	1
KRAS	CHD8	5	132	60	10	50	0.310159	0.828105	0.861006	1
PRRT2	RREB1	25	100	72	11	61	0.313793	0.764526	0.861006	1
RREB1	MBD6	45	94	58	41	17	0.31433	0.75528	0.861006	1
WBP1	AJUBA	2	160	35	20	15	0.316598	0.877714	0.861006	1
AJUBA	BICRA	8	111	78	9	69	0.318775	0.798993	0.861006	1
GAB1	RB1	3	146	48	32	16	0.324317	0.846816	0.861006	1
ARHGAP35	CHD8	17	120	60	22	38	0.327637	0.76357	0.861006	1
KANSL1	MLH1	3	157	37	24	13	0.330281	0.845016	0.861006	1
RREB1	MLH1	10	105	82	76	6	0.331695	0.779182	0.861006	1
LATS1	RB1	4	151	42	27	15	0.332515	0.827766	0.861006	1
TMEM86A	MLH1	1	170	26	11	15	0.333749	0.908221	0.861006	1
ZNF750	CHD8	11	101	85	41	44	0.334361	0.773837	0.861006	1
DRD5	ARHGAP35	4	148	45	10	35	0.335002	0.824729	0.861006	1
AJUBA	NOTCH1	12	80	105	5	100	0.337101	0.766794	0.861006	1
ARHGAP35	HRAS	19	96	82	20	62	0.344397	0.744694	0.861006	1
NOTCH1	TP53	43	49	105	69	36	0.346967	0.722431	0.861006	1
PRRT2	MSH2	11	138	48	25	23	0.352008	0.760793	0.861006	1
KRAS	DRD5	1	169	27	14	13	0.355149	0.899165	0.861006	1
WBP1	PRRT2	7	146	44	15	29	0.355423	0.779738	0.861006	1
SPANXB1	KRAS	1	168	28	14	14	0.355701	0.90045	0.861006	1
RREB1	PTPN14	21	95	81	65	16	0.357725	0.729684	0.861006	1
PRRT2	AJUBA	4	148	45	32	13	0.359486	0.807206	0.861006	1
NOTCH2	MIDEAS	40	96	61	30	31	0.360145	0.714102	0.861006	1
HRAS	PTPN14	20	99	78	61	17	0.366364	0.726595	0.861006	1
KRAS	BICRA	7	112	78	8	70	0.379094	0.757758	0.861006	1
AJUBA	GAB1	4	149	44	13	31	0.380344	0.79235	0.861006	1
RB1	MIDEAS	7	114	76	12	64	0.38665	0.752008	0.861006	1
SPANXB1	CHD8	7	134	56	8	48	0.389443	0.751784	0.861006	1
ZFP36L2	RB1	3	159	35	19	16	0.390562	0.805485	0.861006	1
MSH2	MBD6	20	121	56	14	42	0.392278	0.702738	0.861006	1
GAB1	MSH2	11	139	47	24	23	0.392962	0.726408	0.861006	1
KANSL1	CHD8	12	127	58	15	43	0.396631	0.717874	0.861006	1
PRRT2	ZFP36L2	6	145	46	30	16	0.398576	0.753488	0.861006	1
ZFP36L2	MBD6	10	123	64	12	52	0.401866	0.722013	0.861006	1
MIDEAS	PTPN14	18	107	72	53	19	0.404402	0.693661	0.861006	1
MIDEAS	CHD8	33	104	60	38	22	0.405389	0.676367	0.861006	1
TMEM86A	CHD8	5	135	57	7	50	0.40962	0.754465	0.861006	1
CHD8	HRAS	27	88	82	28	54	0.410421	0.674858	0.861006	1
ZNF750	TP53	31	97	69	21	48	0.416065	0.682428	0.861006	1
WBP1	NOTCH2	13	118	66	9	57	0.422272	0.692438	0.861006	1
DRD5	BICRA	9	115	73	5	68	0.425337	0.706618	0.861006	1
ZFP36L2	GAB1	6	146	45	16	29	0.425557	0.731718	0.861006	1
ARHGAP35	MIDEAS	23	110	64	16	48	0.429337	0.663339	0.861006	1
WBP1	KRAS	2	162	33	20	13	0.433092	0.809119	0.861006	1
TP53	PTPN14	18	99	80	61	19	0.433671	0.672577	0.861006	1
LATS1	RREB1	20	100	77	11	66	0.436436	0.660475	0.861006	1
LATS1	BICRA	18	107	72	13	59	0.440201	0.661499	0.861006	1
GAB1	CHD8	17	124	56	18	38	0.442593	0.662584	0.861006	1
SPANXB1	MLH1	2	168	27	13	14	0.450028	0.799183	0.861006	1
ZFP36L2	TMEM86A	2	165	30	20	10	0.451921	0.794734	0.861006	1
SPANXB1	HRAS	7	108	82	8	74	0.452467	0.699398	0.861006	1
AJUBA	MLH1	2	166	29	15	14	0.453659	0.793937	0.861006	1
ZFP36L2	MIDEAS	12	116	69	10	59	0.453854	0.666355	0.861006	1
RREB1	NOTCH1	71	70	56	15	41	0.455906	0.622399	0.861006	1
KRAS	MBD6	6	126	65	9	56	0.455961	0.704443	0.861006	1
LATS1	NOTCH2	17	113	67	14	53	0.459773	0.645366	0.861006	1
BICRA	NOTCH2	45	95	57	32	25	0.46157	0.618647	0.861006	1
AJUBA	CHD8	7	132	58	10	48	0.461706	0.689711	0.861006	1
KANSL1	NOTCH1	22	80	95	5	90	0.46429	0.630467	0.861006	1
NOTCH2	PTPN14	19	109	69	51	18	0.464581	0.636579	0.861006	1
SPANXB1	NOTCH2	9	121	67	6	61	0.467499	0.670471	0.861006	1
MSH2	ARHGAP35	12	136	49	22	27	0.47648	0.647992	0.861006	1
TMEM86A	MBD6	6	129	62	6	56	0.478737	0.685149	0.861006	1
RREB1	CHD8	40	96	61	46	15	0.48022	0.601597	0.861006	1
MIDEAS	HRAS	35	80	82	36	46	0.494182	0.588838	0.861006	1
WBP1	ZFP36L2	4	157	36	18	18	0.495985	0.705028	0.861006	1
KRAS	RREB1	9	105	83	6	77	0.499079	0.639484	0.861006	1
BICRA	NOTCH1	65	73	59	12	47	0.503688	0.577228	0.861006	1
WBP1	MSH2	8	149	40	14	26	0.505664	0.644577	0.861006	1
ARHGAP35	NOTCH2	23	111	63	16	47	0.508797	0.587639	0.861006	1
DRD5	CHD8	7	135	55	7	48	0.51501	0.643026	0.861006	1
NOTCH1	PTPN14	29	77	91	83	8	0.515542	0.572657	0.861006	1
KRAS	NOTCH2	8	120	69	7	62	0.519622	0.628583	0.861006	1
ZFP36L2	NOTCH1	18	81	98	4	94	0.52253	0.582197	0.861006	1
GAB1	KRAS	4	151	42	31	11	0.523094	0.678811	0.861006	1
AJUBA	HRAS	10	109	78	7	71	0.525913	0.610869	0.861006	1
WBP1	NOTCH1	19	82	96	3	93	0.526152	0.578455	0.861006	1
GAB1	NOTCH1	30	80	87	5	82	0.526802	0.561566	0.861006	1
BICRA	ARHGAP35	26	107	64	51	13	0.526871	0.566637	0.861006	1
DRD5	MIDEAS	9	121	67	5	62	0.533385	0.608874	0.861006	1
GAB1	PTPN14	10	135	52	25	27	0.53468	0.602217	0.861006	1
MSH2	ZNF750	6	117	74	28	46	0.539242	0.633705	0.861006	1
RREB1	NOTCH2	50	91	56	36	20	0.541657	0.537989	0.861006	1
MLH1	MIDEAS	10	120	67	6	61	0.542563	0.593547	0.861006	1
BICRA	MBD6	45	103	49	32	17	0.543265	0.539926	0.861006	1
ARHGAP35	TP53	16	95	86	23	63	0.544066	0.567634	0.861006	1
GAB1	TP53	13	96	88	22	66	0.544289	0.57754	0.861006	1
SPANXB1	AJUBA	2	167	28	13	15	0.544359	0.731969	0.861006	1
PRRT2	DRD5	5	152	40	31	9	0.54523	0.641967	0.861006	1
ZFP36L2	RREB1	15	104	78	7	71	0.546008	0.567943	0.861006	1
BICRA	TP53	26	67	104	51	53	0.546241	0.545717	0.861006	1
WBP1	ZNF750	4	127	66	18	48	0.546369	0.661762	0.861006	1
MSH2	HRAS	17	99	81	17	64	0.547593	0.563345	0.861006	1
TP53	CHD8	21	84	92	58	34	0.550775	0.548785	0.861006	1
KANSL1	TMEM86A	3	161	33	24	9	0.55476	0.678778	0.861006	1
KANSL1	HRAS	15	104	78	12	66	0.556051	0.558542	0.861006	1
RB1	BICRA	8	109	80	11	69	0.560287	0.588998	0.861006	1
BICRA	CHD8	38	103	56	39	17	0.561092	0.523497	0.861006	1
RREB1	TP53	31	63	103	55	48	0.561601	0.524138	0.861006	1
AJUBA	MBD6	8	126	63	9	54	0.566244	0.584961	0.861006	1
KRAS	ARHGAP35	5	148	44	10	34	0.568123	0.619022	0.861006	1
MIDEAS	MBD6	41	105	51	30	21	0.571899	0.51212	0.861006	1
NOTCH2	TP53	28	76	93	42	51	0.581108	0.508233	0.861006	1
MIDEAS	TP53	26	73	98	45	53	0.583526	0.507774	0.861006	1
ARHGAP35	MLH1	6	148	43	33	10	0.584511	0.589516	0.861006	1
PRRT2	MIDEAS	24	114	59	12	47	0.587091	0.509319	0.861006	1
TMEM86A	BICRA	8	116	73	4	69	0.587542	0.563084	0.861006	1
DRD5	NOTCH2	9	122	66	5	61	0.592434	0.551237	0.861006	1
RREB1	ARHGAP35	29	101	67	57	10	0.594169	0.495011	0.861006	1
WBP1	KANSL1	6	154	37	16	21	0.595378	0.580985	0.861006	1
MLH1	NOTCH1	14	83	100	2	98	0.597632	0.519028	0.861006	1
LATS1	TP53	15	102	80	16	64	0.600821	0.51607	0.861006	1
WBP1	RREB1	18	107	72	4	68	0.601737	0.505363	0.861006	1
SPANXB1	ARHGAP35	6	149	42	9	33	0.604063	0.571632	0.861006	1
SPANXB1	MBD6	10	130	57	5	52	0.605329	0.532501	0.861006	1
LATS1	ARHGAP35	11	138	48	20	28	0.607184	0.524738	0.861006	1
MBD6	PTPN14	17	115	65	45	20	0.608015	0.501292	0.861006	1
WBP1	TP53	8	104	85	14	71	0.608518	0.545719	0.861006	1
MSH2	TP53	12	96	89	22	67	0.608999	0.519304	0.861006	1
AJUBA	TMEM86A	2	170	25	15	10	0.611055	0.67311	0.861006	1
PRRT2	NOTCH2	23	114	60	13	47	0.611884	0.485081	0.861006	1
TMEM86A	RB1	2	168	27	10	17	0.614207	0.668564	0.861006	1
ZFP36L2	TP53	11	107	79	11	68	0.62068	0.512097	0.861006	1
ARHGAP35	NOTCH1	34	80	83	5	78	0.620761	0.461948	0.861006	1
TMEM86A	RREB1	9	108	80	3	77	0.621102	0.520768	0.861006	1
RREB1	BICRA	59	93	45	27	18	0.624729	0.455159	0.861006	1
KANSL1	LATS1	8	147	42	19	23	0.625527	0.527017	0.861006	1
KANSL1	DRD5	4	160	33	23	10	0.630883	0.581225	0.861006	1
NOTCH1	CHD8	48	78	71	64	7	0.635427	0.440919	0.861006	1
KANSL1	PTPN14	9	142	46	18	28	0.63653	0.507503	0.861006	1
SPANXB1	BICRA	12	117	68	3	65	0.638794	0.486655	0.861006	1
AJUBA	MIDEAS	10	119	68	7	61	0.640944	0.493956	0.861006	1
MSH2	RREB1	28	105	64	6	58	0.641632	0.448256	0.861006	1
DRD5	MBD6	9	130	58	5	53	0.641806	0.501249	0.861006	1
RREB1	MIDEAS	54	94	49	32	17	0.641939	0.43585	0.861006	1
GAB1	MBD6	22	122	53	13	40	0.642281	0.455728	0.861006	1
DRD5	TP53	6	110	81	8	73	0.644304	0.528552	0.861006	1
SPANXB1	MIDEAS	11	122	64	4	60	0.645687	0.484691	0.861006	1
GAB1	MIDEAS	24	115	58	11	47	0.649042	0.444903	0.861006	1
WBP1	MLH1	4	163	30	18	12	0.650859	0.562335	0.861006	1
WBP1	MIDEAS	16	120	61	6	55	0.653116	0.457338	0.861006	1
PRRT2	BICRA	27	111	59	9	50	0.654614	0.435279	0.861006	1
TMEM86A	MIDEAS	8	122	67	4	63	0.659321	0.489354	0.861006	1
SPANXB1	NOTCH1	14	84	99	1	98	0.660162	0.455275	0.861006	1
ZNF750	MBD6	12	95	90	40	50	0.661365	0.461933	0.861006	1
DRD5	NOTCH1	13	84	100	1	99	0.66896	0.448511	0.861006	1
KANSL1	MBD6	16	124	57	11	46	0.669344	0.439793	0.861006	1
TMEM86A	NOTCH1	11	84	102	1	101	0.673327	0.452364	0.861006	1
WBP1	TMEM86A	3	166	28	19	9	0.676035	0.566908	0.861006	1
PRRT2	MBD6	23	122	52	13	39	0.676441	0.417649	0.861006	1
MLH1	MBD6	10	129	58	6	52	0.676583	0.457289	0.861006	1
AJUBA	KRAS	3	168	26	14	12	0.677622	0.56268	0.861006	1
TMEM86A	NOTCH2	8	123	66	4	62	0.678094	0.469061	0.861006	1
ZFP36L2	LATS1	7	151	39	15	24	0.678527	0.481254	0.861006	1
MBD6	CHD8	33	113	51	29	22	0.67887	0.404422	0.861006	1
SPANXB1	RREB1	13	109	75	2	73	0.680779	0.437169	0.861006	1
MSH2	LATS1	10	142	45	24	21	0.681456	0.453742	0.861006	1
ZNF750	MLH1	5	134	58	47	11	0.682169	0.504889	0.861006	1
TMEM86A	LATS1	4	158	35	8	27	0.683003	0.525565	0.861006	1
SPANXB1	TP53	6	109	82	9	73	0.683262	0.489603	0.861006	1
MSH2	RB1	4	148	45	30	15	0.683688	0.525659	0.861006	1
TMEM86A	DRD5	2	173	22	10	12	0.685285	0.607259	0.861006	1
MSH2	NOTCH2	23	116	58	11	47	0.686514	0.406887	0.861006	1
CHD8	PTPN14	17	122	58	38	20	0.687206	0.416589	0.861006	1
KANSL1	RREB1	21	105	71	6	65	0.689428	0.405052	0.861006	1
GAB1	ARHGAP35	14	137	46	21	25	0.696598	0.416875	0.861006	1
BICRA	MIDEAS	51	100	46	26	20	0.697098	0.377943	0.861006	1
DRD5	PTPN14	5	151	41	9	32	0.699354	0.486777	0.861006	1
PRRT2	NOTCH1	33	82	82	3	79	0.702986	0.376177	0.861006	1
WBP1	DRD5	4	165	28	18	10	0.703253	0.506655	0.861006	1
NOTCH2	CHD8	35	107	55	35	20	0.704609	0.373551	0.861006	1
MLH1	HRAS	10	110	77	6	71	0.708726	0.420732	0.861006	1
AJUBA	RB1	4	165	28	13	15	0.714518	0.494787	0.861006	1
GAB1	BICRA	27	112	58	8	50	0.716946	0.367588	0.861006	1
DRD5	RREB1	12	109	76	2	74	0.717476	0.400124	0.861006	1
PRRT2	LATS1	11	141	45	25	20	0.717528	0.40664	0.861006	1
AJUBA	KANSL1	5	158	34	12	22	0.718573	0.465002	0.861006	1
MSH2	MIDEAS	25	117	55	9	46	0.720596	0.366481	0.861006	1
KANSL1	NOTCH2	18	118	61	9	52	0.728709	0.367909	0.867511	1
AJUBA	NOTCH2	11	121	65	6	59	0.734503	0.385686	0.868424	1
SPANXB1	DRD5	3	171	23	12	11	0.73482	0.504183	0.868424	1
MSH2	NOTCH1	32	83	82	2	80	0.73899	0.338581	0.870187	1
PRRT2	PTPN14	12	136	49	24	25	0.745989	0.368684	0.870216	1
LATS1	MIDEAS	20	115	62	11	51	0.74676	0.343134	0.870216	1
KANSL1	ZNF750	9	127	61	18	43	0.747047	0.38649	0.870216	1
MSH2	PTPN14	11	137	49	23	26	0.753071	0.366726	0.872248	1
SPANXB1	PRRT2	7	153	37	8	29	0.754159	0.395937	0.872248	1
PRRT2	ARHGAP35	15	137	45	21	24	0.759084	0.342497	0.873174	1
MSH2	BICRA	28	114	55	6	49	0.760333	0.318141	0.873174	1
TMEM86A	PTPN14	5	153	39	7	32	0.76737	0.406706	0.873593	1
KRAS	MLH1	3	169	25	12	13	0.771882	0.456274	0.873593	1
KANSL1	MIDEAS	19	118	60	8	52	0.773971	0.313953	0.873593	1
SPANXB1	GAB1	7	154	36	8	28	0.776044	0.369474	0.873593	1
LATS1	MBD6	18	122	57	13	44	0.780717	0.308822	0.873593	1
AJUBA	DRD5	3	169	25	14	11	0.781456	0.445798	0.873593	1
ZFP36L2	ZNF750	9	132	56	13	43	0.782266	0.346658	0.873593	1
ZFP36L2	NOTCH2	15	120	62	7	55	0.786752	0.308317	0.873593	1
ZFP36L2	KANSL1	7	155	35	15	20	0.791941	0.348784	0.873593	1
RB1	TP53	14	113	70	5	65	0.793898	0.313131	0.873593	1
ZFP36L2	DRD5	4	165	28	18	10	0.794933	0.396115	0.873593	1
GAB1	MLH1	7	153	37	28	9	0.796537	0.343177	0.873593	1
LATS1	PTPN14	12	141	44	19	25	0.797352	0.308677	0.873593	1
ARHGAP35	PTPN14	14	135	48	25	23	0.798329	0.298413	0.873593	1
WBP1	PTPN14	8	146	43	14	29	0.804474	0.324593	0.875079	1
TMEM86A	TP53	7	113	77	5	72	0.805073	0.330535	0.875079	1
LATS1	CHD8	17	128	52	14	38	0.80852	0.277128	0.875897	1
PRRT2	GAB1	15	141	41	21	20	0.817267	0.272842	0.882431	1
KANSL1	MSH2	11	147	39	16	23	0.830045	0.272018	0.89326	1
DRD5	RB1	3	167	27	11	16	0.841936	0.362033	0.900894	1
ZFP36L2	CHD8	13	133	51	9	42	0.842682	0.245764	0.900894	1
SPANXB1	LATS1	6	157	34	9	25	0.851235	0.283191	0.902503	1
SPANXB1	TMEM86A	3	173	21	12	9	0.851314	0.351919	0.902503	1
WBP1	BICRA	20	118	59	2	57	0.852518	0.217383	0.902503	1
GAB1	DRD5	7	155	35	28	7	0.855665	0.26458	0.902893	1
WBP1	ARHGAP35	11	147	39	11	28	0.86333	0.227934	0.908033	1
ZFP36L2	MSH2	9	150	38	13	25	0.873044	0.224915	0.913307	1
DRD5	LATS1	6	158	33	8	25	0.875845	0.24628	0.913307	1
MSH2	CHD8	22	130	45	12	33	0.880441	0.179324	0.913307	1
PRRT2	TP53	17	99	81	19	62	0.880775	0.185157	0.913307	1
ZFP36L2	PTPN14	10	148	39	12	27	0.884296	0.203466	0.913307	1
SPANXB1	RB1	3	166	28	12	16	0.885206	0.298052	0.913307	1
WBP1	RB1	4	160	33	18	15	0.888123	0.261998	0.913418	1
DRD5	MLH1	4	171	22	10	12	0.892168	0.255654	0.914684	1
GAB1	LATS1	13	144	40	22	18	0.906523	0.159695	0.926478	1
NOTCH2	NOTCH1	65	80	52	5	47	0.911991	0.122746	0.929144	1
AJUBA	PTPN14	9	152	36	8	28	0.928586	0.142002	0.942017	1
SPANXB1	MSH2	9	157	31	6	25	0.931351	0.136947	0.942017	1
AJUBA	LATS1	8	157	32	9	23	0.93565	0.134873	0.942017	1
ZNF750	DRD5	6	137	54	46	8	0.93622	0.147618	0.942017	1
SPANXB1	ZFP36L2	6	166	25	9	16	0.959851	0.104335	0.962813	1
PRRT2	TMEM86A	8	157	32	28	4	0.97563	0.0609035	0.97563	1

## Sheet: DISCOVER_StratifiedByBoth
i_gene	j_gene	b1	b0	diff	i1j0	i0j1	p_mu	p_co	adjusted_p_mu	adjusted_p_co
KRAS	HRAS	3	104	90	12	78	0.0125976	0.996941	0.872994	1
AJUBA	ZNF750	1	129	67	16	51	0.012997	0.99849	0.872994	1
ZNF750	MIDEAS	8	82	107	44	63	0.0588181	0.972256	0.872994	0.99649
MSH2	DRD5	2	151	44	32	12	0.0609983	0.986521	0.872994	0.99649
MSH2	MLH1	2	149	46	32	14	0.0632222	0.98408	0.872994	0.99649
KANSL1	BICRA	12	105	80	15	65	0.0635937	0.966163	0.872994	0.99649
ZNF750	PTPN14	8	116	73	44	29	0.0715278	0.967218	0.872994	0.99649
KANSL1	KRAS	1	156	40	26	14	0.0752622	0.987291	0.872994	0.99649
TMEM86A	ARHGAP35	2	148	47	10	37	0.0754449	0.981642	0.872994	0.99649
KRAS	PTPN14	2	147	48	13	35	0.0758027	0.980344	0.872994	0.99649
PRRT2	KANSL1	5	139	53	31	22	0.0790504	0.967945	0.872994	0.99649
GAB1	TMEM86A	1	151	45	34	11	0.08274	0.98657	0.872994	0.99649
ZFP36L2	MLH1	1	160	36	21	15	0.0845995	0.986662	0.872994	0.99649
ZNF750	RREB1	11	70	116	41	75	0.0851172	0.953545	0.872994	0.99649
SPANXB1	PTPN14	2	147	48	13	35	0.104173	0.97213	0.872994	0.99649
ZNF750	BICRA	10	78	109	42	67	0.116956	0.935115	0.872994	0.99649
ZNF750	LATS1	6	120	71	46	25	0.118411	0.946553	0.872994	0.99649
AJUBA	RREB1	7	101	89	10	79	0.119836	0.939833	0.872994	0.99649
ARHGAP35	MBD6	17	113	67	22	45	0.12715	0.920553	0.872994	0.99649
SPANXB1	ZNF750	1	131	65	14	51	0.128227	0.976539	0.872994	0.99649
KANSL1	ARHGAP35	6	137	54	21	33	0.132382	0.936638	0.872994	0.99649
MBD6	TP53	16	72	109	46	63	0.142466	0.910558	0.872994	0.99649
RB1	NOTCH1	9	75	113	10	103	0.147015	0.922053	0.872994	0.99649
SPANXB1	KANSL1	2	157	38	13	25	0.149919	0.955547	0.872994	0.99649
RB1	ARHGAP35	3	142	52	16	36	0.151171	0.947562	0.872994	0.99649
ZFP36L2	BICRA	10	108	79	12	67	0.15347	0.914581	0.872994	0.99649
MLH1	PTPN14	2	146	49	14	35	0.155664	0.952296	0.872994	0.99649
ZNF750	ARHGAP35	7	113	77	45	32	0.158022	0.919093	0.872994	0.99649
PRRT2	ZNF750	5	114	78	31	47	0.167436	0.92115	0.872994	0.99649
ZNF750	TMEM86A	2	135	60	50	10	0.170261	0.952877	0.872994	0.99649
KRAS	TMEM86A	0	170	27	15	12	0.173396	1	0.872994	1
KRAS	LATS1	2	153	42	13	29	0.174757	0.944009	0.872994	0.99649
MSH2	TMEM86A	2	153	42	32	10	0.180467	0.944029	0.872994	0.99649
KANSL1	TP53	8	99	90	19	71	0.18124	0.899656	0.872994	0.99649
PRRT2	KRAS	2	148	47	34	13	0.183743	0.939457	0.872994	0.99649
GAB1	HRAS	14	95	88	21	67	0.190297	0.87824	0.872994	0.99649
KRAS	MIDEAS	5	116	76	10	66	0.190977	0.905257	0.872994	0.99649
RB1	MLH1	1	163	33	18	15	0.191474	0.969563	0.872994	0.99649
NOTCH2	MBD6	33	98	66	37	29	0.194209	0.86034	0.872994	0.99649
SPANXB1	WBP1	2	162	33	13	20	0.195885	0.935929	0.872994	0.99649
ZNF750	RB1	7	133	57	45	12	0.197887	0.898867	0.872994	0.99649
RB1	CHD8	5	128	64	14	50	0.202784	0.906034	0.872994	0.99649
PRRT2	HRAS	14	94	89	22	67	0.203025	0.868828	0.872994	0.99649
KRAS	MSH2	2	150	45	13	32	0.208036	0.929061	0.872994	0.99649
TP53	HRAS	26	63	108	53	55	0.208931	0.851274	0.872994	0.99649
GAB1	NOTCH2	18	110	69	17	52	0.209454	0.858605	0.872994	0.99649
BICRA	HRAS	32	71	94	45	49	0.216565	0.841847	0.872994	0.99649
GAB1	KANSL1	6	141	50	29	21	0.222061	0.882172	0.872994	0.99649
WBP1	GAB1	6	146	45	16	29	0.222864	0.881078	0.872994	0.99649
WBP1	CHD8	9	129	59	13	46	0.227682	0.863898	0.872994	0.99649
TMEM86A	MLH1	1	170	26	11	15	0.229265	0.953135	0.872994	0.99649
RB1	MBD6	4	120	73	15	58	0.233224	0.892114	0.872994	0.99649
BICRA	MLH1	8	112	77	69	8	0.234006	0.862246	0.872994	0.99649
ZFP36L2	RB1	3	159	35	19	16	0.234677	0.912321	0.872994	0.99649
MLH1	CHD8	6	132	59	10	49	0.236953	0.87247	0.872994	0.99649
NOTCH2	MLH1	7	118	72	63	9	0.237738	0.864419	0.872994	0.99649
BICRA	PTPN14	17	100	80	60	20	0.23845	0.837164	0.872994	0.99649
WBP1	LATS1	4	148	45	18	27	0.242532	0.886146	0.872994	0.99649
DRD5	CHD8	7	135	55	7	48	0.24307	0.875494	0.872994	0.99649
RREB1	RB1	6	98	93	80	13	0.246729	0.867646	0.872994	0.99649
RB1	NOTCH2	6	114	77	13	64	0.247608	0.868316	0.872994	0.99649
TMEM86A	HRAS	4	108	85	8	77	0.248416	0.883871	0.872994	0.99649
AJUBA	MSH2	3	149	45	14	31	0.251636	0.893193	0.872994	0.99649
LATS1	MLH1	3	153	41	28	13	0.256538	0.893121	0.872994	0.99649
AJUBA	ZFP36L2	2	160	35	15	20	0.270854	0.902586	0.872994	0.99649
RREB1	HRAS	38	68	91	48	43	0.270912	0.792089	0.872994	0.99649
WBP1	HRAS	9	103	85	13	72	0.282856	0.823007	0.872994	0.99649
ZFP36L2	DRD5	4	165	28	18	10	0.283251	0.87513	0.872994	0.99649
GAB1	ZNF750	5	115	77	30	47	0.285299	0.847108	0.872994	0.99649
DRD5	NOTCH2	9	122	66	5	61	0.287247	0.838177	0.872994	0.99649
MBD6	NOTCH1	50	73	74	12	62	0.287772	0.77749	0.872994	0.99649
ZNF750	TP53	31	97	69	21	48	0.291725	0.790112	0.872994	0.99649
PRRT2	CHD8	16	122	59	20	39	0.291821	0.796412	0.872994	0.99649
PRRT2	RB1	3	145	49	33	16	0.292779	0.871418	0.872994	0.99649
ZFP36L2	TMEM86A	2	165	30	20	10	0.294078	0.898023	0.872994	0.99649
MBD6	HRAS	27	81	89	35	54	0.299	0.776561	0.872994	0.99649
KRAS	ZNF750	4	134	59	11	48	0.30301	0.850046	0.872994	0.99649
NOTCH2	HRAS	31	77	89	39	50	0.307387	0.763643	0.872994	0.99649
KANSL1	RB1	2	153	42	25	17	0.308783	0.886162	0.872994	0.99649
ZFP36L2	ARHGAP35	6	142	49	16	33	0.312688	0.823139	0.872994	0.99649
TMEM86A	CHD8	5	135	57	7	50	0.314418	0.831398	0.872994	0.99649
WBP1	MBD6	12	125	60	10	50	0.322655	0.780492	0.872994	0.99649
PRRT2	MLH1	4	149	44	32	12	0.323169	0.833115	0.872994	0.99649
AJUBA	ARHGAP35	4	145	48	13	35	0.323316	0.833675	0.872994	0.99649
PRRT2	RREB1	25	100	72	11	61	0.326887	0.753623	0.872994	0.99649
RREB1	MBD6	45	94	58	41	17	0.328	0.743602	0.872994	0.99649
ARHGAP35	CHD8	17	120	60	22	38	0.333868	0.759156	0.872994	0.99649
MLH1	TP53	5	107	85	11	74	0.334792	0.81798	0.872994	0.99649
WBP1	AJUBA	2	160	35	20	15	0.339034	0.867091	0.872994	0.99649
AJUBA	BICRA	8	111	78	9	69	0.343589	0.780743	0.872994	0.99649
LATS1	NOTCH1	22	76	99	9	90	0.352176	0.734925	0.872994	0.99649
SPANXB1	CHD8	7	134	56	8	48	0.35346	0.782077	0.872994	0.99649
GAB1	RREB1	24	100	73	11	62	0.356299	0.728807	0.872994	0.99649
PRRT2	MSH2	11	138	48	25	23	0.356499	0.757201	0.872994	0.99649
MIDEAS	NOTCH1	57	71	69	14	55	0.358775	0.712448	0.872994	0.99649
WBP1	PRRT2	7	146	44	15	29	0.373941	0.764849	0.872994	0.99649
SPANXB1	KRAS	1	168	28	14	14	0.374959	0.893031	0.872994	0.99649
RREB1	MLH1	10	105	82	76	6	0.381538	0.738222	0.872994	0.99649
DRD5	BICRA	9	115	73	5	68	0.384073	0.758327	0.872994	0.99649
RB1	HRAS	5	102	90	14	76	0.387102	0.780973	0.872994	0.99649
DRD5	ARHGAP35	4	148	45	10	35	0.389967	0.794055	0.872994	0.99649
PRRT2	ZFP36L2	6	145	46	30	16	0.391836	0.764207	0.872994	0.99649
PRRT2	AJUBA	4	148	45	32	13	0.395004	0.784273	0.872994	0.99649
GAB1	MSH2	11	139	47	24	23	0.398765	0.721705	0.872994	0.99649
GAB1	RB1	3	146	48	32	16	0.399045	0.805327	0.872994	0.99649
ZFP36L2	HRAS	9	103	85	13	72	0.399242	0.730959	0.872994	0.99649
NOTCH2	MIDEAS	40	96	61	30	31	0.401089	0.677714	0.872994	0.99649
ZNF750	CHD8	11	101	85	41	44	0.403095	0.718362	0.872994	0.99649
LATS1	HRAS	15	100	82	16	66	0.404438	0.701724	0.872994	0.99649
MSH2	MBD6	20	121	56	14	42	0.405009	0.691205	0.872994	0.99649
KRAS	BICRA	7	112	78	8	70	0.412089	0.730418	0.872994	0.99649
KANSL1	MLH1	3	157	37	24	13	0.41668	0.789216	0.872994	0.99649
ZFP36L2	KRAS	2	162	33	20	13	0.417432	0.817183	0.872994	0.99649
KRAS	NOTCH1	9	79	109	6	103	0.417613	0.711134	0.872994	0.99649
TMEM86A	RB1	2	168	27	10	17	0.417726	0.843896	0.872994	0.99649
RREB1	PTPN14	21	95	81	65	16	0.418437	0.676718	0.872994	0.99649
KANSL1	CHD8	12	127	58	15	43	0.420677	0.698536	0.872994	0.99649
SPANXB1	NOTCH2	9	121	67	6	61	0.430208	0.704986	0.872994	0.99649
ZNF750	NOTCH1	24	57	116	28	88	0.430561	0.662655	0.872994	0.99649
KRAS	CHD8	5	132	60	10	50	0.433569	0.734752	0.872994	0.99649
WBP1	NOTCH2	13	118	66	9	57	0.445424	0.6718	0.872994	0.99649
KRAS	TP53	6	109	82	9	73	0.44735	0.715443	0.872994	0.99649
WBP1	KRAS	2	162	33	20	13	0.449597	0.796161	0.872994	0.99649
AJUBA	TP53	7	108	82	10	72	0.450545	0.701925	0.872994	0.99649
SPANXB1	MLH1	2	168	27	13	14	0.452074	0.798713	0.872994	0.99649
DRD5	PTPN14	5	151	41	9	32	0.457397	0.734948	0.872994	0.99649
ZFP36L2	GAB1	6	146	45	16	29	0.457821	0.710985	0.872994	0.99649
MIDEAS	CHD8	33	104	60	38	22	0.459396	0.626948	0.872994	0.99649
LATS1	RB1	4	151	42	27	15	0.460581	0.751726	0.872994	0.99649
DRD5	TP53	6	110	81	8	73	0.467138	0.709533	0.872994	0.99649
ZFP36L2	MBD6	10	123	64	12	52	0.469858	0.667075	0.872994	0.99649
TMEM86A	MBD6	6	129	62	6	56	0.471106	0.695619	0.872994	0.99649
LATS1	BICRA	18	107	72	13	59	0.471455	0.634761	0.872994	0.99649
AJUBA	GAB1	4	149	44	13	31	0.472807	0.723409	0.872994	0.99649
NOTCH1	HRAS	52	56	89	60	29	0.47405	0.60017	0.872994	0.99649
LATS1	RREB1	20	100	77	11	66	0.4751	0.626884	0.872994	0.99649
GAB1	CHD8	17	124	56	18	38	0.476905	0.631837	0.872994	0.99649
BICRA	NOTCH2	45	95	57	32	25	0.47909	0.60349	0.872994	0.99649
MIDEAS	PTPN14	18	107	72	53	19	0.485659	0.619979	0.872994	0.99649
KRAS	MBD6	6	126	65	9	56	0.486167	0.677975	0.872994	0.99649
MSH2	ARHGAP35	12	136	49	22	27	0.490012	0.635496	0.872994	0.99649
AJUBA	NOTCH1	12	80	105	5	100	0.496551	0.625919	0.872994	0.99649
DRD5	RB1	3	167	27	11	16	0.497686	0.744032	0.872994	0.99649
RREB1	CHD8	40	96	61	46	15	0.499816	0.584762	0.872994	0.99649
KRAS	DRD5	1	169	27	14	13	0.500153	0.830848	0.872994	0.99649
LATS1	NOTCH2	17	113	67	14	53	0.500842	0.610838	0.872994	0.99649
PRRT2	DRD5	5	152	40	31	9	0.502992	0.692385	0.872994	0.99649
KRAS	RB1	1	164	32	14	18	0.503809	0.826573	0.872994	0.99649
RREB1	NOTCH1	71	70	56	15	41	0.506418	0.574598	0.872994	0.99649
SPANXB1	HRAS	7	108	82	8	74	0.507752	0.650382	0.872994	0.99649
ZFP36L2	LATS1	7	151	39	15	24	0.507954	0.662425	0.872994	0.99649
ARHGAP35	HRAS	19	96	82	20	62	0.508513	0.595248	0.872994	0.99649
WBP1	MSH2	8	149	40	14	26	0.513228	0.637281	0.872994	0.99649
SPANXB1	AJUBA	2	167	28	13	15	0.513948	0.760191	0.872994	0.99649
WBP1	ZFP36L2	4	157	36	18	18	0.518006	0.690782	0.872994	0.99649
ZFP36L2	MIDEAS	12	116	69	10	59	0.519812	0.612109	0.872994	0.99649
GAB1	NOTCH1	30	80	87	5	82	0.522117	0.566996	0.872994	0.99649
NOTCH1	TP53	43	49	105	69	36	0.526182	0.552766	0.872994	0.99649
AJUBA	CHD8	7	132	58	10	48	0.52658	0.633482	0.872994	0.99649
NOTCH2	PTPN14	19	109	69	51	18	0.528559	0.57793	0.872994	0.99649
WBP1	NOTCH1	19	82	96	3	93	0.530177	0.574671	0.872994	0.99649
ARHGAP35	TP53	16	95	86	23	63	0.530834	0.582856	0.872994	0.99649
ARHGAP35	MIDEAS	23	110	64	16	48	0.531887	0.565993	0.872994	0.99649
MIDEAS	HRAS	35	80	82	36	46	0.532552	0.551515	0.872994	0.99649
RREB1	NOTCH2	50	91	56	36	20	0.532717	0.549295	0.872994	0.99649
MSH2	ZNF750	6	117	74	28	46	0.535292	0.638918	0.872994	0.99649
BICRA	NOTCH1	65	73	59	12	47	0.536153	0.545683	0.872994	0.99649
BICRA	ARHGAP35	26	107	64	51	13	0.536277	0.557696	0.872994	0.99649
TP53	CHD8	21	84	92	58	34	0.54556	0.556321	0.872994	0.99649
BICRA	MBD6	45	103	49	32	17	0.552	0.531037	0.872994	0.99649
DRD5	MIDEAS	9	121	67	5	62	0.554484	0.608115	0.872994	0.99649
BICRA	TP53	26	67	104	51	53	0.557072	0.536037	0.872994	0.99649
AJUBA	MLH1	2	166	29	15	14	0.557151	0.723645	0.872994	0.99649
KANSL1	TMEM86A	3	161	33	24	9	0.563827	0.680049	0.872994	0.99649
KANSL1	DRD5	4	160	33	23	10	0.565533	0.657917	0.872994	0.99649
WBP1	ZNF750	4	127	66	18	48	0.566813	0.644292	0.872994	0.99649
DRD5	HRAS	5	107	85	9	76	0.56683	0.625625	0.872994	0.99649
TMEM86A	DRD5	2	173	22	10	12	0.572175	0.720495	0.872994	0.99649
BICRA	CHD8	38	103	56	39	17	0.574556	0.511207	0.872994	0.99649
ZFP36L2	TP53	11	107	79	11	68	0.574675	0.564972	0.872994	0.99649
MLH1	MIDEAS	10	120	67	6	61	0.575987	0.56108	0.872994	0.99649
MSH2	HRAS	17	99	81	17	64	0.578914	0.531931	0.872994	0.99649
ZFP36L2	NOTCH1	18	81	98	4	94	0.584871	0.52854	0.872994	0.99649
AJUBA	MBD6	8	126	63	9	54	0.587876	0.565301	0.872994	0.99649
MLH1	NOTCH1	14	83	100	2	98	0.590612	0.528322	0.872994	0.99649
ZNF750	NOTCH2	15	90	92	37	55	0.590826	0.524763	0.872994	0.99649
AJUBA	HRAS	10	109	78	7	71	0.590969	0.546924	0.872994	0.99649
ARHGAP35	MLH1	6	148	43	33	10	0.592109	0.586571	0.872994	0.99649
TMEM86A	BICRA	8	116	73	4	69	0.595459	0.559143	0.872994	0.99649
ARHGAP35	NOTCH2	23	111	63	16	47	0.596479	0.501013	0.872994	0.99649
TMEM86A	LATS1	4	158	35	8	27	0.596727	0.628841	0.872994	0.99649
HRAS	PTPN14	20	99	78	61	17	0.599546	0.503531	0.872994	0.99649
KANSL1	PTPN14	9	142	46	18	28	0.600625	0.54717	0.872994	0.99649
ZFP36L2	RREB1	15	104	78	7	71	0.602604	0.519422	0.872994	0.99649
KRAS	RREB1	9	105	83	6	77	0.604941	0.536831	0.872994	0.99649
KANSL1	NOTCH1	22	80	95	5	90	0.605251	0.492551	0.872994	0.99649
KANSL1	LATS1	8	147	42	19	23	0.605544	0.551109	0.872994	0.99649
SPANXB1	ARHGAP35	6	149	42	9	33	0.606315	0.570726	0.872994	0.99649
CHD8	HRAS	27	88	82	28	54	0.60712	0.483041	0.872994	0.99649
MSH2	TP53	12	96	89	22	67	0.610449	0.518869	0.872994	0.99649
PRRT2	NOTCH2	23	114	60	13	47	0.611269	0.486447	0.872994	0.99649
MIDEAS	MBD6	41	105	51	30	21	0.612041	0.471039	0.872994	0.99649
ZNF750	HRAS	22	86	89	30	59	0.612613	0.492593	0.872994	0.99649
GAB1	KRAS	4	151	42	31	11	0.6166	0.592154	0.872994	0.99649
SPANXB1	MBD6	10	130	57	5	52	0.616906	0.521352	0.872994	0.99649
RB1	PTPN14	5	146	46	14	32	0.617301	0.582547	0.872994	0.99649
WBP1	KANSL1	6	154	37	16	21	0.621118	0.555534	0.872994	0.99649
GAB1	PTPN14	10	135	52	25	27	0.626173	0.513262	0.872994	0.99649
SPANXB1	DRD5	3	171	23	12	11	0.62658	0.631753	0.872994	0.99649
RB1	BICRA	8	109	80	11	69	0.627683	0.529419	0.872994	0.99649
RB1	TP53	14	113	70	5	65	0.632734	0.496503	0.872994	0.99649
PRRT2	MIDEAS	24	114	59	12	47	0.633473	0.461684	0.872994	0.99649
TP53	PTPN14	18	99	80	61	19	0.63485	0.474525	0.872994	0.99649
SPANXB1	BICRA	12	117	68	3	65	0.636859	0.489489	0.872994	0.99649
WBP1	RREB1	18	107	72	4	68	0.636922	0.468728	0.872994	0.99649
TMEM86A	RREB1	9	108	80	3	77	0.637341	0.508339	0.872994	0.99649
RB1	MIDEAS	7	114	76	12	64	0.639544	0.527963	0.872994	0.99649
NOTCH1	CHD8	48	78	71	64	7	0.639948	0.43799	0.872994	0.99649
RREB1	ARHGAP35	29	101	67	57	10	0.640281	0.448517	0.872994	0.99649
GAB1	MIDEAS	24	115	58	11	47	0.642252	0.45349	0.872994	0.99649
WBP1	MIDEAS	16	120	61	6	55	0.645231	0.466007	0.872994	0.99649
DRD5	NOTCH1	13	84	100	1	99	0.645347	0.495711	0.872994	0.99649
MSH2	RREB1	28	105	64	6	58	0.647681	0.441916	0.872994	0.99649
ARHGAP35	NOTCH1	34	80	83	5	78	0.648088	0.43439	0.872994	0.99649
AJUBA	TMEM86A	2	170	25	15	10	0.649185	0.653315	0.872994	0.99649
MBD6	PTPN14	17	115	65	45	20	0.649188	0.459408	0.872994	0.99649
SPANXB1	TP53	6	109	82	9	73	0.650039	0.528217	0.872994	0.99649
LATS1	ARHGAP35	11	138	48	20	28	0.65017	0.483327	0.872994	0.99649
PRRT2	BICRA	27	111	59	9	50	0.650831	0.439242	0.872994	0.99649
GAB1	TP53	13	96	88	22	66	0.651027	0.469784	0.872994	0.99649
WBP1	TP53	8	104	85	14	71	0.651701	0.501443	0.872994	0.99649
KANSL1	HRAS	15	104	78	12	66	0.651771	0.460972	0.872994	0.99649
WBP1	MLH1	4	163	30	18	12	0.651933	0.559442	0.872994	0.99649
RREB1	BICRA	59	93	45	27	18	0.652999	0.426531	0.872994	0.99649
SPANXB1	MIDEAS	11	122	64	4	60	0.653149	0.477599	0.872994	0.99649
SPANXB1	NOTCH1	14	84	99	1	98	0.656646	0.459761	0.872994	0.99649
MSH2	RB1	4	148	45	30	15	0.65897	0.562035	0.872994	0.99649
TMEM86A	NOTCH1	11	84	102	1	101	0.663308	0.469372	0.872994	0.99649
NOTCH2	CHD8	35	107	55	35	20	0.665492	0.420044	0.872994	0.99649
SPANXB1	RREB1	13	109	75	2	73	0.671028	0.448655	0.872994	0.99649
RREB1	TP53	31	63	103	55	48	0.673082	0.409385	0.872994	0.99649
KRAS	ARHGAP35	5	148	44	10	34	0.675214	0.510848	0.872994	0.99649
GAB1	MBD6	22	122	53	13	40	0.67531	0.421004	0.872994	0.99649
PRRT2	MBD6	23	122	52	13	39	0.676416	0.417549	0.872994	0.99649
MSH2	LATS1	10	142	45	24	21	0.677007	0.460803	0.872994	0.99649
ZNF750	MBD6	12	95	90	40	50	0.679526	0.443244	0.872994	0.99649
NOTCH2	TP53	28	76	93	42	51	0.684012	0.401679	0.872994	0.99649
MSH2	NOTCH2	23	116	58	11	47	0.684492	0.409615	0.872994	0.99649
KANSL1	MBD6	16	124	57	11	46	0.689083	0.418858	0.872994	0.99649
AJUBA	MIDEAS	10	119	68	7	61	0.696603	0.434819	0.872994	0.99649
PRRT2	NOTCH1	33	82	82	3	79	0.697387	0.382408	0.872994	0.99649
MLH1	MBD6	10	129	58	6	52	0.699996	0.431448	0.872994	0.99649
RREB1	MIDEAS	54	94	49	32	17	0.70116	0.372486	0.872994	0.99649
LATS1	TP53	15	102	80	16	64	0.702216	0.410048	0.872994	0.99649
TMEM86A	NOTCH2	8	123	66	4	62	0.70412	0.444921	0.872994	0.99649
AJUBA	KRAS	3	168	26	14	12	0.704393	0.538642	0.872994	0.99649
DRD5	RREB1	12	109	76	2	74	0.707663	0.433071	0.872994	0.99649
AJUBA	KANSL1	5	158	34	12	22	0.70781	0.480895	0.872994	0.99649
CHD8	PTPN14	17	122	58	38	20	0.710152	0.394398	0.872994	0.99649
DRD5	LATS1	6	158	33	8	25	0.711347	0.480293	0.872994	0.99649
MBD6	CHD8	33	113	51	29	22	0.714616	0.365674	0.872994	0.99649
WBP1	TMEM86A	3	166	28	19	9	0.716327	0.530738	0.872994	0.99649
KRAS	NOTCH2	8	120	69	7	62	0.717699	0.424443	0.872994	0.99649
KANSL1	RREB1	21	105	71	6	65	0.719042	0.373481	0.872994	0.99649
MSH2	MIDEAS	25	117	55	9	46	0.728518	0.357673	0.872994	0.99649
ZFP36L2	CHD8	13	133	51	9	42	0.730639	0.393054	0.872994	0.99649
BICRA	MIDEAS	51	100	46	26	20	0.734708	0.336888	0.872994	0.99649
MIDEAS	TP53	26	73	98	45	53	0.734977	0.346799	0.872994	0.99649
TMEM86A	TP53	7	113	77	5	72	0.737672	0.4237	0.872994	0.99649
NOTCH1	PTPN14	29	77	91	83	8	0.739229	0.33883	0.872994	0.99649
MSH2	NOTCH1	32	83	82	2	80	0.739652	0.337796	0.872994	0.99649
MLH1	HRAS	10	110	77	6	71	0.741891	0.384874	0.872994	0.99649
DRD5	MBD6	9	130	58	5	53	0.742445	0.403589	0.872994	0.99649
GAB1	BICRA	27	112	58	8	50	0.742635	0.339728	0.872994	0.99649
SPANXB1	PRRT2	7	153	37	8	29	0.74777	0.405007	0.872994	0.99649
TMEM86A	MIDEAS	8	122	67	4	63	0.749516	0.392439	0.872994	0.99649
WBP1	DRD5	4	165	28	18	10	0.749877	0.464548	0.872994	0.99649
MSH2	PTPN14	11	137	49	23	26	0.750051	0.371901	0.872994	0.99649
ZFP36L2	NOTCH2	15	120	62	7	55	0.751169	0.361392	0.872994	0.99649
PRRT2	ARHGAP35	15	137	45	21	24	0.752118	0.350797	0.872994	0.99649
PRRT2	LATS1	11	141	45	25	20	0.759181	0.361164	0.878056	0.99649
MSH2	BICRA	28	114	55	6	49	0.76435	0.313492	0.878261	0.99649
PRRT2	PTPN14	12	136	49	24	25	0.764763	0.348547	0.878261	0.99649
LATS1	CHD8	17	128	52	14	38	0.771267	0.326069	0.87857	0.99649
GAB1	ARHGAP35	14	137	46	21	25	0.77722	0.324518	0.87857	0.99649
ZFP36L2	ZNF750	9	132	56	13	43	0.778919	0.355116	0.87857	0.99649
ZFP36L2	KANSL1	7	155	35	15	20	0.78081	0.368835	0.87857	0.99649
AJUBA	DRD5	3	169	25	14	11	0.783877	0.455272	0.87857	0.99649
SPANXB1	GAB1	7	154	36	8	28	0.785369	0.358928	0.87857	0.99649
KANSL1	NOTCH2	18	118	61	9	52	0.786164	0.303003	0.87857	0.99649
KANSL1	ZNF750	9	127	61	18	43	0.786658	0.340486	0.87857	0.99649
LATS1	PTPN14	12	141	44	19	25	0.798089	0.310654	0.888284	0.99649
GAB1	MLH1	7	153	37	28	9	0.802832	0.334911	0.888291	0.99649
LATS1	MIDEAS	20	115	62	11	51	0.806356	0.274922	0.888291	0.99649
AJUBA	NOTCH2	11	121	65	6	59	0.806578	0.300071	0.888291	0.99649
ZNF750	MLH1	5	134	58	47	11	0.814165	0.361928	0.888291	0.99649
KANSL1	MIDEAS	19	118	60	8	52	0.814266	0.266395	0.888291	0.99649
TMEM86A	PTPN14	5	153	39	7	32	0.81759	0.349224	0.888291	0.99649
SPANXB1	LATS1	6	157	34	9	25	0.818687	0.331955	0.888291	0.99649
SPANXB1	TMEM86A	3	173	21	12	9	0.820725	0.405405	0.888291	0.99649
LATS1	MBD6	18	122	57	13	44	0.822695	0.259477	0.888291	0.99649
WBP1	PTPN14	8	146	43	14	29	0.825648	0.298017	0.888529	0.99649
KANSL1	MSH2	11	147	39	16	23	0.831346	0.27088	0.890749	0.99649
SPANXB1	RB1	3	166	28	12	16	0.833193	0.391213	0.890749	0.99649
PRRT2	GAB1	15	141	41	21	20	0.837913	0.247133	0.892858	0.99649
ZFP36L2	PTPN14	10	148	39	12	27	0.84845	0.258412	0.901131	0.99649
WBP1	BICRA	20	118	59	2	57	0.859516	0.208562	0.909911	0.99649
ARHGAP35	PTPN14	14	135	48	25	23	0.863971	0.215609	0.911558	0.99649
GAB1	DRD5	7	155	35	28	7	0.869039	0.257319	0.911558	0.99649
PRRT2	TP53	17	99	81	19	62	0.870384	0.200029	0.911558	0.99649
ZFP36L2	MSH2	9	150	38	13	25	0.872291	0.230532	0.911558	0.99649
MSH2	CHD8	22	130	45	12	33	0.880536	0.179554	0.915563	0.99649
KRAS	MLH1	3	169	25	12	13	0.881757	0.301683	0.915563	0.99649
WBP1	ARHGAP35	11	147	39	11	28	0.884956	0.19768	0.915958	0.99649
WBP1	RB1	4	160	33	18	15	0.898864	0.250992	0.927399	0.99649
NOTCH2	NOTCH1	65	80	52	5	47	0.904837	0.132629	0.930607	0.99649
ZNF750	DRD5	6	137	54	46	8	0.919479	0.183847	0.942684	0.99649
DRD5	MLH1	4	171	22	10	12	0.925483	0.204624	0.945855	0.99649
SPANXB1	MSH2	9	157	31	6	25	0.930669	0.138657	0.948174	0.99649
AJUBA	PTPN14	9	152	36	8	28	0.938601	0.126234	0.951316	0.99649
SPANXB1	ZFP36L2	6	166	25	9	16	0.940392	0.146357	0.951316	0.99649
AJUBA	LATS1	8	157	32	9	23	0.945094	0.120016	0.951316	0.99649
GAB1	LATS1	13	144	40	22	18	0.945696	0.10184	0.951316	0.99649
AJUBA	RB1	4	165	28	13	15	0.948389	0.155667	0.951316	0.99649
PRRT2	TMEM86A	8	157	32	28	4	0.973561	0.0663777	0.973561	0.99649
