# Supplementary material for: The molecular cartography of malignant and benign sebaceous tumours
Source: Nat Commun. 2025 Dec 19;17:14. doi: 10.1038/s41467-025-66584-0 (PMC12764876; doi:10.1038/s41467-025-66584-0)
Supplement: Supplementary file 11 — Supplementary Data 7 [file 41467_2025_66584_MOESM11_ESM.xls]

## Sheet: Legend
Supplementary Data 7 – Results of the integrative clustering analysis of the sebaceous tumours.
List indicates the sample PD identifiers (ID) and the integrative cluster (IntClust) to which it was assigned (numbered 1-9).

## Sheet: Supplementary_Data_7
ID	IntClustMOFA
PD42171a	8
PD42172a	6
PD42172d	8
PD42476a	6
PD42478a	5
PD42480a	4
PD42481a	8
PD42484a	3
PD42485c	3
PD42486a	4
PD42487a	5
PD42489a	8
PD42490a	7
PD42490c	7
PD42490d	1
PD42490e	1
PD42490f	7
PD42490g	2
PD42490i	1
PD42492a	6
PD42493a	5
PD42496a	7
PD42497a	5
PD42499a	9
PD42500a	5
PD42502a	9
PD42504a	3
PD42507a	5
PD42508a	3
PD42510a	5
PD42511a	7
PD42513a	5
PD42514a	9
PD42517a	8
PD42517c	8
PD42518a	1
PD42521a	5
PD42526a	8
PD42527a	3
PD42529a	5
PD42530a	2
PD42532a	4
PD42534a	6
PD42535a	4
PD42536a	8
PD42537a	7
PD42538a	6
PD42539a	8
PD42540a	7
PD42542a	4
PD42544c	5
PD42545a	8
PD42552a	6
PD42556a	5
PD42557a	8
PD42559a	8
PD42562a	5
PD43395a	6
PD43398a	7
PD43399a	4
PD43731a	7
PD43734a	7
PD43736a	7
PD43740a	5
PD43741a	5
PD43742a	8
PD43744a	6
PD43745a	7
PD43746a	8
PD43747a	1
PD43749a	1
PD43751a	8
PD43753a	7
PD43754a	8
PD43755a	8
PD43757a	7
PD43758a	8
PD43760a	5
PD43761a	1
PD43762a	9
PD43763a	4
PD43765a	4
PD43766a	1
PD43768a	4
PD43769a	5
PD43772d	4
PD43856a	1
PD43858a	2
PD43858c	3
PD43859c	2
PD43862a	7
PD43869a	7
PD43873a	6
PD43877a	2
PD43877c	5
PD43877f	2
PD43878a	2
PD43878c	5
PD43878d	3
PD43878e	5
PD43878f	2
PD43881a	5
PD43883a	6
PD43886c	7
PD43887d	7
PD43887e	3
PD43887h	3
PD43887j	3
PD43887k	3
PD43887l	3
PD43887m	4
PD43887n	5
PD43887o	5
PD43887p	5
PD43887t	2
PD43887u	5
PD43887v	5
PD43887w	2
PD43887x	5
PD43887y	5
PD43887z	5
PD43888a	6
PD43894a	8
PD43895a	1
PD43899a	7
PD43901a	8
PD43904a	4
PD43906a	2
PD43907a	3
PD43908c	6
PD43908e	6
PD43908f	6
PD43908g	6
PD43909c	8
PD43910g	2
PD43911a	6
PD43912a	4
PD45523a	5
PD45524a	1
PD45884a	1
PD45885a	1
PD46984a	4
PD46985a	4
PD47201a	5
PD47202a	6
PD47202d	6
PD47210a	4
PD47214a	8
PD47218a	9
PD47219a	9
PD47220a	9
PD47227a	5
PD47229a	2
PD47230a	5
PD47231a	4
PD47232a	2
PD47235a	8
PD47236a	5
PD47237a	9
PD47238a	4
PD47239a	6
PD47240f	6
PD48818a	4
PD48819a	4
PD48824a	9
PD48825a	4
PD48826a	9
PD48827a	4
PD48828a	4
PD48830a	2
