# Supplementary material for: The molecular cartography of malignant and benign sebaceous tumours
Source: Nat Commun. 2025 Dec 19;17:14. doi: 10.1038/s41467-025-66584-0 (PMC12764876; doi:10.1038/s41467-025-66584-0)
Supplement: Supplementary file 12 — Supplementary Data 8 [file 41467_2025_66584_MOESM12_ESM.xlsx]

## Sheet: Legend
Supplementary Data 8 – Mutational signatures in sebaceous tumours.
SBS, ID and DBS signatures represented in each sheet including raw data from SigProfiler ran by subtype (raw data).
Columns:
Samples: Sample PD identifiers;
Total.Mutations: Total of mutation in the sample;
Cosine.Similarity: Calculated cosine similarity;
L1.Norm: Calculated as the sum of the absolute values of the vector;
L1_Norm_%: Calculated as the percentage of the absolute values of the vector;
L2.Norm: Calculated as the square root of the sum of the squared vector values;
L2_Norm_%: Calculated as the square root of the percentage of the squared vector values;
KL.Divergence: Between the original and reconstructed matrix for each iteration, correlation, and the number of convergence iterations;
Correlation: Calculated correlation.
Sheets:
SBS96: SigProfiler raw data including SBS mutationa signature of all ST subtypes and the statistics for each sample including the total number of mutations;
ID83: SigProfiler raw data including SBS mutationa signature of all ST subtypes and the statistics for each sample including the total number of mutations;
DBS78: SigProfiler raw data including SBS mutationa signature of all ST subtypes and the statistics for each sample including the total number of mutations.

## Sheet: SBS96
Samples	SBS1	SBS5	SBS7a	SBS7b	SBS7d	SBS15	SBS20	SBS26	SBS36	SBS10a	SBS10b	SBS21	SBS28	SBS2	SBS4	SBS13	SBS32	Total.Mutations	Cosine.Similarity	L1.Norm	L1_Norm_%	L2.Norm	L2_Norm_%	KL.Divergence	Correlation
PD42171a	9	20	0	0	0	0	0	0	10	0	0	0	0	0	0	0	0	39	0.723	40.031	1.02644	6.339	0.6958	0.95039	0.642
PD42172a	303	372	0	0	0	285	0	0	0	0	0	0	0	0	0	0	0	960	0.988	310.255	0.32318	45.949	0.15315	0.17434	0.987
PD42172d	73	49	0	0	0	75	0	0	0	0	0	0	0	0	0	0	0	197	0.988	78.971	0.40087	14.137	0.17852	0.26053	0.987
PD42178d	2	0	0	0	0	0	0	0	0	0	0	0	0	0	0	0	0	2	0.431	2.769	1.3845	1.337	0.9454	5.20811	0.415
PD42476a	507	110	0	0	0	241	0	716	0	0	0	0	0	0	0	0	0	1574	0.981	444.091	0.28214	80.845	0.201	0.1234	0.977
PD42478a	587	337	0	0	0	0	0	0	0	0	0	0	0	0	0	0	0	924	0.989	279.857	0.30288	49.226	0.14808	0.19141	0.988
PD42480a	0	153	229	625	0	0	0	0	0	0	0	0	0	0	0	0	909	1916	0.988	338.996	0.17693	69.986	0.15891	0.06391	0.986
PD42481a	11	0	124	225	50	0	0	0	0	0	0	0	0	0	0	0	0	410	0.982	119.874	0.29238	24.492	0.19017	0.16267	0.98
PD42484a	471	246	0	0	0	185	0	0	0	0	0	0	0	0	0	0	0	902	0.989	231.135	0.25625	49.387	0.14887	0.14752	0.988
PD42485c	0	39	0	0	0	0	0	0	467	0	0	0	0	0	0	0	0	506	0.957	203.064	0.40131	39.246	0.29192	0.1994	0.949
PD42486a	3	23	7	0	0	0	0	0	0	0	0	0	0	0	0	0	0	33	0.649	38.575	1.16894	5.56	0.77856	1.3062	0.524
PD42487a	754	433	0	0	0	208	0	0	0	0	0	0	0	0	0	0	0	1395	0.991	412.28	0.29554	79.459	0.15074	0.14912	0.99
PD42490a	388	210	0	0	0	157	0	0	0	0	0	0	0	0	0	0	0	755	0.995	188.884	0.25018	32.099	0.11291	0.12168	0.994
PD42490c	117	18	0	0	0	40	0	0	0	0	0	0	0	0	0	0	0	175	0.981	78.105	0.44631	16.675	0.2532	0.33506	0.98
PD42490d	534	424	0	0	0	981	0	0	0	0	0	0	0	0	0	0	0	1939	0.996	426.036	0.21972	76.491	0.10041	0.09421	0.995
PD42490e	725	275	0	0	0	185	0	0	0	0	0	0	0	0	0	0	0	1185	0.996	278.944	0.2354	53.416	0.10996	0.09908	0.996
PD42490f	109	72	0	0	0	43	0	0	0	0	0	0	0	0	0	0	0	224	0.975	89.003	0.39733	17.567	0.22146	0.29666	0.973
PD42490g	497	127	0	0	0	134	0	0	0	0	0	0	0	0	0	0	0	758	0.996	160.785	0.21212	26.335	0.08628	0.13787	0.996
PD42490i	537	365	0	0	0	311	0	0	0	0	0	0	0	0	0	0	0	1213	0.994	308.991	0.25473	52.431	0.11916	0.13083	0.993
PD42492a	254	505	0	0	0	221	0	0	0	0	0	0	0	0	0	0	0	980	0.963	459.814	0.4692	75.983	0.27196	0.29238	0.958
PD42493a	3	98	0	0	0	0	0	0	0	0	0	0	0	0	0	16	0	117	0.724	93.335	0.79774	13.113	0.71431	0.57901	0.486
PD42496a	346	181	0	0	0	121	0	0	0	0	0	0	0	0	0	0	0	648	0.99	185.295	0.28595	33.917	0.14354	0.14463	0.989
PD42497a	197	37	0	0	0	792	0	0	0	0	0	0	0	0	0	0	0	1026	0.996	236.418	0.23043	42.374	0.08894	0.1377	0.996
PD42498a	282	132	0	0	0	73	0	0	0	0	0	0	0	0	0	0	0	487	0.993	141.943	0.29146	23.685	0.12545	0.17239	0.993
PD42499a	9	26	8	0	0	0	0	0	0	0	0	0	0	0	0	0	0	43	0.764	43.644	1.01498	6.225	0.65985	1.02515	0.691
PD42500a	210	193	0	0	0	58	80	0	0	0	0	0	0	0	0	0	0	541	0.989	178.7	0.33031	26.968	0.16415	0.18181	0.988
PD42502a	11	14	6	8	5	0	0	0	0	0	0	0	0	0	0	0	0	44	0.861	35.538	0.80768	5.271	0.51686	0.78701	0.826
PD42504a	532	124	0	0	0	151	0	0	0	0	0	0	0	0	0	0	0	807	0.997	148.397	0.18389	25.033	0.07712	0.09792	0.997
PD42507a	255	234	0	86	0	142	0	0	0	0	0	0	0	0	0	0	0	717	0.988	225.486	0.31449	39.18	0.17131	0.13641	0.987
PD42508a	487	330	0	0	0	185	0	0	0	0	0	0	0	0	0	0	0	1002	0.992	257.79	0.25728	46.009	0.13083	0.14861	0.991
PD42510a	0	103	1092	1489	157	0	0	0	0	0	0	0	0	0	0	0	0	2841	0.998	340.511	0.11986	70.581	0.07656	0.04347	0.997
PD42511a	540	320	0	119	0	138	0	0	0	0	0	0	0	0	0	0	0	1117	0.994	270.393	0.24207	47.998	0.12595	0.1079	0.993
PD42513a	599	484	0	0	0	251	0	0	0	0	0	0	0	0	0	0	0	1334	0.992	370.546	0.27777	62.795	0.13682	0.13661	0.991
PD42514a	2	25	0	0	0	0	0	0	0	0	0	0	0	0	0	0	0	27	0.666	32.175	1.19167	4.912	0.74907	1.10042	0.574
PD42517a	8	9	0	21	7	0	0	0	0	0	0	0	0	0	0	0	0	45	0.83	36.999	0.8222	5.977	0.59473	0.80351	0.787
PD42517c	3	23	0	13	0	0	0	0	0	0	0	0	0	0	0	0	0	39	0.702	35.18	0.90205	7.168	0.71324	1.02347	0.631
PD42518a	540	266	0	0	0	637	0	0	0	0	0	0	0	0	0	0	0	1443	0.997	329.745	0.22851	59.447	0.10007	0.10205	0.996
PD42521a	2	15	5	7	0	0	0	0	0	0	0	0	0	0	0	0	0	29	0.725	30.682	1.058	4.829	0.70438	1.14684	0.653
PD42522a	23	32	153	105	53	0	0	0	0	0	0	0	0	0	0	0	0	366	0.993	88.033	0.24053	12.49	0.11871	0.15735	0.992
PD42526a	7	26	22	28	0	0	0	0	0	0	0	0	0	0	0	0	0	83	0.949	46.26	0.55735	7.185	0.316	0.42023	0.941
PD42527a	464	437	0	0	0	347	0	0	0	0	0	0	0	0	0	0	0	1248	0.994	347.496	0.27844	48.95	0.11516	0.14134	0.994
PD42529a	321	282	0	0	0	283	0	0	0	0	0	0	0	0	0	0	0	886	0.992	244.575	0.27604	42.902	0.13644	0.13327	0.991
PD42530a	0	8	20	48	9	0	0	0	0	0	0	0	0	0	0	0	0	85	0.935	57.503	0.67651	9.254	0.43288	0.67592	0.927
PD42532a	0	136	528	2204	0	0	0	0	0	0	0	0	0	0	0	0	0	2868	0.99	409.617	0.14282	135.6	0.1396	0.03898	0.989
PD42534a	464	284	0	0	0	148	0	0	0	0	0	0	0	0	0	0	0	896	0.992	247.454	0.27618	41.337	0.12774	0.14173	0.992
PD42535a	86	60	0	0	0	37	0	0	0	0	0	0	0	0	0	0	0	183	0.983	69.941	0.38219	12.619	0.19017	0.26132	0.982
PD42536a	0	19	185	286	32	0	0	0	0	0	0	0	0	0	0	0	0	522	0.995	106.062	0.20318	18.13	0.10915	0.10997	0.994
PD42537a	12	3	39	46	12	42	0	0	0	0	0	0	0	0	0	0	0	154	0.939	80.312	0.52151	14.692	0.37294	0.59703	0.929
PD42538a	925	457	0	0	0	269	0	0	0	0	0	0	0	0	0	0	0	1651	0.995	400.076	0.24232	66.991	0.10614	0.10704	0.995
PD42539a	2	29	49	83	24	0	0	0	0	0	0	0	0	0	0	0	0	187	0.97	87.278	0.46673	12.642	0.24684	0.33206	0.965
PD42540a	151	64	0	0	0	184	0	0	0	0	0	0	0	0	0	0	0	399	0.996	108.43	0.27175	15.902	0.10516	0.16681	0.996
PD42542a	0	121	299	829	0	0	0	0	0	0	0	0	0	0	0	0	0	1249	0.981	318.597	0.25508	78.517	0.19935	0.14819	0.979
PD42544c	7	44	131	163	29	0	0	0	0	0	0	0	0	0	0	0	0	374	0.987	111.043	0.29691	18.261	0.16833	0.18603	0.985
PD42545a	1	26	0	10	0	0	0	0	0	0	0	0	0	0	0	0	0	37	0.77	35.863	0.96927	5.375	0.6379	0.83461	0.701
PD42552a	108	53	0	0	0	0	0	0	0	0	0	0	0	0	0	0	0	161	0.966	77.851	0.48355	15.069	0.27095	0.33369	0.963
PD42556a	325	174	0	0	0	206	0	0	0	0	0	0	0	0	0	0	0	705	0.993	192.994	0.27375	32.992	0.1228	0.15695	0.992
PD42557a	10	19	33	40	12	0	0	0	0	0	0	0	0	0	0	0	0	114	0.93	62.446	0.54777	11.451	0.36958	0.41635	0.918
PD42559a	5	0	0	9	0	0	0	0	0	0	0	0	0	0	0	0	0	14	0.786	10.88	0.77714	2.972	0.63363	1.61625	0.762
PD42562a	20	91	197	290	0	0	0	0	0	0	0	0	0	0	0	0	0	598	0.994	122.819	0.20538	20.767	0.11516	0.12099	0.993
PD43395a	427	189	0	0	0	297	0	0	0	0	0	0	0	0	0	0	0	913	0.997	196.668	0.21541	35.04	0.0951	0.09225	0.997
PD43398a	1	17	40	32	25	13	0	0	0	0	0	0	0	0	0	0	0	128	0.954	60.867	0.47552	9.609	0.30447	0.41434	0.945
PD43399a	31	114	241	257	0	0	0	0	0	0	0	0	0	380	0	422	0	1445	0.995	211.505	0.14637	42.346	0.1013	0.05651	0.994
PD43731a	2	9	5	0	3	0	0	0	0	0	0	0	0	0	0	0	0	19	0.762	18.729	0.98574	3.244	0.6488	1.09587	0.712
PD43734a	4	8	0	10	0	0	0	0	0	0	0	0	0	0	0	0	0	22	0.668	24.723	1.12377	4.593	0.7655	1.57341	0.605
PD43736a	0	77	127	335	32	0	0	0	0	0	0	0	0	0	0	0	0	571	0.986	165.176	0.28927	28.807	0.17288	0.13847	0.984
PD43739a	41	26	0	0	0	47	0	0	0	0	0	0	0	0	0	0	0	114	0.974	57.553	0.50485	9.755	0.24651	0.45898	0.972
PD43740a	84	62	0	0	0	50	0	0	0	0	0	0	0	0	0	0	0	196	0.989	74.794	0.3816	12.112	0.16625	0.26766	0.988
PD43741a	2	11	5	19	5	0	0	0	0	0	0	0	0	0	0	0	0	42	0.846	31.004	0.73819	5.702	0.54366	0.80486	0.814
PD43742a	0	45	105	225	26	0	0	0	0	0	0	0	0	0	0	0	0	401	0.983	133.749	0.33354	23.27	0.20591	0.20732	0.982
PD43744a	676	306	0	0	0	0	0	0	0	0	0	0	0	0	0	0	0	982	0.992	285.115	0.29034	55.923	0.14221	0.16161	0.992
PD43745a	5	144	0	0	0	102	0	0	0	173	303	0	207	0	0	0	0	934	0.991	223.546	0.23934	36.626	0.13175	0.12664	0.99
PD43746a	5	0	0	0	0	81	0	0	0	0	0	0	0	0	0	0	0	86	0.976	47.32	0.55023	9.081	0.22342	0.97303	0.975
PD43747a	381	384	0	0	0	464	0	0	0	0	0	0	0	0	0	0	0	1229	0.994	348.505	0.28357	60.72	0.13343	0.11273	0.994
PD43749a	11	20	263	367	61	0	0	0	0	0	0	0	0	0	0	0	0	722	0.995	144.415	0.20002	24.303	0.10644	0.11346	0.994
PD43751a	0	13	0	20	5	0	0	0	0	0	0	0	0	0	0	0	0	38	0.732	39.701	1.04476	6.437	0.71968	1.13232	0.666
PD43753a	14	39	0	0	0	0	0	0	0	0	0	0	0	0	0	0	0	53	0.862	48.928	0.92317	7.169	0.51604	0.77871	0.838
PD43754a	9	0	31	50	0	0	0	0	0	0	0	0	0	0	0	0	0	90	0.931	49.092	0.54547	11.006	0.40624	0.55095	0.923
PD43755a	5	10	18	0	0	0	0	0	0	0	0	0	0	0	0	0	0	33	0.866	25.125	0.76136	4.999	0.50242	0.69459	0.847
PD43757a	8	16	0	0	0	0	0	0	0	0	0	0	0	0	0	0	0	24	0.651	28.706	1.19608	4.964	0.78488	1.43143	0.579
PD43758a	0	16	0	0	0	0	0	0	0	1	2	0	0	0	0	0	0	19	0.619	24.008	1.26358	3.928	0.7856	1.43509	0.523
PD43760a	371	118	0	0	0	1404	0	0	0	0	0	0	0	0	0	0	0	1893	0.997	336.17	0.17759	66.561	0.07697	0.08475	0.997
PD43761a	581	565	0	0	0	535	0	0	0	0	0	0	0	0	0	0	0	1681	0.992	465.571	0.27696	80.309	0.13542	0.12535	0.992
PD43762a	7	19	0	0	0	0	0	0	0	0	0	0	0	0	0	0	0	26	0.655	31.712	1.21969	4.812	0.78061	1.27817	0.561
PD43763a	15	11	0	0	0	0	0	0	0	0	0	0	0	0	0	0	0	26	0.545	35.595	1.36904	8.573	0.90367	1.52255	0.501
PD43765a	0	88	85	167	0	0	0	0	0	0	0	0	0	0	0	47	0	387	0.986	111.355	0.28774	16.651	0.17333	0.16413	0.984
PD43766a	0	0	1071	3823	0	0	0	0	0	0	0	0	0	0	0	0	0	4894	0.986	947.114	0.19353	291.937	0.17456	0.10917	0.984
PD43767a	0	21	9	27	0	0	0	0	0	0	0	0	0	0	0	0	0	57	0.9	41.682	0.73126	6.426	0.44881	0.8138	0.881
PD43768a	0	79	753	2505	0	0	0	0	0	0	0	0	0	0	0	0	0	3337	0.987	567.961	0.1702	189.74	0.16929	0.06489	0.985
PD43769a	0	117	298	1247	0	0	0	0	0	0	0	0	0	0	0	0	0	1662	0.975	578.968	0.34836	134.915	0.27861	0.28068	0.973
PD43771a	3	61	43	309	0	0	0	0	0	0	0	0	0	0	0	0	0	416	0.983	130.184	0.31294	24.295	0.18585	0.15794	0.981
PD43772d	8	217	404	937	0	0	0	0	0	0	0	0	0	0	0	0	0	1566	0.995	301.233	0.19236	50.638	0.10581	0.08886	0.994
PD43856a	139	2995	0	0	0	0	0	0	0	0	0	4845	0	0	0	0	0	7979	0.959	3220.96	0.40368	487.505	0.2824	0.18758	0.947
PD43858a	158	105	0	0	0	210	0	0	0	0	0	0	0	0	0	0	0	473	0.988	160.09	0.33846	27.462	0.16181	0.21795	0.987
PD43858c	335	305	0	0	0	210	0	0	0	0	0	0	0	0	0	0	0	850	0.989	278.379	0.3275	51.351	0.16987	0.15799	0.988
PD43859c	1	8	0	0	0	0	0	0	0	0	0	0	0	0	0	0	0	9	0.444	14.313	1.59033	2.689	0.89633	1.74973	0.338
PD43862a	37	39	0	0	0	41	0	0	0	0	0	0	0	0	0	0	0	117	0.957	68.142	0.58241	12.725	0.29577	0.45511	0.954
PD43869a	78	61	0	0	0	80	41	0	0	0	0	0	0	0	0	0	0	260	0.981	96.871	0.37258	16.729	0.19642	0.22657	0.979
PD43873a	748	246	0	0	0	0	0	0	0	0	0	0	0	0	0	0	0	994	0.995	237.011	0.23844	45.688	0.10953	0.14159	0.995
PD43876a	1077	199	0	0	0	199	0	0	0	0	0	0	0	0	0	0	0	1475	0.998	235.56	0.1597	41.083	0.06365	0.07709	0.998
PD43877a	511	623	0	0	0	276	0	0	0	0	0	0	0	0	0	0	0	1410	0.987	466.294	0.3307	74.931	0.16896	0.16498	0.986
PD43877c	358	209	0	0	0	142	0	0	0	0	0	0	0	0	0	0	0	709	0.991	211.29	0.29801	45.756	0.16427	0.13869	0.991
PD43877f	739	317	0	0	0	0	0	0	0	0	0	0	0	0	0	0	0	1056	0.995	250.657	0.23736	48.059	0.11508	0.1294	0.994
PD43878a	707	146	0	0	0	133	0	0	0	0	0	0	0	0	0	0	0	986	0.998	164.827	0.16717	30.652	0.07113	0.08985	0.998
PD43878c	883	214	0	0	0	262	0	0	0	0	0	0	0	0	0	0	0	1359	0.998	223.614	0.16454	39.517	0.06841	0.08122	0.998
PD43878d	513	480	0	0	0	441	0	0	0	0	0	0	0	0	0	0	0	1434	0.992	392.688	0.27384	67.83	0.13424	0.12488	0.992
PD43878e	179	62	0	0	0	74	0	0	0	0	0	0	0	0	0	0	0	315	0.994	94.396	0.29967	13.527	0.11418	0.20485	0.994
PD43878f	1186	399	0	0	0	0	0	0	0	0	0	0	0	0	0	0	0	1585	0.992	430.095	0.27135	102.641	0.14993	0.1392	0.992
PD43881a	6	26	0	0	0	11	0	0	0	0	0	0	0	0	0	0	0	43	0.83	40.031	0.93095	5.947	0.57492	0.95909	0.791
PD43883a	542	241	0	0	0	0	0	0	0	0	0	0	0	0	0	0	0	783	0.992	237.75	0.30364	45.261	0.1445	0.16864	0.991
PD43886a	0	0	326	507	0	0	0	0	0	0	0	0	0	0	0	0	0	833	0.957	338.616	0.4065	86.86	0.30111	0.2417	0.953
PD43887d	118	113	0	0	0	73	0	0	0	0	0	0	0	0	0	0	0	304	0.993	89.912	0.29576	11.72	0.12181	0.17745	0.992
PD43887e	331	217	0	0	0	0	0	0	0	0	0	0	0	0	0	0	0	548	0.987	192.453	0.35119	35.793	0.17897	0.20898	0.986
PD43887f	362	406	0	0	0	1422	0	0	0	0	0	0	0	0	0	0	0	2190	0.994	557.985	0.25479	117.452	0.1253	0.10403	0.994
PD43887h	712	337	0	0	0	0	0	0	0	0	0	0	0	0	0	0	0	1049	0.99	325.878	0.31066	64.327	0.15568	0.16051	0.989
PD43887i	136	52	0	0	0	45	0	0	0	0	0	0	0	0	0	0	0	233	0.992	74.673	0.32048	11.655	0.13716	0.2218	0.992
PD43887j	547	433	0	0	0	138	0	0	0	0	0	0	0	0	0	0	0	1118	0.99	325.368	0.29103	55.728	0.14666	0.14187	0.989
PD43887k	461	278	0	0	0	147	0	0	0	0	0	0	0	0	0	0	0	886	0.99	272.592	0.30767	52.322	0.15707	0.1433	0.989
PD43887l	356	223	0	0	0	0	0	0	0	0	44	0	0	0	0	0	0	623	0.989	198.663	0.31888	31.664	0.15026	0.20604	0.988
PD43887m	503	601	0	0	0	209	0	0	0	0	0	0	0	0	0	0	0	1313	0.981	506.293	0.3856	81.995	0.19999	0.20273	0.979
PD43887n	625	556	0	0	0	232	0	0	0	0	0	0	0	0	0	0	0	1413	0.989	461.724	0.32677	73.398	0.15559	0.16312	0.988
PD43887o	289	274	0	0	0	215	113	0	0	0	0	0	0	0	0	0	0	891	0.989	265.72	0.29823	48.349	0.1662	0.13986	0.988
PD43887p	733	256	0	0	0	261	0	0	0	0	0	0	0	0	0	0	0	1250	0.997	257.826	0.20626	47.154	0.09254	0.09975	0.996
PD43887t	791	342	0	0	0	0	0	0	0	0	0	0	0	0	0	0	0	1133	0.986	418.937	0.36976	100.069	0.20518	0.17146	0.986
PD43887u	589	311	0	0	0	136	0	0	0	0	0	0	0	0	0	0	0	1036	0.993	262.195	0.25308	43.895	0.11587	0.14658	0.993
PD43887v	895	396	0	0	0	165	0	0	0	0	0	0	0	0	0	0	0	1456	0.997	306.457	0.21048	48.146	0.08531	0.09731	0.997
PD43887w	737	511	0	0	0	220	0	0	0	0	0	0	0	0	0	0	0	1468	0.991	380.41	0.25913	65.455	0.13077	0.14281	0.991
PD43887x	687	410	0	0	0	247	0	0	0	0	0	0	0	0	0	0	0	1344	0.995	317.356	0.23613	54.511	0.11082	0.10291	0.994
PD43887y	370	307	0	0	0	472	0	0	0	0	0	0	0	0	0	0	0	1149	0.996	267.172	0.23253	38.991	0.09465	0.11802	0.995
PD43887z	663	428	0	0	0	207	0	0	0	0	0	0	0	0	0	0	0	1298	0.994	335.762	0.25868	64.95	0.1341	0.10421	0.994
PD43888a	514	322	0	0	0	117	0	0	0	0	0	0	0	0	0	0	0	953	0.992	288.919	0.30317	49.131	0.14056	0.16499	0.991
PD43890a	146	177	0	0	0	232	0	0	0	0	0	0	0	0	0	0	0	555	0.993	155.617	0.28039	22.834	0.11829	0.14201	0.993
PD43894a	610	271	0	0	0	162	0	0	0	0	0	0	0	0	0	0	0	1043	0.994	255.821	0.24527	45.634	0.11291	0.1302	0.994
PD43895a	924	393	0	0	0	0	198	0	0	0	0	0	0	0	0	0	0	1515	0.993	363.963	0.24024	76.59	0.13843	0.10343	0.992
PD43896a	254	219	43	0	0	0	0	0	0	0	0	0	0	0	0	0	0	516	0.979	180.516	0.34984	32.007	0.20527	0.2031	0.976
PD43898a	379	173	0	0	0	210	0	0	0	0	0	0	0	0	0	0	0	762	0.995	194.722	0.25554	32.712	0.10806	0.14098	0.995
PD43899a	7	15	68	178	47	0	0	0	0	0	0	0	0	0	0	0	0	315	0.985	96.175	0.30532	16.06	0.17795	0.194	0.983
PD43901a	10	0	398	597	0	0	0	0	0	0	0	0	0	0	0	0	0	1005	0.991	200.726	0.19973	48.282	0.13892	0.10709	0.99
PD43904a	0	0	2	2	0	0	0	0	0	0	0	0	0	0	0	0	0	4	0.747	4.769	1.19225	1.668	0.68096	2.15338	0.74
PD43906a	327	457	0	0	0	444	0	0	0	0	0	0	0	0	0	0	0	1228	0.99	391.477	0.31879	64.051	0.15318	0.13369	0.989
PD43907a	203	234	0	0	0	280	0	0	0	0	0	0	0	0	0	0	0	717	0.994	198.574	0.27695	29.909	0.11777	0.12945	0.994
PD43908c	461	233	0	0	0	148	0	0	0	0	0	0	0	0	0	0	0	842	0.995	215.985	0.25651	38.997	0.11851	0.12847	0.995
PD43908e	656	402	0	0	0	0	170	0	0	0	0	0	0	0	0	0	0	1228	0.988	384.557	0.31316	78.337	0.18405	0.13815	0.988
PD43908f	727	328	0	0	0	0	0	0	0	0	0	0	0	0	0	0	0	1055	0.995	290.97	0.2758	53.638	0.12693	0.15095	0.994
PD43908g	914	373	0	0	0	0	0	0	0	0	0	0	0	0	0	0	0	1287	0.995	368.506	0.28633	62.281	0.11954	0.15649	0.994
PD43909a	6	17	61	121	19	0	0	0	0	0	0	0	0	0	0	0	0	224	0.971	78.212	0.34916	16.191	0.24459	0.24225	0.967
PD43909c	6	16	0	0	0	0	0	0	0	0	0	0	0	0	0	0	0	22	0.752	25.217	1.14623	3.958	0.65967	1.2488	0.703
PD43910a	326	229	0	0	0	912	0	0	0	0	0	0	0	0	0	0	0	1467	0.995	350.149	0.23868	69.26	0.11009	0.09359	0.995
PD43910d	727	276	0	0	0	322	0	0	0	0	0	0	0	0	0	0	0	1325	0.997	300.694	0.22694	56.221	0.10317	0.09821	0.996
PD43910g	648	598	164	357	0	529	0	0	0	0	0	0	0	0	0	0	0	2296	0.992	485.052	0.21126	83.309	0.12482	0.08452	0.991
PD43910i	9	348	203	419	0	238	0	0	0	0	0	125	0	0	0	0	0	1342	0.978	325.091	0.24224	62.605	0.21043	0.08896	0.972
PD43911a	674	332	0	0	0	241	144	0	0	0	0	0	0	0	0	0	0	1391	0.997	254.95	0.18329	38.139	0.07848	0.08373	0.997
PD43912a	10	14	0	0	0	6	0	0	0	0	0	0	0	0	0	0	0	30	0.94	23.033	0.76777	3.649	0.35781	0.68247	0.935
PD43912c	691	349	0	0	0	302	0	0	0	0	0	0	0	0	0	0	0	1342	0.995	322.238	0.24012	55.122	0.1083	0.11929	0.994
PD45520a	11	26	0	0	0	0	0	0	0	0	0	0	0	0	0	0	0	37	0.776	38.441	1.03895	5.269	0.66383	1.04041	0.71
PD45521a	1	16	0	0	0	0	0	0	0	0	0	0	0	0	0	0	0	17	0.621	23.412	1.37718	3.801	0.79256	1.44785	0.555
PD45523a	308	152	0	0	0	116	0	0	0	0	0	0	0	0	0	0	0	576	0.992	178.71	0.31026	32.411	0.14278	0.1525	0.992
PD45524a	1261	2520	0	0	0	4934	0	0	0	1500	2592	0	0	0	0	0	0	12807	0.977	5119.97	0.39978	855.317	0.22526	0.22306	0.975
PD45884a	408	281	0	0	0	129	0	0	0	0	0	0	0	0	0	0	0	818	0.988	243.631	0.29784	42.411	0.15237	0.14218	0.987
PD45885a	140	169	0	0	0	1423	0	0	0	0	0	0	0	0	0	0	0	1732	0.992	531.132	0.30666	96.3	0.12306	0.17205	0.992
PD46984a	6	11	0	0	0	0	0	0	0	0	0	0	0	0	0	0	0	17	0.594	20.995	1.235	3.885	0.84778	1.61895	0.514
PD46985a	5	22	0	0	0	0	0	0	0	0	0	0	0	0	0	0	0	27	0.6	34.159	1.26515	5.408	0.80618	1.34475	0.486
PD47201a	429	247	0	154	0	376	0	0	0	0	0	0	0	0	0	0	0	1206	0.996	224.55	0.18619	38.548	0.09431	0.07398	0.995
PD47202a	394	274	0	0	0	149	0	192	0	0	0	0	0	0	0	0	0	1009	0.985	278.404	0.27592	49.668	0.16977	0.14453	0.983
PD47202d	230	93	0	0	0	165	101	134	0	0	0	0	0	0	0	0	0	723	0.993	162.446	0.22468	24.107	0.11508	0.1123	0.992
PD47210a	0	23	165	1142	0	0	0	0	0	0	0	0	0	0	0	0	0	1330	0.979	319.995	0.2406	94.314	0.20813	0.10449	0.977
PD47214a	16	35	18	39	0	0	0	0	0	0	0	0	0	18	0	0	0	126	0.968	52.717	0.41839	8.372	0.2522	0.26168	0.962
PD47216a	24	58	312	882	0	0	0	0	0	0	0	0	0	579	0	900	0	2755	0.993	472.718	0.17159	91.597	0.12033	0.05566	0.992
PD47218a	3	22	0	0	0	0	0	0	0	0	0	0	0	0	0	0	0	25	0.645	32.339	1.29356	5.267	0.76827	1.38831	0.572
PD47219a	2	35	0	0	0	0	0	0	0	0	0	0	0	0	0	0	0	37	0.691	38.869	1.05051	5.175	0.72464	0.95515	0.526
PD47220a	5	32	0	0	0	0	0	0	0	0	0	0	0	0	0	0	0	37	0.586	45.355	1.22581	6.469	0.82827	1.17569	0.411
PD47223a	3	0	0	0	7	0	0	0	0	0	3	0	0	0	0	0	0	13	0.704	13.431	1.03315	3.169	0.72702	1.94596	0.67
PD47226a	0	7	4	11	0	5	0	0	0	0	0	0	0	0	0	0	0	27	0.816	24.307	0.90026	4.591	0.57841	0.948	0.788
PD47227a	615	357	0	0	0	990	0	0	0	0	0	0	0	0	0	0	0	1962	0.996	448.928	0.22881	81.464	0.10191	0.09622	0.995
PD47228a	9	38	29	9	0	0	0	0	0	0	0	0	0	0	0	0	0	85	0.937	48.822	0.57438	7.776	0.35236	0.41118	0.926
PD47229a	12	32	23	0	0	0	0	0	0	0	0	0	0	0	0	0	0	67	0.828	53.039	0.79163	9.106	0.57249	0.71295	0.786
PD47230a	5	39	0	21	0	0	0	0	0	0	0	0	0	0	0	0	0	65	0.833	52.144	0.80222	7.552	0.55826	0.64291	0.774
PD47231a	8	31	16	0	0	0	0	0	0	0	0	0	0	0	0	0	0	55	0.869	42.28	0.76873	6.481	0.49561	0.60387	0.836
PD47232a	6	39	101	58	0	0	0	0	0	0	0	0	0	0	0	0	0	204	0.968	90.336	0.44282	16.015	0.25533	0.31173	0.964
PD47233a	11	53	0	0	0	0	0	0	0	0	0	0	0	5	0	22	0	91	0.921	53.679	0.58988	6.845	0.3894	0.40185	0.889
PD47235a	5	9	0	0	0	0	0	0	0	0	0	0	0	0	0	0	0	14	0.597	18.724	1.33743	3.329	0.83225	1.84922	0.524
PD47236a	647	300	0	0	0	224	0	0	0	0	0	0	0	0	0	0	0	1171	0.995	251.384	0.21467	43.937	0.10181	0.09003	0.994
PD47237a	4	55	0	0	0	0	0	0	0	0	0	0	0	0	0	0	0	59	0.635	60.829	1.031	8.288	0.79385	0.83342	0.392
PD47238a	9	44	0	0	0	0	0	0	0	0	0	0	0	0	0	0	0	53	0.696	55.894	1.0546	9.162	0.71762	1.10777	0.61
PD47239a	1065	429	0	0	0	235	0	0	0	0	0	0	0	0	0	0	0	1729	0.996	399.011	0.23078	73.735	0.10657	0.10524	0.995
PD47240c	265	807	0	0	0	1874	0	0	0	0	0	0	0	0	0	0	0	2946	0.985	949.923	0.32245	224.377	0.18964	0.14366	0.984
PD47240f	706	400	0	0	0	155	0	0	0	0	0	0	0	0	0	0	0	1261	0.993	336.71	0.26702	53.237	0.11734	0.14392	0.993
PD48815a	0	298	607	2875	0	0	0	0	0	0	0	0	0	0	0	0	0	3780	0.978	808.401	0.21386	260.055	0.21191	0.08094	0.976
PD48816a	2	14	0	0	0	0	0	0	0	0	0	0	0	0	0	0	0	16	0.469	22.582	1.41138	3.785	0.89213	1.62478	0.312
PD48818a	0	30	0	0	0	0	0	0	0	0	0	0	0	0	0	0	0	30	0.419	43.395	1.4465	6.149	0.927	1.56418	0.118
PD48819a	8	60	0	0	0	0	0	0	0	0	0	0	0	15	149	25	0	257	0.918	113.664	0.44227	16.418	0.39738	0.20163	0.858
PD48824a	10	29	0	0	0	0	0	0	0	0	0	0	0	0	0	0	0	39	0.751	42.228	1.08277	6.078	0.66715	0.99121	0.682
PD48825a	10	30	6	13	0	0	0	0	0	0	0	0	0	0	0	0	0	59	0.865	45.659	0.77388	6.76	0.50247	0.69824	0.828
PD48826a	14	11	13	11	0	0	0	0	0	0	0	0	0	0	0	0	0	49	0.897	33.413	0.6819	5.778	0.47021	0.67718	0.879
PD48827a	12	43	16	0	0	0	0	0	0	0	0	0	0	0	0	0	0	71	0.842	56.191	0.79142	8.13	0.54688	0.62277	0.789
PD48828a	18	29	0	0	0	0	0	0	0	0	0	0	0	15	0	8	0	70	0.876	52.635	0.75193	8.89	0.48213	0.57159	0.853
PD48830a	401	164	0	0	0	123	0	0	0	0	0	0	0	0	0	0	0	688	0.996	173.567	0.25228	30.193	0.10834	0.1291	0.996

## Sheet: ID83
Samples	ID2	ID7	ID1	ID9	ID12	ID83A	Total.Mutations	Cosine.Similarity	L1.Norm	L1_Norm_%	L2.Norm	L2_Norm_%	KL.Divergence	Correlation
PD42171a	3	0	0	0	0	0	3	0.578	3.982	1.32733	2.024	1.16856	14.27	0.568
PD42172a	68	148	19	0	0	0	235	0.938	114.174	0.48585	29.619	0.3474	0.33076	0.931
PD42172d	7	8	2	0	0	0	17	0.917	10.494	0.61729	3.009	0.39855	0.67462	0.912
PD42178d	5	0	0	0	0	0	5	0.379	7.961	1.5922	3.936	1.48767	23.862	0.362
PD42476a	144	201	0	0	0	0	345	0.935	187.936	0.54474	49.97	0.36547	0.40733	0.93
PD42478a	71	90	0	0	0	0	161	0.914	90.746	0.56364	28.194	0.41165	0.4524	0.908
PD42480a	0	0	0	12	0	0	12	0.805	10.894	0.90783	3.121	0.61208	6.99565	0.791
PD42481a	0	0	2	0	0	0	2	0.707	2	1	1.271	0.89873	4.42419	0.701
PD42484a	94	127	0	0	0	0	221	0.935	121.865	0.55143	33.039	0.35646	0.47294	0.93
PD42485c	0	4	0	0	0	0	4	0.082	7.544	1.886	2.34	1.17	3.95545	0.014
PD42486a	0	0	0	0	2	0	2	0.806	2.604	1.302	0.99	0.70004	1.16102	0.813
PD42487a	117	224	0	0	0	0	341	0.926	185.027	0.5426	50.344	0.37947	0.425	0.919
PD42490a	59	113	0	0	0	0	172	0.908	103.566	0.60213	28.676	0.42071	0.62567	0.899
PD42490c	7	15	0	0	0	0	22	0.851	20.931	0.95141	6.905	0.56379	0.87742	0.847
PD42490d	107	221	0	0	0	0	328	0.906	184.983	0.56397	57.126	0.42352	0.3984	0.899
PD42490e	103	146	0	0	0	0	249	0.915	161.17	0.64727	44.339	0.4034	0.484	0.909
PD42490f	25	35	0	0	0	0	60	0.938	36.166	0.60277	8.775	0.34578	0.58472	0.934
PD42490g	48	89	14	0	0	0	151	0.925	83.86	0.55536	24.075	0.38665	0.39142	0.92
PD42490i	75	211	0	0	0	0	286	0.877	181.589	0.63493	54.47	0.48051	0.46249	0.866
PD42492a	59	165	48	0	0	0	272	0.844	147.837	0.54352	53.225	0.53886	0.41393	0.827
PD42493a	0	0	0	3	0	0	3	0.165	5.302	1.76733	1.946	1.12352	3.02711	0.121
PD42496a	11	12	0	0	0	0	23	0.824	19.666	0.85504	5.825	0.61745	1.73609	0.811
PD42497a	51	84	0	0	0	0	135	0.896	95.67	0.70867	28.362	0.44917	0.56736	0.89
PD42498a	13	0	0	0	0	0	13	0.367	21.294	1.638	10.018	1.79929	16.1548	0.347
PD42499a	0	0	0	0	0	6	6	0.39	9.779	1.62983	2.645	0.93515	1.83986	0.331
PD42500a	43	83	0	0	0	0	126	0.931	75.429	0.59864	19.711	0.36948	0.42152	0.926
PD42502a	0	0	0	0	0	2	2	0.113	3.833	1.9165	1.451	1.02601	3.32239	0.053
PD42504a	44	102	0	0	0	0	146	0.901	92.542	0.63385	24.736	0.4343	0.51161	0.892
PD42507a	49	104	0	0	0	0	153	0.927	90.384	0.59075	23.859	0.37786	0.46084	0.922
PD42508a	55	138	0	0	0	0	193	0.897	127.283	0.6595	35.469	0.44584	0.51506	0.888
PD42510a	0	0	0	0	0	6	6	0.307	9.64	1.60667	2.47	1.00837	2.04243	0.222
PD42511a	68	130	0	0	0	0	198	0.913	130.15	0.65732	35.401	0.41214	0.49646	0.907
PD42513a	121	205	0	0	0	0	326	0.944	155.646	0.47744	44.565	0.33088	0.33301	0.939
PD42514a	0	0	0	0	0	4	4	0.197	7.177	1.79425	2.067	1.0335	2.51266	0.118
PD42517a	0	2	0	0	0	0	2	0.038	3.926	1.963	1.552	1.09743	5.60578	-0.012
PD42517c	0	4	0	0	0	0	4	0.005	7.971	1.99275	2.43	1.215	6.51118	-0.069
PD42518a	60	129	0	0	0	0	189	0.898	116.891	0.61847	35.795	0.44306	0.40086	0.891
PD42522a	0	6	0	0	0	0	6	0.313	9.826	1.63767	2.675	1.09206	10.3953	0.249
PD42526a	0	2	0	0	0	0	2	0.018	3.964	1.982	1.564	1.10592	5.55533	-0.033
PD42527a	111	222	0	0	0	0	333	0.925	178.127	0.53492	48.468	0.38074	0.40213	0.918
PD42529a	77	142	0	0	0	0	219	0.924	130.307	0.59501	34.277	0.38359	0.4828	0.917
PD42530a	4	0	0	0	0	0	4	0.504	5.925	1.48125	2.843	1.4215	3.06323	0.491
PD42532a	0	0	1	4	0	0	5	0.691	4.907	0.9814	1.648	0.73701	8.10888	0.668
PD42534a	68	163	0	0	0	0	231	0.897	146.097	0.63245	38.781	0.44365	0.52133	0.887
PD42535a	15	23	0	0	0	0	38	0.916	26.989	0.71024	7.528	0.41315	0.61626	0.911
PD42536a	0	6	0	0	0	0	6	0.059	11.395	1.89917	3.121	1.27414	10.1839	-0.028
PD42537a	0	3	0	0	0	0	3	0.092	5.667	1.889	1.937	1.11833	3.47464	0.035
PD42538a	19	31	0	0	0	0	50	0.824	36.58	0.7316	11.532	0.58849	0.64065	0.809
PD42539a	0	1	0	0	0	0	1	0.022	1.985	1.985	1.051	1.051	4.86229	-0.013
PD42540a	26	30	0	0	0	0	56	0.942	36.657	0.65459	9.325	0.34141	0.66117	0.939
PD42542a	0	0	0	1	0	0	1	0.211	1.828	1.828	0.997	0.997	2.45501	0.19
PD42544c	4	0	0	0	0	0	4	0.517	5.764	1.441	2.814	1.407	2.50598	0.504
PD42552a	44	42	0	0	0	0	86	0.966	48.72	0.56651	10.544	0.30016	0.54455	0.965
PD42556a	4	10	0	0	0	0	14	0.803	12.966	0.92614	4.287	0.60627	0.89273	0.793
PD42557a	0	4	0	0	0	0	4	0.375	5.931	1.48275	1.962	0.981	4.52441	0.33
PD42562a	0	4	0	0	0	0	4	0.016	7.91	1.9775	2.417	1.2085	22.3868	-0.057
PD43395a	47	115	0	0	0	0	162	0.888	110.479	0.68197	31.356	0.46232	0.49117	0.88
PD43398a	0	3	0	0	0	0	3	0.277	5	1.66667	1.757	1.0144	3.22853	0.233
PD43399a	0	0	1	4	0	0	5	0.819	4.584	0.9168	1.547	0.58471	0.94713	0.811
PD43731a	0	1	0	0	0	0	1	0.001	1.999	1.999	1.058	1.058	7.73652	-0.035
PD43734a	0	1	0	0	0	0	1	0.164	1.886	1.886	1.003	1.003	2.86389	0.137
PD43736a	3	0	0	0	0	0	3	0.009	5.923	1.97433	2.988	1.72512	5.86612	-0.017
PD43739a	9	12	0	0	0	0	21	0.887	16.386	0.78029	5.032	0.46924	0.66399	0.881
PD43740a	23	44	0	0	0	0	67	0.938	38.194	0.57006	9.678	0.34991	0.55256	0.933
PD43741a	6	0	0	0	0	0	6	0.288	9.992	1.66533	5.122	1.47859	26.7029	0.27
PD43742a	0	2	0	0	0	0	2	0.004	3.993	1.9965	1.574	1.11299	9.23827	-0.049
PD43744a	70	122	0	0	0	0	192	0.929	112.184	0.58429	30.909	0.37313	0.4002	0.924
PD43745a	0	0	5	0	0	0	5	0.45	7.934	1.5868	3.988	1.78349	16.8201	0.436
PD43746a	1	2	0	0	0	0	3	0.702	3.332	1.11067	1.239	0.71534	2.59508	0.689
PD43747a	11	21	8	0	0	0	40	0.873	27.892	0.6973	7.814	0.48838	0.83788	0.861
PD43749a	5	0	0	0	0	0	5	0.446	7.998	1.5996	3.678	1.64485	12.5304	0.43
PD43751a	0	2	0	0	0	0	2	0.001	3.998	1.999	2.117	1.0585	7.73652	-0.035
PD43753a	0	4	0	0	0	0	4	0.015	7.897	1.97425	2.798	1.14228	22.2285	-0.045
PD43754a	0	4	0	0	0	0	4	0.098	7.333	1.83325	2.695	1.10023	4.61814	0.045
PD43755a	0	3	0	0	0	0	3	0.006	5.979	1.993	2.016	1.16394	6.04631	-0.058
PD43757a	0	4	0	0	0	0	4	0.084	7.532	1.883	2.338	1.169	5.12512	0.016
PD43758a	0	3	0	0	0	0	3	0.002	5.994	1.998	2.466	1.10283	7.05981	-0.048
PD43760a	88	248	0	0	0	0	336	0.911	205.867	0.6127	57.783	0.41898	0.38667	0.905
PD43761a	111	224	0	0	0	0	335	0.915	195.568	0.58379	56.575	0.40569	0.41186	0.908
PD43762a	0	0	0	0	0	3	3	0.23	5.375	1.79167	1.729	0.99824	2.32791	0.169
PD43763a	0	0	0	0	0	3	3	0.593	4.387	1.46233	1.415	0.81695	1.70607	0.576
PD43765a	0	0	0	0	3	0	3	0.189	5.398	1.79933	1.801	1.03981	2.55882	0.132
PD43766a	0	0	2	3	3	0	8	0.806	7.246	0.90575	1.871	0.59166	1.40298	0.788
PD43767a	0	3	0	0	0	0	3	0.419	4.487	1.49567	1.604	0.92607	15.7792	0.385
PD43768a	0	0	0	11	0	0	11	0.568	14.736	1.33964	3.831	1.06253	5.81429	0.526
PD43769a	0	0	1	3	0	0	4	0.674	3.906	0.9765	1.488	0.744	1.80188	0.653
PD43771a	0	0	0	8	0	0	8	0.41	12.437	1.55462	3.484	1.10174	7.64422	0.362
PD43772d	0	0	0	2	0	0	2	0.583	2.66	1.33	1.149	0.81247	19.7329	0.569
PD43856a	178	395	0	0	0	0	573	0.938	267.608	0.46703	73.382	0.34989	0.33225	0.931
PD43858a	61	111	0	0	0	0	172	0.879	116.231	0.67576	30.857	0.51314	0.6059	0.868
PD43858c	86	148	0	0	0	0	234	0.944	125.991	0.53842	30.053	0.33131	0.38654	0.939
PD43859c	4	0	0	0	0	0	4	0.407	6	1.5	3.187	1.30109	22.2181	0.393
PD43862a	7	0	0	0	0	0	7	0.987	2.39	0.34143	1.025	0.16851	0.36921	0.987
PD43869a	9	27	0	0	0	0	36	0.838	25.844	0.71789	7.458	0.54981	0.70216	0.821
PD43873a	66	165	0	0	0	0	231	0.909	144.152	0.62403	42.03	0.42726	0.39039	0.902
PD43876a	77	134	0	0	0	0	211	0.91	144.952	0.68698	39.996	0.42045	0.5583	0.904
PD43877a	122	201	0	0	0	0	323	0.946	157.508	0.48764	44.175	0.32642	0.3587	0.942
PD43877c	51	85	0	0	0	0	136	0.94	73.568	0.54094	22.027	0.35546	0.37607	0.936
PD43877f	75	135	0	0	0	0	210	0.91	129.273	0.61559	34.076	0.41824	0.51871	0.902
PD43878a	15	19	0	0	0	0	34	0.922	25.421	0.74768	5.516	0.4023	1.01753	0.916
PD43878c	12	26	0	0	0	0	38	0.653	39.425	1.0375	12.014	0.79916	1.29197	0.621
PD43878d	23	18	0	0	0	0	41	0.955	24.516	0.59795	5.97	0.31163	0.85748	0.952
PD43878e	4	0	1	0	0	0	5	0.95	2.193	0.4386	1.067	0.32171	7.66993	0.948
PD43878f	10	28	10	0	0	0	48	0.833	37.575	0.78281	10.541	0.55402	0.95479	0.817
PD43881a	0	1	0	0	0	0	1	0.001	1.999	1.999	1.058	1.058	7.8922	-0.036
PD43883a	67	165	0	0	0	0	232	0.917	132.377	0.57059	37.751	0.40174	0.36509	0.911
PD43886a	0	3	0	0	0	0	3	0.006	5.979	1.993	2.016	1.16394	17.2702	-0.058
PD43887d	21	24	0	0	0	0	45	0.946	27.244	0.60542	7.025	0.32719	0.53221	0.943
PD43887e	46	71	0	0	0	0	117	0.96	61.084	0.52209	15.636	0.29555	0.38111	0.958
PD43887f	110	267	0	0	0	0	377	0.901	226.58	0.60101	75.179	0.4479	0.36123	0.895
PD43887h	68	147	0	0	0	0	215	0.913	129.447	0.60208	37.826	0.41422	0.46036	0.906
PD43887i	13	16	0	0	0	0	29	0.914	21.875	0.75431	6.263	0.41753	0.60226	0.91
PD43887j	67	174	0	0	0	0	241	0.922	129.635	0.5379	40.646	0.40071	0.30273	0.916
PD43887k	85	141	0	0	0	0	226	0.921	140.745	0.62277	40.627	0.39697	0.47579	0.916
PD43887l	87	95	0	0	0	0	182	0.967	87.966	0.48333	22.13	0.2588	0.41048	0.965
PD43887m	76	262	0	0	0	0	338	0.862	227.365	0.67268	66.623	0.50767	0.51006	0.848
PD43887n	94	204	0	0	0	0	298	0.918	175.963	0.59048	49.493	0.40044	0.45798	0.912
PD43887o	54	172	0	0	0	0	226	0.883	156.6	0.69292	49.378	0.48777	0.53102	0.876
PD43887p	90	162	0	0	0	0	252	0.926	150.079	0.59555	43.099	0.38595	0.45124	0.921
PD43887t	74	143	0	0	0	0	217	0.916	138.066	0.63625	39.116	0.40855	0.63439	0.911
PD43887u	123	150	0	0	0	0	273	0.948	142.075	0.52042	41.993	0.32359	0.40679	0.945
PD43887v	139	198	0	0	0	0	337	0.935	196.803	0.58399	55.167	0.35786	0.47332	0.932
PD43887w	134	222	0	0	0	0	356	0.923	192.711	0.54132	54.431	0.38955	0.52804	0.916
PD43887x	118	217	0	0	0	0	335	0.922	191.108	0.57047	56.685	0.39076	0.38381	0.917
PD43887y	108	173	0	0	0	0	281	0.918	167.285	0.59532	49.992	0.39986	0.47444	0.912
PD43887z	94	184	0	0	0	0	278	0.908	174.059	0.62611	51.11	0.42296	0.40044	0.902
PD43888a	85	151	0	0	0	0	236	0.9	146.333	0.62006	44.181	0.4366	0.4584	0.892
PD43890a	29	46	0	0	0	0	75	0.882	50.576	0.67435	14.521	0.47848	1.09601	0.872
PD43894a	26	0	0	0	0	0	26	0.798	31.944	1.22862	13.948	1.22332	3.02404	0.797
PD43895a	156	246	0	0	0	0	402	0.935	203.685	0.50668	62.453	0.35741	0.32925	0.93
PD43896a	25	76	0	0	0	0	101	0.869	75.403	0.74656	20.58	0.49724	0.68931	0.858
PD43898a	72	135	0	0	0	0	207	0.908	138.388	0.66854	34.243	0.41938	0.54788	0.9
PD43899a	0	1	0	0	0	0	1	0.002	1.998	1.998	1.058	1.058	7.17006	-0.034
PD43901a	0	5	0	0	0	0	5	0.113	8.962	1.7924	2.996	1.13238	4.46655	0.051
PD43904a	6	0	0	0	0	0	6	0.29	9.934	1.65567	5.116	1.47686	20.7968	0.272
PD43906a	92	164	38	0	0	0	294	0.937	141.471	0.48119	38.695	0.34927	0.3108	0.931
PD43907a	84	132	0	0	0	0	216	0.904	146.38	0.67769	37.031	0.4369	0.6421	0.896
PD43908c	49	109	0	0	0	0	158	0.886	105.943	0.67053	29.808	0.46428	0.52487	0.876
PD43908e	112	179	0	0	0	0	291	0.91	166.248	0.5713	52.294	0.41408	0.4436	0.904
PD43908f	56	99	20	0	0	0	175	0.923	103.627	0.59215	29.004	0.39422	0.36085	0.917
PD43908g	77	170	0	0	0	0	247	0.924	141.031	0.57098	41.773	0.39326	0.32713	0.919
PD43909a	0	1	0	0	0	0	1	0.008	1.995	1.995	1.056	1.056	5.92662	-0.029
PD43909c	0	0	3	0	0	0	3	0.906	1.854	0.618	1.148	0.5134	0.67964	0.904
PD43910a	93	208	0	0	0	0	301	0.919	171.506	0.56979	48.201	0.39641	0.42324	0.912
PD43910d	84	139	0	0	0	0	223	0.912	143.64	0.64413	41.952	0.41472	0.54458	0.907
PD43910g	89	167	34	0	0	0	290	0.939	135.952	0.4688	39.641	0.34816	0.29391	0.934
PD43910i	39	58	10	0	0	0	107	0.946	51.954	0.48555	13.675	0.3255	0.42253	0.941
PD43911a	102	209	0	0	0	0	311	0.926	166.756	0.53619	46.069	0.37824	0.43489	0.919
PD43912a	9	9	0	0	0	0	18	0.786	16.356	0.90867	5.442	0.64135	3.0754	0.773
PD43912c	71	148	0	0	0	0	219	0.908	124.412	0.56809	36.679	0.41889	0.39083	0.9
PD45520a	0	0	0	0	0	2	2	0.333	3.507	1.7535	1.334	0.94328	2.40447	0.299
PD45521a	4	0	0	0	0	0	4	0.501	5.976	1.494	2.852	1.426	13.3104	0.487
PD45523a	55	113	0	0	0	0	168	0.926	99.364	0.59145	29.677	0.3951	0.40784	0.921
PD45524a	24	0	56	0	0	0	80	0.973	56.186	0.70232	19.941	0.54313	1.21944	0.975
PD45884a	53	146	0	0	0	0	199	0.889	132.117	0.6639	36.399	0.45869	0.4425	0.879
PD45885a	118	255	0	0	0	0	373	0.931	183.508	0.49198	52.583	0.36382	0.27567	0.925
PD46984a	0	0	0	0	0	3	3	0.566	4.462	1.48733	1.441	0.83196	1.98677	0.545
PD46985a	0	2	0	0	0	0	2	0.33	3.351	1.6755	1.354	0.95742	3.06046	0.3
PD47201a	64	139	0	0	0	0	203	0.907	128.465	0.63283	34.726	0.42127	0.48566	0.9
PD47202a	136	163	0	0	0	0	299	0.925	162.429	0.54324	48.234	0.42	0.52398	0.92
PD47202d	68	141	0	0	0	0	209	0.845	147.048	0.70358	42.638	0.55068	0.6505	0.83
PD47210a	0	0	5	0	0	0	5	0.766	5.75	1.15	2.968	1.1218	8.96434	0.763
PD47214a	0	0	3	5	0	0	8	0.79	7.61	0.95125	2.22	0.64086	2.36579	0.776
PD47216a	0	0	0	9	0	0	9	0.336	13.882	1.54244	4.029	1.21479	11.1837	0.278
PD47218a	0	0	0	0	0	7	7	0.642	9.128	1.304	2.301	0.767	1.33297	0.61
PD47219a	0	0	0	0	0	8	8	0.722	11.867	1.48338	3.297	0.73723	1.57292	0.718
PD47220a	0	0	0	0	0	10	10	0.534	13.08	1.308	2.831	0.89524	1.2633	0.456
PD47223a	0	1	0	0	0	0	1	0.008	1.995	1.995	1.056	1.056	5.92662	-0.029
PD47226a	0	0	2	0	0	0	2	0.707	2	1	1.271	0.89873	19.4894	0.701
PD47227a	105	229	0	0	0	0	334	0.906	196.233	0.58752	54.098	0.42454	0.45555	0.897
PD47228a	0	0	0	0	0	5	5	0.877	5.884	1.1768	1.625	0.61419	0.94128	0.89
PD47229a	4	0	4	0	0	0	8	0.447	11.951	1.49388	4.449	1.4069	16.3931	0.42
PD47230a	0	3	0	0	0	0	3	0.101	5.634	1.878	1.929	1.11371	4.324	0.044
PD47231a	0	0	0	0	0	9	9	0.729	11.894	1.32156	3.289	0.71772	1.2062	0.72
PD47232a	0	1	0	0	0	0	1	0.001	1.999	1.999	1.058	1.058	7.73652	-0.035
PD47233a	0	0	4	0	0	0	4	0.5	5.99	1.4975	3.096	1.548	13.3142	0.489
PD47235a	0	0	4	0	0	0	4	0.816	3.997	0.99925	2.113	0.86263	11.0551	0.813
PD47236a	128	163	0	0	0	0	291	0.945	144.287	0.49583	41.863	0.32649	0.38713	0.941
PD47237a	0	0	0	0	0	6	6	0.481	8.644	1.44067	2.183	0.89121	1.76699	0.421
PD47238a	0	0	0	0	0	7	7	0.724	8.782	1.25457	2.098	0.69933	1.3962	0.703
PD47239a	182	228	0	0	0	0	410	0.947	216.473	0.52798	56.227	0.32569	0.44223	0.943
PD47240c	104	130	0	0	0	0	234	0.949	122.955	0.52545	32.052	0.31582	0.41188	0.945
PD47240f	137	182	0	0	0	0	319	0.937	162.425	0.50917	46.989	0.35025	0.42404	0.933
PD48815a	0	0	0	16	0	0	16	0.612	21.169	1.32306	5.468	0.93775	2.58683	0.578
PD48816a	0	2	0	0	0	0	2	0.026	3.949	1.9745	1.559	1.10238	7.30459	-0.025
PD48818a	3	0	0	0	0	0	3	0.576	3.999	1.333	2.028	1.17087	6.5734	0.566
PD48819a	0	7	0	0	0	0	7	0.582	8.258	1.17971	2.33	0.88066	3.21982	0.54
PD48824a	0	0	0	0	0	1	1	0.275	1.856	1.856	0.962	0.962	2.63187	0.254
PD48825a	0	0	0	0	0	3	3	0.297	5.193	1.731	1.676	0.96764	2.47629	0.244
PD48826a	0	0	0	0	0	9	9	0.566	11.515	1.27944	2.558	0.85267	1.34821	0.5
PD48827a	0	0	0	0	0	3	3	0.791	4.396	1.46533	1.685	0.75355	1.32954	0.812
PD48828a	0	0	4	0	0	0	4	0.5	5.994	1.4985	3.096	1.548	20.5681	0.489
PD48830a	37	91	13	0	0	0	141	0.905	87.141	0.61802	27.635	0.44966	0.43136	0.9

## Sheet: DBS78
Samples	DBS1	DBS78B	DBS9	DBS10	Total.Mutations	Cosine.Similarity	L1.Norm	L1_Norm_%	L2.Norm	L2_Norm_%	KL.Divergence	Correlation
PD42172a	2	0	0	0	2	0.999	0.454	0.227	0.237	0.1185	0.12052	0.999
PD42480a	104	0	0	0	104	0.998	27.528	0.26469	10.778	0.12921	0.20871	0.998
PD42481a	11	0	0	0	11	0.999	2.498	0.22709	1.302	0.11836	0.12052	0.999
PD42484a	1	0	0	0	1	0.999	0.227	0.227	0.118	0.118	0.12052	0.999
PD42485c	4	0	0	0	4	0.999	0.908	0.227	0.473	0.11825	0.12052	0.999
PD42490a	0	1	0	0	1	0.174	1.899	1.899	0.991	0.991	2.9869	0.142
PD42490c	1	0	0	0	1	0.999	0.227	0.227	0.118	0.118	0.12052	0.999
PD42490d	0	0	0	1	1	0.021	1.974	1.974	1.16	1.16	4.33355	0.001
PD42490i	1	0	0	0	1	0.999	0.227	0.227	0.118	0.118	0.12052	0.999
PD42496a	0	1	0	0	1	0.527	1.695	1.695	0.883	0.883	1.88074	0.528
PD42500a	1	0	0	0	1	0.999	0.227	0.227	0.118	0.118	0.12052	0.999
PD42502a	2	0	0	0	2	0.708	1.994	0.997	1.263	0.89308	2.61454	0.702
PD42507a	3	0	0	0	3	0.895	1.984	0.66133	1.195	0.53442	1.42351	0.893
PD42508a	1	0	0	0	1	0.999	0.227	0.227	0.118	0.118	0.12052	0.999
PD42510a	93	0	0	0	93	0.999	17.515	0.18833	5.071	0.05893	0.17108	0.999
PD42511a	5	0	0	0	5	0.999	1.135	0.227	0.592	0.1184	0.12052	0.999
PD42513a	0	1	0	0	1	0.118	1.932	1.932	1.008	1.008	3.37773	0.08
PD42517a	1	0	0	0	1	0.999	0.227	0.227	0.118	0.118	0.12052	0.999
PD42517c	1	0	0	0	1	0.999	0.227	0.227	0.118	0.118	0.12052	0.999
PD42518a	5	0	0	0	5	0.97	1.98	0.396	1.093	0.26509	0.84332	0.97
PD42522a	4	0	0	0	4	0.999	0.908	0.227	0.473	0.11825	0.12052	0.999
PD42526a	6	0	0	0	6	0.999	1.363	0.22717	0.71	0.11833	0.12052	0.999
PD42527a	0	0	0	1	1	0.021	1.974	1.974	1.16	1.16	4.33355	0.001
PD42530a	3	0	0	0	3	0.897	1.957	0.65233	1.184	0.5295	1.09074	0.896
PD42532a	277	0	0	0	277	1	40.156	0.14497	17.804	0.06794	0.1931	1
PD42536a	20	0	0	0	20	0.997	4.283	0.21415	1.503	0.08796	0.18437	0.997
PD42538a	0	0	1	0	1	0.608	1.683	1.683	0.867	0.867	1.84329	0.624
PD42539a	7	0	0	0	7	0.965	3.764	0.53771	1.808	0.34795	0.66478	0.965
PD42540a	1	0	0	0	1	0.999	0.227	0.227	0.118	0.118	0.12052	0.999
PD42542a	72	0	0	0	72	1	9.288	0.129	2.341	0.03598	0.17134	1
PD42544c	8	0	0	0	8	0.999	1.817	0.22712	0.947	0.11837	0.12052	0.999
PD42557a	1	0	0	0	1	0.999	0.227	0.227	0.118	0.118	0.12052	0.999
PD42562a	19	0	0	0	19	0.998	4.207	0.22142	1.623	0.09003	0.21667	0.998
PD43395a	0	1	0	0	1	0.08	1.954	1.954	1.019	1.019	3.76799	0.039
PD43398a	3	0	0	0	3	0.579	3.981	1.327	2.178	1.25747	3.25324	0.57
PD43399a	37	0	0	0	37	0.999	8.402	0.22708	4.378	0.11832	0.12052	0.999
PD43736a	29	0	0	0	29	0.998	5.121	0.17659	1.599	0.06376	0.32831	0.998
PD43742a	17	0	0	0	17	0.992	5.812	0.34188	2.068	0.1466	0.81978	0.992
PD43744a	1	0	0	0	1	0.999	0.227	0.227	0.118	0.118	0.12052	0.999
PD43745a	1	0	0	0	1	0.999	0.227	0.227	0.118	0.118	0.12052	0.999
PD43747a	0	0	0	2	2	0.006	3.979	1.9895	1.862	1.31663	5.30307	-0.024
PD43749a	17	0	0	0	17	0.999	3.86	0.22706	2.012	0.11835	0.12052	0.999
PD43751a	1	0	0	0	1	0.999	0.227	0.227	0.118	0.118	0.12052	0.999
PD43753a	0	1	0	0	1	0.527	1.695	1.695	0.883	0.883	1.88074	0.528
PD43754a	2	0	0	0	2	0.999	0.454	0.227	0.237	0.1185	0.12052	0.999
PD43760a	0	0	0	1	1	0.991	0.791	0.791	0.404	0.404	0.50329	0.993
PD43761a	7	0	0	0	7	0.999	1.59	0.22714	0.828	0.11829	0.12052	0.999
PD43765a	15	0	0	0	15	0.996	3.091	0.20607	1.195	0.09138	0.18387	0.996
PD43766a	285	0	0	0	285	1	31.946	0.11209	8.581	0.03337	0.09557	1
PD43767a	5	0	0	0	5	0.971	1.929	0.3858	1.069	0.25927	0.58416	0.971
PD43768a	194	0	0	0	194	1	18.424	0.09497	4.651	0.0267	0.05704	1
PD43769a	104	0	0	0	104	0.999	22.479	0.21614	8.39	0.0984	0.21643	0.999
PD43771a	43	0	0	0	43	0.999	9.765	0.22709	5.088	0.11833	0.12052	0.999
PD43772d	70	0	0	0	70	0.998	12.504	0.17863	3.905	0.06187	0.19846	0.998
PD43856a	5	0	0	0	5	0.002	9.951	1.9902	4.962	2.21907	6.2123	-0.031
PD43858c	1	0	0	0	1	0.999	0.227	0.227	0.118	0.118	0.12052	0.999
PD43876a	0	0	0	1	1	0.991	0.791	0.791	0.404	0.404	0.50329	0.993
PD43877c	1	2	0	0	3	0.652	3.591	1.197	1.315	0.75922	1.46649	0.634
PD43877f	0	0	0	3	3	0.052	5.669	1.88967	2.454	1.41682	3.16888	0.016
PD43878d	0	2	0	0	2	0.402	3.342	1.671	1.295	0.9157	2.07974	0.373
PD43878e	1	0	0	0	1	0.999	0.227	0.227	0.118	0.118	0.12052	0.999
PD43878f	1	0	0	0	1	0.999	0.227	0.227	0.118	0.118	0.12052	0.999
PD43886a	34	0	0	0	34	0.998	7.523	0.22126	2.559	0.07989	0.23396	0.998
PD43887e	0	0	2	0	2	0.055	3.919	1.9595	1.48	1.04652	6.51092	-0.017
PD43887f	0	0	0	1	1	0.991	0.791	0.791	0.404	0.404	0.50329	0.993
PD43887i	0	1	0	0	1	0.468	1.729	1.729	0.901	0.901	1.99806	0.464
PD43887n	2	0	0	0	2	0.709	1.987	0.9935	1.261	0.89166	2.24475	0.703
PD43887o	0	1	0	0	1	0.086	1.95	1.95	1.017	1.017	3.69799	0.045
PD43887p	0	1	0	0	1	0.468	1.729	1.729	0.901	0.901	1.99806	0.464
PD43887v	0	2	0	0	2	0.621	2.984	1.492	1.149	0.81247	1.39096	0.614
PD43887w	4	0	0	0	4	0.002	7.971	1.99275	4.07	2.035	6.07845	-0.028
PD43887x	2	0	0	0	2	0.002	3.991	1.9955	2.267	1.60301	6.16102	-0.019
PD43887y	2	0	0	0	2	0	3.999	1.9995	2.673	1.3365	8.45568	-0.014
PD43887z	1	4	0	0	5	0.635	5.829	1.1658	1.729	0.77323	1.14361	0.602
PD43890a	1	0	0	0	1	0.999	0.227	0.227	0.118	0.118	0.12052	0.999
PD43894a	0	2	0	0	2	0.395	3.354	1.677	1.3	0.91924	2.086	0.366
PD43895a	0	1	0	0	1	0.468	1.729	1.729	0.901	0.901	1.99806	0.464
PD43896a	1	0	0	0	1	0.999	0.227	0.227	0.118	0.118	0.12052	0.999
PD43898a	1	0	0	0	1	0.001	1.999	1.999	1.336	1.336	7.2135	-0.014
PD43899a	20	0	0	0	20	0.993	7.034	0.3517	2.543	0.15771	0.48525	0.993
PD43901a	51	0	0	0	51	0.999	8.952	0.17553	2.973	0.06317	0.18974	0.999
PD43906a	0	0	0	1	1	0.019	1.977	1.977	1.162	1.162	4.46088	-0.002
PD43907a	1	0	0	0	1	0.999	0.227	0.227	0.118	0.118	0.12052	0.999
PD43908e	1	0	0	0	1	0.999	0.227	0.227	0.118	0.118	0.12052	0.999
PD43908g	1	0	0	0	1	0.001	1.999	1.999	1.336	1.336	7.2135	-0.014
PD43909a	13	0	0	0	13	0.999	2.952	0.22708	1.538	0.11831	0.12052	0.999
PD43910a	1	0	0	0	1	0.999	0.227	0.227	0.118	0.118	0.12052	0.999
PD43910d	0	0	2	0	2	0.43	3.367	1.6835	1.28	0.9051	5.48084	0.405
PD43910g	35	0	0	0	35	0.998	6.388	0.18251	1.936	0.06232	0.39932	0.998
PD43910i	93	0	0	0	93	0.999	14.39	0.15473	5.295	0.06083	0.10999	1
PD43912c	3	0	0	0	3	0.904	1.883	0.62767	1.152	0.51519	0.7553	0.902
PD45523a	0	1	0	0	1	0.527	1.695	1.695	0.883	0.883	1.88074	0.528
PD45524a	0	0	0	17	17	0.959	12.838	0.75518	3.862	0.3102	2.96091	0.958
PD45885a	0	0	0	1	1	0.991	0.791	0.791	0.404	0.404	0.50329	0.993
PD47201a	12	0	0	0	12	0.99	3.801	0.31675	1.539	0.15238	0.88583	0.99
PD47202a	0	1	0	0	1	0.458	1.735	1.735	0.905	0.905	2.02162	0.452
PD47210a	90	0	0	0	90	0.999	15.001	0.16668	4.764	0.05803	0.17527	0.999
PD47216a	70	0	0	0	70	0.998	14.337	0.20481	3.972	0.06493	0.2443	0.998
PD47219a	1	0	0	0	1	0	2	2	1.337	1.337	8.5254	-0.014
PD47228a	2	0	0	0	2	0.999	0.454	0.227	0.237	0.1185	0.12052	0.999
PD47229a	1	0	0	0	1	0.001	1.998	1.998	1.336	1.336	7.02923	-0.014
PD47231a	1	0	0	0	1	0.002	1.996	1.996	1.335	1.335	6.23654	-0.012
PD47232a	3	0	0	0	3	0.999	0.681	0.227	0.355	0.11833	0.12052	0.999
PD47233a	1	0	0	0	1	0.002	1.997	1.997	1.336	1.336	6.49484	-0.013
PD47236a	6	0	0	0	6	0.98	1.999	0.33317	1.068	0.20945	1.29164	0.98
PD47239a	0	4	0	0	4	0.344	6.407	1.60175	1.936	0.968	1.75712	0.285
PD47240c	1	0	0	0	1	0.001	1.999	1.999	1.336	1.336	7.2135	-0.014
PD47240f	2	0	0	0	2	0.707	2	1	1.266	0.8952	4.0932	0.701
PD48815a	324	0	0	0	324	0.999	46.159	0.14247	13.618	0.0489	0.09624	0.999
PD48816a	1	0	0	0	1	0	2	2	1.337	1.337	11.6753	-0.015
PD48819a	6	0	0	0	6	0.007	11.741	1.95683	6.33	1.82731	7.54378	-0.019
PD48825a	3	0	0	0	3	0.894	2	0.66667	1.202	0.53755	12.99	0.892
PD48830a	0	0	1	0	1	0.007	1.997	1.997	1.032	1.032	6.38074	-0.048
