# Supplementary material for: The molecular cartography of malignant and benign sebaceous tumours
Source: Nat Commun. 2025 Dec 19;17:14. doi: 10.1038/s41467-025-66584-0 (PMC12764876; doi:10.1038/s41467-025-66584-0)
Supplement: Supplementary file 13 — Supplementary Data 9 [file 41467_2025_66584_MOESM13_ESM.xlsx]

## Sheet: Legend
Supplementary Data 9 – Copy neutral loss of heterozygosity (cnLOH) in sebaceous tumours.
ASCAT cnLOH output on a selected list of genes (CDKN2A, MLH1, MSH2, MSH6, NOTCH1, PMS2, TP53).
Columns:
Samples: Sample PD identifiers;
overlap_with_gene: Overlap between the segment and the gene;
ascat_seg_size: Size of the segment based on ASCAT;
chr: The affected chromosome;
ascat_seg_start: Lowest numeric position of the reported segment on the genomic reference sequence. Segment start coordinate;
ascat_seg_end: Highest numeric genomic position of the reported segment on the genomic reference sequence. Segment end coordinate;
gene: Gene name related to the segment;
segment_cn: Consequence due to the copy number alteration of the segment;
cn_major_allele: Copy number of the major allele;
cn_minor_allele: Copy number of the minor allele;
estimated_ploidy: Estimate of the ploidy;
fraction_ascat_overlap_GIAB: fraction of overlap between ASCAT and Genome In A Bottle (GIAB).

## Sheet: Supplementary_Data_9
sample	overlap_with_gene (full or partial)	ascat_seg_size	chr	ascat_seg_start	ascat_seg_end	gene	segment_cn	cn_major_allele	cn_minor_allele	estimated_ploidy
PD42171a	full	21146107	17	156187	21302294	TP53	cn-LOH	4	0	3.8996
PD42171a	full	134789552	11	197291	134986843	HRAS	neutral	3	1	3.8996
PD42171a	full	138020705	9	154795	138175500	NOTCH1	neutral	2	2	3.8996
PD42171a	full	241963145	2	41404	242004549	MSH2	neutral	2	2	3.8996
PD42171a	full	41672728	17	41463031	83135759	ZNF750	neutral	2	2	3.8996
PD42171a	full	25712134	6	203397	25915531	RREB1	loss	2	1	3.8996
PD42171a	full	121498752	1	69511	121568263	NOTCH2	neutral	2	2	3.8996
PD42171a	full	86644774	14	20230139	106874913	AJUBA	neutral	2	2	3.8996
PD42171a	full	86644774	14	20230139	106874913	CHD8	neutral	2	2	3.8996
PD42171a	full	139180756	6	31403620	170584376	LATS1	loss	2	1	3.8996
PD42171a	full	41672728	17	41463031	83135759	KANSL1	neutral	2	2	3.8996
PD42171a	full	129374971	3	197937	129572908	MLH1	loss	2	1	3.8996
PD42171a	full	133167376	12	66973	133234349	KRAS	neutral	2	2	3.8996
PD42171a	full	104659697	1	143544307	248204004	PTPN14	cn-LOH	4	0	3.8996
PD42171a	full	241963145	2	41404	242004549	ZFP36L2	neutral	2	2	3.8996
PD42171a	full	241963145	2	41404	242004549	WBP1	neutral	2	2	3.8996
PD42171a	full	49469664	19	9102857	58572521	ARHGAP35	neutral	2	2	3.8996
PD42171a	full	57276785	7	193222	57470007	AHR	gain	3	2	3.8996
PD42171a	full	95299624	13	19026300	114325924	RB1	neutral	2	2	3.8996
PD42171a	full	49469664	19	9102857	58572521	BICRA	neutral	2	2	3.8996
PD42171a	full	133167376	12	66973	133234349	MBD6	neutral	2	2	3.8996
PD42171a	full	189940078	4	85813	190025891	GAB1	neutral	2	2	3.8996
PD42171a	full	134789552	11	197291	134986843	TMEM86A	neutral	3	1	3.8996
PD42171a	full	86644774	14	20230139	106874913	MIDEAS	neutral	2	2	3.8996
PD42171a	full	189940078	4	85813	190025891	SGCB	neutral	2	2	3.8996
PD42171a	full	189940078	4	85813	190025891	DRD5	neutral	2	2	3.8996
PD42171a	full	155720240	X	284193	156004433	SPANXB1	loss	2	1	3.8996
PD42171a	full	90047526	16	47354	90094880	PRRT2	neutral	2	2	3.8996
PD42172a	full	82979597	17	156162	83135759	TP53	neutral	1	1	2.39412
PD42172a	full	5126160	11	197291	5323451	HRAS	neutral	1	1	2.39412
PD42172a	full	138022497	9	154795	138177292	NOTCH1	neutral	1	1	2.39412
PD42172a	full	241963040	2	41509	242004549	MSH2	neutral	1	1	2.39412
PD42172a	full	82979597	17	156162	83135759	ZNF750	neutral	1	1	2.39412
PD42172a	full	170380979	6	203397	170584376	RREB1	neutral	1	1	2.39412
PD42172a	full	248848917	1	69511	248918428	NOTCH2	neutral	1	1	2.39412
PD42172a	full	85565563	14	20289645	105855208	AJUBA	neutral	1	1	2.39412
PD42172a	full	85565563	14	20289645	105855208	CHD8	neutral	1	1	2.39412
PD42172a	full	170380979	6	203397	170584376	LATS1	neutral	1	1	2.39412
PD42172a	full	82979597	17	156162	83135759	KANSL1	neutral	1	1	2.39412
PD42172a	full	1769341	3	36829633	38598974	MLH1	loss	0	0	2.39412
PD42172a	full	133167376	12	66973	133234349	KRAS	gain	2	1	2.39412
PD42172a	full	248848917	1	69511	248918428	PTPN14	neutral	1	1	2.39412
PD42172a	full	241963040	2	41509	242004549	ZFP36L2	neutral	1	1	2.39412
PD42172a	full	241963040	2	41509	242004549	WBP1	neutral	1	1	2.39412
PD42172a	full	58291053	19	281468	58572521	ARHGAP35	gain	2	1	2.39412
PD42172a	full	141597777	7	193222	141790999	AHR	gain	2	1	2.39412
PD42172a	full	83707633	13	19026300	102733933	RB1	neutral	1	1	2.39412
PD42172a	full	58291053	19	281468	58572521	BICRA	gain	2	1	2.39412
PD42172a	full	133167376	12	66973	133234349	MBD6	gain	2	1	2.39412
PD42172a	full	189940078	4	85813	190025891	GAB1	neutral	1	1	2.39412
PD42172a	full	42888062	11	5544676	48432738	TMEM86A	neutral	1	1	2.39412
PD42172a	full	85565563	14	20289645	105855208	MIDEAS	neutral	1	1	2.39412
PD42172a	full	189940078	4	85813	190025891	SGCB	neutral	1	1	2.39412
PD42172a	full	189940078	4	85813	190025891	DRD5	neutral	1	1	2.39412
PD42172a	full	155720240	X	284193	156004433	SPANXB1	neutral	1	1	2.39412
PD42172a	full	90047339	16	47541	90094880	PRRT2	neutral	1	1	2.39412
PD42172d	full	82979597	17	156162	83135759	TP53	neutral	1	1	2.00039
PD42172d	full	134789552	11	197291	134986843	HRAS	neutral	1	1	2.00039
PD42172d	full	138022497	9	154795	138177292	NOTCH1	neutral	1	1	2.00039
PD42172d	full	241963040	2	41509	242004549	MSH2	neutral	1	1	2.00039
PD42172d	full	82979597	17	156162	83135759	ZNF750	neutral	1	1	2.00039
PD42172d	full	28883905	6	203397	29087302	RREB1	neutral	1	1	2.00039
PD42172d	full	248848917	1	69511	248918428	NOTCH2	neutral	1	1	2.00039
PD42172d	full	87777306	14	19097607	106874913	AJUBA	neutral	1	1	2.00039
PD42172d	full	87777306	14	19097607	106874913	CHD8	neutral	1	1	2.00039
PD42172d	full	140996289	6	29588087	170584376	LATS1	neutral	1	1	2.00039
PD42172d	full	82979597	17	156162	83135759	KANSL1	neutral	1	1	2.00039
PD42172d	full	197840624	3	197937	198038561	MLH1	neutral	1	1	2.00039
PD42172d	full	133167376	12	66973	133234349	KRAS	neutral	1	1	2.00039
PD42172d	full	248848917	1	69511	248918428	PTPN14	neutral	1	1	2.00039
PD42172d	full	241963040	2	41509	242004549	ZFP36L2	neutral	1	1	2.00039
PD42172d	full	241963040	2	41509	242004549	WBP1	neutral	1	1	2.00039
PD42172d	full	58291053	19	281468	58572521	ARHGAP35	neutral	1	1	2.00039
PD42172d	full	159039962	7	193222	159233184	AHR	neutral	1	1	2.00039
PD42172d	full	95299624	13	19026300	114325924	RB1	neutral	1	1	2.00039
PD42172d	full	58291053	19	281468	58572521	BICRA	neutral	1	1	2.00039
PD42172d	full	133167376	12	66973	133234349	MBD6	neutral	1	1	2.00039
PD42172d	full	189940078	4	85813	190025891	GAB1	neutral	1	1	2.00039
PD42172d	full	134789552	11	197291	134986843	TMEM86A	neutral	1	1	2.00039
PD42172d	full	87777306	14	19097607	106874913	MIDEAS	neutral	1	1	2.00039
PD42172d	full	189940078	4	85813	190025891	SGCB	neutral	1	1	2.00039
PD42172d	full	189940078	4	85813	190025891	DRD5	neutral	1	1	2.00039
PD42172d	full	155720240	X	284193	156004433	SPANXB1	neutral	1	1	2.00039
PD42172d	full	90047339	16	47541	90094880	PRRT2	neutral	1	1	2.00039
PD42178d	full	82979729	17	156162	83135891	TP53	neutral	1	1	1.98557
PD42178d	full	134789552	11	197291	134986843	HRAS	neutral	1	1	1.98557
PD42178d	full	137962912	9	214454	138177366	NOTCH1	neutral	1	1	1.98557
PD42178d	full	241963145	2	41404	242004549	MSH2	neutral	1	1	1.98557
PD42178d	full	82979729	17	156162	83135891	ZNF750	neutral	1	1	1.98557
PD42178d	full	170380392	6	203397	170583789	RREB1	neutral	1	1	1.98557
PD42178d	full	248848894	1	69534	248918428	NOTCH2	neutral	1	1	1.98557
PD42178d	full	87141511	14	19733402	106874913	AJUBA	neutral	1	1	1.98557
PD42178d	full	87141511	14	19733402	106874913	CHD8	neutral	1	1	1.98557
PD42178d	full	170380392	6	203397	170583789	LATS1	neutral	1	1	1.98557
PD42178d	full	82979729	17	156162	83135891	KANSL1	neutral	1	1	1.98557
PD42178d	full	197840931	3	197630	198038561	MLH1	neutral	1	1	1.98557
PD42178d	full	133167559	12	66973	133234532	KRAS	neutral	1	1	1.98557
PD42178d	full	248848894	1	69534	248918428	PTPN14	neutral	1	1	1.98557
PD42178d	full	241963145	2	41404	242004549	ZFP36L2	neutral	1	1	1.98557
PD42178d	full	241963145	2	41404	242004549	WBP1	neutral	1	1	1.98557
PD42178d	full	58291138	19	281383	58572521	ARHGAP35	neutral	1	1	1.98557
PD42178d	full	159040122	7	193222	159233344	AHR	neutral	1	1	1.98557
PD42178d	full	95299624	13	19026300	114325924	RB1	neutral	1	1	1.98557
PD42178d	full	58291138	19	281383	58572521	BICRA	neutral	1	1	1.98557
PD42178d	full	133167559	12	66973	133234532	MBD6	neutral	1	1	1.98557
PD42178d	full	189939982	4	85909	190025891	GAB1	neutral	1	1	1.98557
PD42178d	full	134789552	11	197291	134986843	TMEM86A	neutral	1	1	1.98557
PD42178d	full	87141511	14	19733402	106874913	MIDEAS	neutral	1	1	1.98557
PD42178d	full	189939982	4	85909	190025891	SGCB	neutral	1	1	1.98557
PD42178d	full	189939982	4	85909	190025891	DRD5	neutral	1	1	1.98557
PD42178d	full	152770377	X	2774669	155545046	SPANXB1	cn-LOH	1	0	1.98557
PD42178d	full	90047546	16	47354	90094900	PRRT2	neutral	1	1	1.98557
PD42476a	full	40878202	17	156187	41034389	TP53	neutral	1	1	1.98579
PD42476a	full	134789552	11	197291	134986843	HRAS	neutral	1	1	1.98579
PD42476a	full	138020705	9	154795	138175500	NOTCH1	neutral	1	1	1.98579
PD42476a	full	233576716	2	41509	233618225	MSH2	neutral	1	1	1.98579
PD42476a	full	813439	17	82322320	83135759	ZNF750	cn-LOH	2	0	1.98579
PD42476a	full	32238963	6	203397	32442360	RREB1	neutral	1	1	1.98579
PD42476a	full	248848917	1	69511	248918428	NOTCH2	neutral	1	1	1.98579
PD42476a	full	86582723	14	20292190	106874913	AJUBA	neutral	1	1	1.98579
PD42476a	full	86582723	14	20292190	106874913	CHD8	neutral	1	1	1.98579
PD42476a	full	137158628	6	33425748	170584376	LATS1	neutral	1	1	1.98579
PD42476a	full	40859276	17	41462934	82322210	KANSL1	neutral	1	1	1.98579
PD42476a	full	49191198	3	319663	49510861	MLH1	cn-LOH	2	0	1.98579
PD42476a	full	52104565	12	66973	52171538	KRAS	neutral	1	1	1.98579
PD42476a	full	248848917	1	69511	248918428	PTPN14	neutral	1	1	1.98579
PD42476a	full	233576716	2	41509	233618225	ZFP36L2	neutral	1	1	1.98579
PD42476a	full	233576716	2	41509	233618225	WBP1	neutral	1	1	1.98579
PD42476a	part	7577676	19	39423668	47001344	ARHGAP35	neutral	1	1	1.98579
PD42476a	full	159039962	7	193222	159233184	AHR	neutral	1	1	1.98579
PD42476a	full	95299624	13	19026300	114325924	RB1	neutral	1	1	1.98579
PD42476a	full	7133160	19	47020980	54154140	BICRA	cn-LOH	2	0	1.98579
PD42476a	full	80208896	12	53025453	133234349	MBD6	neutral	1	1	1.98579
PD42476a	full	189940078	4	85813	190025891	GAB1	neutral	1	1	1.98579
PD42476a	full	134789552	11	197291	134986843	TMEM86A	neutral	1	1	1.98579
PD42476a	full	86582723	14	20292190	106874913	MIDEAS	neutral	1	1	1.98579
PD42476a	full	189940078	4	85813	190025891	SGCB	neutral	1	1	1.98579
PD42476a	full	189940078	4	85813	190025891	DRD5	neutral	1	1	1.98579
PD42476a	full	19036328	X	136488285	155524613	SPANXB1	cn-LOH	1	0	1.98579
PD42476a	full	90047325	16	47541	90094866	PRRT2	neutral	1	1	1.98579
PD42478a	full	82979704	17	156187	83135891	TP53	neutral	1	1	2
PD42478a	full	134789552	11	197291	134986843	HRAS	neutral	1	1	2
PD42478a	full	138020705	9	154795	138175500	NOTCH1	neutral	1	1	2
PD42478a	full	242053414	2	41393	242094807	MSH2	neutral	1	1	2
PD42478a	full	82979704	17	156187	83135891	ZNF750	neutral	1	1	2
PD42478a	full	170380436	6	203397	170583833	RREB1	neutral	1	1	2
PD42478a	full	248848917	1	69511	248918428	NOTCH2	neutral	1	1	2
PD42478a	full	87141629	14	19733284	106874913	AJUBA	neutral	1	1	2
PD42478a	full	87141629	14	19733284	106874913	CHD8	neutral	1	1	2
PD42478a	full	170380436	6	203397	170583833	LATS1	neutral	1	1	2
PD42478a	full	82979704	17	156187	83135891	KANSL1	neutral	1	1	2
PD42478a	full	197841130	3	197664	198038794	MLH1	neutral	1	1	2
PD42478a	full	133167376	12	66973	133234349	KRAS	neutral	1	1	2
PD42478a	full	248848917	1	69511	248918428	PTPN14	neutral	1	1	2
PD42478a	full	242053414	2	41393	242094807	ZFP36L2	neutral	1	1	2
PD42478a	full	242053414	2	41393	242094807	WBP1	neutral	1	1	2
PD42478a	full	58291053	19	281468	58572521	ARHGAP35	neutral	1	1	2
PD42478a	full	159040122	7	193222	159233344	AHR	neutral	1	1	2
PD42478a	full	95299624	13	19026300	114325924	RB1	neutral	1	1	2
PD42478a	full	58291053	19	281468	58572521	BICRA	neutral	1	1	2
PD42478a	full	133167376	12	66973	133234349	MBD6	neutral	1	1	2
PD42478a	full	189940078	4	85813	190025891	GAB1	neutral	1	1	2
PD42478a	full	134789552	11	197291	134986843	TMEM86A	neutral	1	1	2
PD42478a	full	87141629	14	19733284	106874913	MIDEAS	neutral	1	1	2
PD42478a	full	189940078	4	85813	190025891	SGCB	neutral	1	1	2
PD42478a	full	189940078	4	85813	190025891	DRD5	neutral	1	1	2
PD42478a	full	155721220	X	284193	156005413	SPANXB1	neutral	1	1	2
PD42478a	full	90047546	16	47354	90094900	PRRT2	neutral	1	1	2
PD42480a	full	82979597	17	156162	83135759	TP53	loss	2	0	3.79534
PD42480a	full	47952087	11	197291	48149378	HRAS	loss	2	1	3.79534
PD42480a	full	7784039	9	130391461	138175500	NOTCH1	gain	3	2	3.79534
PD42480a	full	242053414	2	41393	242094807	MSH2	neutral	2	2	3.79534
PD42480a	full	82979597	17	156162	83135759	ZNF750	loss	2	0	3.79534
PD42480a	full	29626522	6	203397	29829919	RREB1	neutral	2	2	3.79534
PD42480a	full	151967410	1	69511	152036921	NOTCH2	neutral	2	2	3.79534
PD42480a	full	86644568	14	20230345	106874913	AJUBA	neutral	2	2	3.79534
PD42480a	full	86644568	14	20230345	106874913	CHD8	neutral	2	2	3.79534
PD42480a	full	136995184	6	33589192	170584376	LATS1	neutral	2	2	3.79534
PD42480a	full	82979597	17	156162	83135759	KANSL1	loss	2	0	3.79534
PD42480a	full	197840624	3	197937	198038561	MLH1	neutral	2	2	3.79534
PD42480a	full	133167376	12	66973	133234349	KRAS	neutral	2	2	3.79534
PD42480a	full	77881835	1	159015862	236897697	PTPN14	neutral	2	2	3.79534
PD42480a	full	242053414	2	41393	242094807	ZFP36L2	neutral	2	2	3.79534
PD42480a	full	242053414	2	41393	242094807	WBP1	neutral	2	2	3.79534
PD42480a	full	3517250	19	45499808	49017058	ARHGAP35	loss	2	1	3.79534
PD42480a	full	57276785	7	193222	57470007	AHR	neutral	2	2	3.79534
PD42480a	full	33299076	13	19751197	53050273	RB1	loss	2	0	3.79534
PD42480a	full	3517250	19	45499808	49017058	BICRA	loss	2	1	3.79534
PD42480a	full	133167376	12	66973	133234349	MBD6	neutral	2	2	3.79534
PD42480a	full	189940078	4	85813	190025891	GAB1	neutral	2	2	3.79534
PD42480a	full	47952087	11	197291	48149378	TMEM86A	loss	2	1	3.79534
PD42480a	full	86644568	14	20230345	106874913	MIDEAS	neutral	2	2	3.79534
PD42480a	full	189940078	4	85813	190025891	SGCB	neutral	2	2	3.79534
PD42480a	full	189940078	4	85813	190025891	DRD5	neutral	2	2	3.79534
PD42480a	full	152763119	X	2781927	155545046	SPANXB1	cn-LOH	2	0	3.79534
PD42480a	full	79319760	16	10775140	90094900	PRRT2	neutral	2	2	3.79534
PD42484a	full	40824892	17	156162	40981054	TP53	neutral	1	1	1.99009
PD42484a	full	123709735	11	197310	123907045	HRAS	neutral	1	1	1.99009
PD42484a	full	33480149	9	104695351	138175500	NOTCH1	neutral	1	1	1.99009
PD42484a	full	121239575	2	41509	121281084	MSH2	neutral	1	1	1.99009
PD42484a	full	13616470	17	69519289	83135759	ZNF750	neutral	1	1	1.99009
PD42484a	full	31804085	6	203397	32007482	RREB1	neutral	1	1	1.99009
PD42484a	full	152233634	1	69534	152303168	NOTCH2	neutral	1	1	1.99009
PD42484a	full	85619700	14	20243598	105863298	AJUBA	neutral	1	1	1.99009
PD42484a	full	85619700	14	20243598	105863298	CHD8	neutral	1	1	1.99009
PD42484a	full	138540683	6	32043693	170584376	LATS1	neutral	1	1	1.99009
PD42484a	full	27273366	17	41755723	69029089	KANSL1	neutral	1	1	1.99009
PD42484a	full	129231705	3	319663	129551368	MLH1	neutral	1	1	1.99009
PD42484a	full	52181585	12	66973	52248558	KRAS	neutral	1	1	1.99009
PD42484a	full	96402987	1	152515441	248918428	PTPN14	neutral	1	1	1.99009
PD42484a	full	121239575	2	41509	121281084	ZFP36L2	neutral	1	1	1.99009
PD42484a	full	121239575	2	41509	121281084	WBP1	neutral	1	1	1.99009
PD42484a	full	15656333	19	42916188	58572521	ARHGAP35	neutral	1	1	1.99009
PD42484a	full	100842415	7	193222	101035637	AHR	neutral	1	1	1.99009
PD42484a	full	95299624	13	19026300	114325924	RB1	neutral	1	1	1.99009
PD42484a	full	15656333	19	42916188	58572521	BICRA	neutral	1	1	1.99009
PD42484a	full	60685528	12	52430567	113116095	MBD6	neutral	1	1	1.99009
PD42484a	full	189940078	4	85813	190025891	GAB1	neutral	1	1	1.99009
PD42484a	full	123709735	11	197310	123907045	TMEM86A	neutral	1	1	1.99009
PD42484a	full	85619700	14	20243598	105863298	MIDEAS	neutral	1	1	1.99009
PD42484a	full	189940078	4	85813	190025891	SGCB	neutral	1	1	1.99009
PD42484a	full	189940078	4	85813	190025891	DRD5	neutral	1	1	1.99009
PD42484a	full	155240420	X	284193	155524613	SPANXB1	cn-LOH	1	0	1.99009
PD42484a	full	90047252	16	47541	90094793	PRRT2	neutral	1	1	1.99009
PD42485c	full	82979572	17	156187	83135759	TP53	neutral	1	1	1.99558
PD42485c	full	134789430	11	197337	134986767	HRAS	neutral	1	1	1.99558
PD42485c	full	137961046	9	214454	138175500	NOTCH1	neutral	1	1	1.99558
PD42485c	full	241962884	2	41509	242004393	MSH2	neutral	1	1	1.99558
PD42485c	full	82979572	17	156187	83135759	ZNF750	neutral	1	1	1.99558
PD42485c	full	170380392	6	203397	170583789	RREB1	neutral	1	1	1.99558
PD42485c	full	248848917	1	69511	248918428	NOTCH2	neutral	1	1	1.99558
PD42485c	full	85854127	14	19733402	105587529	AJUBA	neutral	1	1	1.99558
PD42485c	full	85854127	14	19733402	105587529	CHD8	neutral	1	1	1.99558
PD42485c	full	170380392	6	203397	170583789	LATS1	neutral	1	1	1.99558
PD42485c	full	82979572	17	156187	83135759	KANSL1	neutral	1	1	1.99558
PD42485c	full	197718898	3	319663	198038561	MLH1	neutral	1	1	1.99558
PD42485c	full	133167376	12	66973	133234349	KRAS	neutral	1	1	1.99558
PD42485c	full	248848917	1	69511	248918428	PTPN14	neutral	1	1	1.99558
PD42485c	full	241962884	2	41509	242004393	ZFP36L2	neutral	1	1	1.99558
PD42485c	full	241962884	2	41509	242004393	WBP1	neutral	1	1	1.99558
PD42485c	full	36828417	19	21744104	58572521	ARHGAP35	neutral	1	1	1.99558
PD42485c	full	100703481	7	193222	100896703	AHR	neutral	1	1	1.99558
PD42485c	full	95299624	13	19026300	114325924	RB1	neutral	1	1	1.99558
PD42485c	full	36828417	19	21744104	58572521	BICRA	neutral	1	1	1.99558
PD42485c	full	133167376	12	66973	133234349	MBD6	neutral	1	1	1.99558
PD42485c	full	189940078	4	85813	190025891	GAB1	neutral	1	1	1.99558
PD42485c	full	134789430	11	197337	134986767	TMEM86A	neutral	1	1	1.99558
PD42485c	full	85854127	14	19733402	105587529	MIDEAS	neutral	1	1	1.99558
PD42485c	full	189940078	4	85813	190025891	SGCB	neutral	1	1	1.99558
PD42485c	full	189940078	4	85813	190025891	DRD5	neutral	1	1	1.99558
PD42485c	full	152742627	X	2781986	155524613	SPANXB1	cn-LOH	1	0	1.99558
PD42485c	full	90047252	16	47541	90094793	PRRT2	neutral	1	1	1.99558
PD42486a	full	82979572	17	156187	83135759	TP53	neutral	1	1	1.98444
PD42486a	full	134789533	11	197310	134986843	HRAS	neutral	1	1	1.98444
PD42486a	full	138022533	9	154795	138177328	NOTCH1	neutral	1	1	1.98444
PD42486a	full	241963145	2	41404	242004549	MSH2	neutral	1	1	1.98444
PD42486a	full	82979572	17	156187	83135759	ZNF750	neutral	1	1	1.98444
PD42486a	full	170380979	6	203397	170584376	RREB1	neutral	1	1	1.98444
PD42486a	full	248848917	1	69511	248918428	NOTCH2	neutral	1	1	1.98444
PD42486a	full	87141629	14	19733284	106874913	AJUBA	neutral	1	1	1.98444
PD42486a	full	87141629	14	19733284	106874913	CHD8	neutral	1	1	1.98444
PD42486a	full	170380979	6	203397	170584376	LATS1	neutral	1	1	1.98444
PD42486a	full	82979572	17	156187	83135759	KANSL1	neutral	1	1	1.98444
PD42486a	full	197718898	3	319663	198038561	MLH1	neutral	1	1	1.98444
PD42486a	full	133167376	12	66973	133234349	KRAS	neutral	1	1	1.98444
PD42486a	full	248848917	1	69511	248918428	PTPN14	neutral	1	1	1.98444
PD42486a	full	241963145	2	41404	242004549	ZFP36L2	neutral	1	1	1.98444
PD42486a	full	241963145	2	41404	242004549	WBP1	neutral	1	1	1.98444
PD42486a	full	58291053	19	281468	58572521	ARHGAP35	neutral	1	1	1.98444
PD42486a	full	159039962	7	193222	159233184	AHR	neutral	1	1	1.98444
PD42486a	full	95299624	13	19026300	114325924	RB1	neutral	1	1	1.98444
PD42486a	full	58291053	19	281468	58572521	BICRA	neutral	1	1	1.98444
PD42486a	full	133167376	12	66973	133234349	MBD6	neutral	1	1	1.98444
PD42486a	full	189940078	4	85813	190025891	GAB1	neutral	1	1	1.98444
PD42486a	full	134789533	11	197310	134986843	TMEM86A	neutral	1	1	1.98444
PD42486a	full	87141629	14	19733284	106874913	MIDEAS	neutral	1	1	1.98444
PD42486a	full	189940078	4	85813	190025891	SGCB	neutral	1	1	1.98444
PD42486a	full	189940078	4	85813	190025891	DRD5	neutral	1	1	1.98444
PD42486a	full	152742686	X	2781927	155524613	SPANXB1	cn-LOH	1	0	1.98444
PD42486a	full	90047359	16	47541	90094900	PRRT2	neutral	1	1	1.98444
PD42487a	full	82979729	17	156162	83135891	TP53	neutral	1	1	1.98379
PD42487a	full	134789552	11	197291	134986843	HRAS	neutral	1	1	1.98379
PD42487a	full	138022399	9	154795	138177194	NOTCH1	neutral	1	1	1.98379
PD42487a	full	241963183	2	41366	242004549	MSH2	neutral	1	1	1.98379
PD42487a	full	82979729	17	156162	83135891	ZNF750	neutral	1	1	1.98379
PD42487a	full	170381084	6	203292	170584376	RREB1	neutral	1	1	1.98379
PD42487a	full	248848917	1	69511	248918428	NOTCH2	neutral	1	1	1.98379
PD42487a	full	87777354	14	19097559	106874913	AJUBA	neutral	1	1	1.98379
PD42487a	full	87777354	14	19097559	106874913	CHD8	neutral	1	1	1.98379
PD42487a	full	170381084	6	203292	170584376	LATS1	neutral	1	1	1.98379
PD42487a	full	82979729	17	156162	83135891	KANSL1	neutral	1	1	1.98379
PD42487a	full	197840931	3	197630	198038561	MLH1	neutral	1	1	1.98379
PD42487a	full	133167559	12	66973	133234532	KRAS	neutral	1	1	1.98379
PD42487a	full	248848917	1	69511	248918428	PTPN14	neutral	1	1	1.98379
PD42487a	full	241963183	2	41366	242004549	ZFP36L2	neutral	1	1	1.98379
PD42487a	full	241963183	2	41366	242004549	WBP1	neutral	1	1	1.98379
PD42487a	full	58291161	19	281360	58572521	ARHGAP35	neutral	1	1	1.98379
PD42487a	full	159040122	7	193222	159233344	AHR	neutral	1	1	1.98379
PD42487a	full	95299624	13	19026300	114325924	RB1	neutral	1	1	1.98379
PD42487a	full	58291161	19	281360	58572521	BICRA	neutral	1	1	1.98379
PD42487a	full	133167559	12	66973	133234532	MBD6	neutral	1	1	1.98379
PD42487a	full	189940078	4	85813	190025891	GAB1	neutral	1	1	1.98379
PD42487a	full	134789552	11	197291	134986843	TMEM86A	neutral	1	1	1.98379
PD42487a	full	87777354	14	19097559	106874913	MIDEAS	neutral	1	1	1.98379
PD42487a	full	189940078	4	85813	190025891	SGCB	neutral	1	1	1.98379
PD42487a	full	189940078	4	85813	190025891	DRD5	neutral	1	1	1.98379
PD42487a	full	152763119	X	2781927	155545046	SPANXB1	cn-LOH	1	0	1.98379
PD42487a	full	90047512	16	47354	90094866	PRRT2	neutral	1	1	1.98379
PD42489a	full	82979597	17	156162	83135759	TP53	neutral	1	1	2.00111
PD42489a	full	134789552	11	197291	134986843	HRAS	neutral	1	1	2.00111
PD42489a	full	138022533	9	154795	138177328	NOTCH1	neutral	1	1	2.00111
PD42489a	full	241963156	2	41393	242004549	MSH2	neutral	1	1	2.00111
PD42489a	full	82979597	17	156162	83135759	ZNF750	neutral	1	1	2.00111
PD42489a	full	30737540	6	203397	30940937	RREB1	neutral	1	1	2.00111
PD42489a	full	248848917	1	69511	248918428	NOTCH2	neutral	1	1	2.00111
PD42489a	full	87141511	14	19733402	106874913	AJUBA	neutral	1	1	2.00111
PD42489a	full	87141511	14	19733402	106874913	CHD8	neutral	1	1	2.00111
PD42489a	full	139558320	6	31026247	170584567	LATS1	neutral	1	1	2.00111
PD42489a	full	82979597	17	156162	83135759	KANSL1	neutral	1	1	2.00111
PD42489a	full	197840897	3	197664	198038561	MLH1	neutral	1	1	2.00111
PD42489a	full	133167376	12	66973	133234349	KRAS	neutral	1	1	2.00111
PD42489a	full	248848917	1	69511	248918428	PTPN14	neutral	1	1	2.00111
PD42489a	full	241963156	2	41393	242004549	ZFP36L2	neutral	1	1	2.00111
PD42489a	full	241963156	2	41393	242004549	WBP1	neutral	1	1	2.00111
PD42489a	full	58291053	19	281468	58572521	ARHGAP35	neutral	1	1	2.00111
PD42489a	full	100758788	7	193222	100952010	AHR	neutral	1	1	2.00111
PD42489a	full	95299624	13	19026300	114325924	RB1	neutral	1	1	2.00111
PD42489a	full	58291053	19	281468	58572521	BICRA	neutral	1	1	2.00111
PD42489a	full	133167376	12	66973	133234349	MBD6	neutral	1	1	2.00111
PD42489a	full	189940078	4	85813	190025891	GAB1	neutral	1	1	2.00111
PD42489a	full	134789552	11	197291	134986843	TMEM86A	neutral	1	1	2.00111
PD42489a	full	87141511	14	19733402	106874913	MIDEAS	neutral	1	1	2.00111
PD42489a	full	189940078	4	85813	190025891	SGCB	neutral	1	1	2.00111
PD42489a	full	189940078	4	85813	190025891	DRD5	neutral	1	1	2.00111
PD42489a	full	155721220	X	284193	156005413	SPANXB1	neutral	1	1	2.00111
PD42489a	full	90047339	16	47541	90094880	PRRT2	neutral	1	1	2.00111
PD42490a	full	82979572	17	156187	83135759	TP53	neutral	1	1	1.98517
PD42490a	full	134789506	11	197337	134986843	HRAS	neutral	1	1	1.98517
PD42490a	full	138020705	9	154795	138175500	NOTCH1	neutral	1	1	1.98517
PD42490a	full	84417720	2	41393	84459113	MSH2	cn-LOH	2	0	1.98517
PD42490a	full	82979572	17	156187	83135759	ZNF750	neutral	1	1	1.98517
PD42490a	full	29520129	6	203397	29723526	RREB1	neutral	1	1	1.98517
PD42490a	full	248091747	1	826681	248918428	NOTCH2	neutral	1	1	1.98517
PD42490a	full	87141629	14	19733284	106874913	AJUBA	neutral	1	1	1.98517
PD42490a	full	87141629	14	19733284	106874913	CHD8	neutral	1	1	1.98517
PD42490a	full	137297086	6	33287290	170584376	LATS1	neutral	1	1	1.98517
PD42490a	full	82979572	17	156187	83135759	KANSL1	neutral	1	1	1.98517
PD42490a	full	197840897	3	197664	198038561	MLH1	neutral	1	1	1.98517
PD42490a	full	133167376	12	66973	133234349	KRAS	neutral	1	1	1.98517
PD42490a	full	248091747	1	826681	248918428	PTPN14	neutral	1	1	1.98517
PD42490a	full	84417720	2	41393	84459113	ZFP36L2	cn-LOH	2	0	1.98517
PD42490a	full	84417720	2	41393	84459113	WBP1	cn-LOH	2	0	1.98517
PD42490a	full	50577033	19	281468	50858501	ARHGAP35	neutral	1	1	1.98517
PD42490a	full	159039962	7	193222	159233184	AHR	neutral	1	1	1.98517
PD42490a	full	95299624	13	19026300	114325924	RB1	neutral	1	1	1.98517
PD42490a	full	50577033	19	281468	50858501	BICRA	neutral	1	1	1.98517
PD42490a	full	133167376	12	66973	133234349	MBD6	neutral	1	1	1.98517
PD42490a	full	188331210	4	1694681	190025891	GAB1	neutral	1	1	1.98517
PD42490a	full	134789506	11	197337	134986843	TMEM86A	neutral	1	1	1.98517
PD42490a	full	87141629	14	19733284	106874913	MIDEAS	neutral	1	1	1.98517
PD42490a	full	188331210	4	1694681	190025891	SGCB	neutral	1	1	1.98517
PD42490a	full	188331210	4	1694681	190025891	DRD5	neutral	1	1	1.98517
PD42490a	full	153233987	X	2770446	156004433	SPANXB1	cn-LOH	1	0	1.98517
PD42490a	full	90047252	16	47541	90094793	PRRT2	neutral	1	1	1.98517
PD42490c	full	82979572	17	156187	83135759	TP53	neutral	1	1	1.99726
PD42490c	full	134789506	11	197337	134986843	HRAS	neutral	1	1	1.99726
PD42490c	full	137090753	9	154795	137245548	NOTCH1	neutral	1	1	1.99726
PD42490c	full	67361783	2	41393	67403176	MSH2	cn-LOH	2	0	1.99726
PD42490c	full	82979572	17	156187	83135759	ZNF750	neutral	1	1	1.99726
PD42490c	full	170380979	6	203397	170584376	RREB1	neutral	1	1	1.99726
PD42490c	full	248091747	1	826681	248918428	NOTCH2	neutral	1	1	1.99726
PD42490c	full	87141511	14	19733402	106874913	AJUBA	neutral	1	1	1.99726
PD42490c	full	87141511	14	19733402	106874913	CHD8	neutral	1	1	1.99726
PD42490c	full	170380979	6	203397	170584376	LATS1	neutral	1	1	1.99726
PD42490c	full	82979572	17	156187	83135759	KANSL1	neutral	1	1	1.99726
PD42490c	full	197840897	3	197664	198038561	MLH1	neutral	1	1	1.99726
PD42490c	full	133167376	12	66973	133234349	KRAS	neutral	1	1	1.99726
PD42490c	full	248091747	1	826681	248918428	PTPN14	neutral	1	1	1.99726
PD42490c	full	67361783	2	41393	67403176	ZFP36L2	cn-LOH	2	0	1.99726
PD42490c	full	174601205	2	67403344	242004549	WBP1	neutral	1	1	1.99726
PD42490c	full	58291053	19	281468	58572521	ARHGAP35	neutral	1	1	1.99726
PD42490c	full	159039962	7	193222	159233184	AHR	neutral	1	1	1.99726
PD42490c	full	95299624	13	19026300	114325924	RB1	neutral	1	1	1.99726
PD42490c	full	58291053	19	281468	58572521	BICRA	neutral	1	1	1.99726
PD42490c	full	133167376	12	66973	133234349	MBD6	neutral	1	1	1.99726
PD42490c	full	188331210	4	1694681	190025891	GAB1	neutral	1	1	1.99726
PD42490c	full	134789506	11	197337	134986843	TMEM86A	neutral	1	1	1.99726
PD42490c	full	87141511	14	19733402	106874913	MIDEAS	neutral	1	1	1.99726
PD42490c	full	188331210	4	1694681	190025891	SGCB	neutral	1	1	1.99726
PD42490c	full	188331210	4	1694681	190025891	DRD5	neutral	1	1	1.99726
PD42490c	full	152420674	X	2806719	155227393	SPANXB1	cn-LOH	1	0	1.99726
PD42490c	full	85060409	16	47541	85107950	PRRT2	neutral	1	1	1.99726
PD42490d	full	11563225	17	156187	11719412	TP53	neutral	1	1	1.98916
PD42490d	full	134789506	11	197337	134986843	HRAS	neutral	1	1	1.98916
PD42490d	full	122328666	9	15846834	138175500	NOTCH1	neutral	1	1	1.98916
PD42490d	full	142461217	2	26510632	168971849	MSH2	neutral	1	1	1.98916
PD42490d	full	17130031	17	66005728	83135759	ZNF750	cn-LOH	2	0	1.98916
PD42490d	full	25813751	6	203397	26017148	RREB1	neutral	1	1	1.98916
PD42490d	full	151329958	1	826681	152156639	NOTCH2	neutral	1	1	1.98916
PD42490d	full	36563838	14	19733284	56297122	AJUBA	neutral	1	1	1.98916
PD42490d	full	36563838	14	19733284	56297122	CHD8	neutral	1	1	1.98916
PD42490d	full	102709311	6	56562133	159271444	LATS1	neutral	1	1	1.98916
PD42490d	full	3661350	17	43388499	47049849	KANSL1	cn-LOH	2	0	1.98916
PD42490d	full	50167585	3	197664	50365249	MLH1	neutral	1	1	1.98916
PD42490d	full	114607982	12	66973	114674955	KRAS	neutral	1	1	1.98916
PD42490d	full	66444549	1	182473879	248918428	PTPN14	neutral	1	1	1.98916
PD42490d	full	142461217	2	26510632	168971849	ZFP36L2	neutral	1	1	1.98916
PD42490d	full	142461217	2	26510632	168971849	WBP1	neutral	1	1	1.98916
PD42490d	full	4728963	19	43026374	47755337	ARHGAP35	neutral	1	1	1.98916
PD42490d	full	37727300	7	193222	37920522	AHR	neutral	1	1	1.98916
PD42490d	full	95299624	13	19026300	114325924	RB1	neutral	1	1	1.98916
PD42490d	full	4728963	19	43026374	47755337	BICRA	neutral	1	1	1.98916
PD42490d	full	114607982	12	66973	114674955	MBD6	neutral	1	1	1.98916
PD42490d	full	116620681	4	73405210	190025891	GAB1	neutral	1	1	1.98916
PD42490d	full	134789506	11	197337	134986843	TMEM86A	neutral	1	1	1.98916
PD42490d	full	49277942	14	57596971	106874913	MIDEAS	neutral	1	1	1.98916
PD42490d	full	71528929	4	1618024	73146953	SGCB	neutral	1	1	1.98916
PD42490d	full	71528929	4	1618024	73146953	DRD5	neutral	1	1	1.98916
PD42490d	full	30512608	X	123417371	153929979	SPANXB1	cn-LOH	1	0	1.98916
PD42490d	full	42431458	16	11269099	53700557	PRRT2	neutral	1	1	1.98916
PD42490e	full	82979572	17	156187	83135759	TP53	neutral	1	1	1.9846
PD42490e	full	134789506	11	197337	134986843	HRAS	neutral	1	1	1.9846
PD42490e	full	66228533	9	71946967	138175500	NOTCH1	cn-LOH	2	0	1.9846
PD42490e	full	70408279	2	41393	70449672	MSH2	cn-LOH	2	0	1.9846
PD42490e	full	82979572	17	156187	83135759	ZNF750	neutral	1	1	1.9846
PD42490e	full	170380979	6	203397	170584376	RREB1	neutral	1	1	1.9846
PD42490e	full	248091747	1	826681	248918428	NOTCH2	neutral	1	1	1.9846
PD42490e	full	87141629	14	19733284	106874913	AJUBA	neutral	1	1	1.9846
PD42490e	full	87141629	14	19733284	106874913	CHD8	neutral	1	1	1.9846
PD42490e	full	170380979	6	203397	170584376	LATS1	neutral	1	1	1.9846
PD42490e	full	82979572	17	156187	83135759	KANSL1	neutral	1	1	1.9846
PD42490e	full	197840897	3	197664	198038561	MLH1	neutral	1	1	1.9846
PD42490e	full	133167376	12	66973	133234349	KRAS	neutral	1	1	1.9846
PD42490e	full	248091747	1	826681	248918428	PTPN14	neutral	1	1	1.9846
PD42490e	full	70408279	2	41393	70449672	ZFP36L2	cn-LOH	2	0	1.9846
PD42490e	full	18434759	2	70450862	88885621	WBP1	neutral	1	1	1.9846
PD42490e	full	54255369	19	281468	54536837	ARHGAP35	neutral	1	1	1.9846
PD42490e	full	159039962	7	193222	159233184	AHR	neutral	1	1	1.9846
PD42490e	full	95299624	13	19026300	114325924	RB1	neutral	1	1	1.9846
PD42490e	full	54255369	19	281468	54536837	BICRA	neutral	1	1	1.9846
PD42490e	full	133167376	12	66973	133234349	MBD6	neutral	1	1	1.9846
PD42490e	full	188370817	4	1655074	190025891	GAB1	neutral	1	1	1.9846
PD42490e	full	134789506	11	197337	134986843	TMEM86A	neutral	1	1	1.9846
PD42490e	full	87141629	14	19733284	106874913	MIDEAS	neutral	1	1	1.9846
PD42490e	full	188370817	4	1655074	190025891	SGCB	neutral	1	1	1.9846
PD42490e	full	188370817	4	1655074	190025891	DRD5	neutral	1	1	1.9846
PD42490e	full	152742627	X	2781986	155524613	SPANXB1	cn-LOH	1	0	1.9846
PD42490e	full	90047252	16	47541	90094793	PRRT2	neutral	1	1	1.9846
PD42490f	full	82979572	17	156187	83135759	TP53	neutral	1	1	1.98426
PD42490f	full	134789506	11	197337	134986843	HRAS	neutral	1	1	1.98426
PD42490f	full	138020705	9	154795	138175500	NOTCH1	neutral	1	1	1.98426
PD42490f	full	241963156	2	41393	242004549	MSH2	neutral	1	1	1.98426
PD42490f	full	82979572	17	156187	83135759	ZNF750	neutral	1	1	1.98426
PD42490f	full	170380979	6	203397	170584376	RREB1	neutral	1	1	1.98426
PD42490f	full	248091747	1	826681	248918428	NOTCH2	neutral	1	1	1.98426
PD42490f	full	87141629	14	19733284	106874913	AJUBA	neutral	1	1	1.98426
PD42490f	full	87141629	14	19733284	106874913	CHD8	neutral	1	1	1.98426
PD42490f	full	170380979	6	203397	170584376	LATS1	neutral	1	1	1.98426
PD42490f	full	82979572	17	156187	83135759	KANSL1	neutral	1	1	1.98426
PD42490f	full	197840897	3	197664	198038561	MLH1	neutral	1	1	1.98426
PD42490f	full	133167376	12	66973	133234349	KRAS	neutral	1	1	1.98426
PD42490f	full	248091747	1	826681	248918428	PTPN14	neutral	1	1	1.98426
PD42490f	full	241963156	2	41393	242004549	ZFP36L2	neutral	1	1	1.98426
PD42490f	full	241963156	2	41393	242004549	WBP1	neutral	1	1	1.98426
PD42490f	full	54448068	19	281468	54729536	ARHGAP35	neutral	1	1	1.98426
PD42490f	full	159039962	7	193222	159233184	AHR	neutral	1	1	1.98426
PD42490f	full	95299624	13	19026300	114325924	RB1	neutral	1	1	1.98426
PD42490f	full	54448068	19	281468	54729536	BICRA	neutral	1	1	1.98426
PD42490f	full	133167376	12	66973	133234349	MBD6	neutral	1	1	1.98426
PD42490f	full	189940078	4	85813	190025891	GAB1	neutral	1	1	1.98426
PD42490f	full	134789506	11	197337	134986843	TMEM86A	neutral	1	1	1.98426
PD42490f	full	87141629	14	19733284	106874913	MIDEAS	neutral	1	1	1.98426
PD42490f	full	189940078	4	85813	190025891	SGCB	neutral	1	1	1.98426
PD42490f	full	189940078	4	85813	190025891	DRD5	neutral	1	1	1.98426
PD42490f	full	152734946	X	2789667	155524613	SPANXB1	cn-LOH	1	0	1.98426
PD42490f	full	90047252	16	47541	90094793	PRRT2	neutral	1	1	1.98426
PD42490g	full	65849541	17	156187	66005728	TP53	neutral	1	1	2.02947
PD42490g	full	134789506	11	197337	134986843	HRAS	neutral	1	1	2.02947
PD42490g	full	9997713	9	128177787	138175500	NOTCH1	cn-LOH	2	0	2.02947
PD42490g	full	89172126	2	41393	89213519	MSH2	cn-LOH	2	0	2.02947
PD42490g	full	17105623	17	66030136	83135759	ZNF750	neutral	1	1	2.02947
PD42490g	full	27108676	6	203397	27312073	RREB1	neutral	1	1	2.02947
PD42490g	full	120741582	1	826681	121568263	NOTCH2	neutral	1	1	2.02947
PD42490g	full	54822325	14	19733284	74555609	AJUBA	neutral	1	1	2.02947
PD42490g	full	54822325	14	19733284	74555609	CHD8	neutral	1	1	2.02947
PD42490g	full	103125972	6	56562133	159688105	LATS1	neutral	1	1	2.02947
PD42490g	full	65849541	17	156187	66005728	KANSL1	neutral	1	1	2.02947
PD42490g	full	197840897	3	197664	198038561	MLH1	neutral	1	1	2.02947
PD42490g	full	133167376	12	66973	133234349	KRAS	neutral	1	1	2.02947
PD42490g	full	96406707	1	152511721	248918428	PTPN14	gain	2	1	2.02947
PD42490g	full	89172126	2	41393	89213519	ZFP36L2	cn-LOH	2	0	2.02947
PD42490g	full	89172126	2	41393	89213519	WBP1	cn-LOH	2	0	2.02947
PD42490g	full	43722156	19	4033181	47755337	ARHGAP35	neutral	1	1	2.02947
PD42490g	full	155164525	7	193222	155357747	AHR	neutral	1	1	2.02947
PD42490g	full	95299624	13	19026300	114325924	RB1	neutral	1	1	2.02947
PD42490g	full	43722156	19	4033181	47755337	BICRA	neutral	1	1	2.02947
PD42490g	full	133167376	12	66973	133234349	MBD6	neutral	1	1	2.02947
PD42490g	full	188218624	4	1807267	190025891	GAB1	neutral	1	1	2.02947
PD42490g	full	134789506	11	197337	134986843	TMEM86A	neutral	1	1	2.02947
PD42490g	full	54822325	14	19733284	74555609	MIDEAS	neutral	1	1	2.02947
PD42490g	full	188218624	4	1807267	190025891	SGCB	neutral	1	1	2.02947
PD42490g	full	188218624	4	1807267	190025891	DRD5	neutral	1	1	2.02947
PD42490g	full	153105881	X	2789667	155895548	SPANXB1	cn-LOH	1	0	2.02947
PD42490g	part	10997	16	29802885	29813882	PRRT2	gain	5	0	2.02947
PD42490g	part	60280227	16	29814566	90094793	PRRT2	neutral	1	1	2.02947
PD42490i	full	82979572	17	156187	83135759	TP53	neutral	1	1	1.99055
PD42490i	full	1002449	11	197337	1199786	HRAS	neutral	1	1	1.99055
PD42490i	full	74444332	9	62801216	137245548	NOTCH1	neutral	1	1	1.99055
PD42490i	full	74638660	2	41393	74680053	MSH2	cn-LOH	2	0	1.99055
PD42490i	full	82979572	17	156187	83135759	ZNF750	neutral	1	1	1.99055
PD42490i	full	32970106	6	203397	33173503	RREB1	neutral	1	1	1.99055
PD42490i	full	151685103	1	826681	152511784	NOTCH2	neutral	1	1	1.99055
PD42490i	full	87141629	14	19733284	106874913	AJUBA	neutral	1	1	1.99055
PD42490i	full	87141629	14	19733284	106874913	CHD8	neutral	1	1	1.99055
PD42490i	full	137297086	6	33287290	170584376	LATS1	neutral	1	1	1.99055
PD42490i	full	82979572	17	156187	83135759	KANSL1	neutral	1	1	1.99055
PD42490i	full	197840897	3	197664	198038561	MLH1	neutral	1	1	1.99055
PD42490i	full	133167376	12	66973	133234349	KRAS	neutral	1	1	1.99055
PD42490i	full	95178758	1	152843522	248022280	PTPN14	neutral	1	1	1.99055
PD42490i	full	74638660	2	41393	74680053	ZFP36L2	cn-LOH	2	0	1.99055
PD42490i	full	74638660	2	41393	74680053	WBP1	cn-LOH	2	0	1.99055
PD42490i	full	58291053	19	281468	58572521	ARHGAP35	neutral	1	1	1.99055
PD42490i	full	159039962	7	193222	159233184	AHR	neutral	1	1	1.99055
PD42490i	full	95299624	13	19026300	114325924	RB1	neutral	1	1	1.99055
PD42490i	full	58291053	19	281468	58572521	BICRA	neutral	1	1	1.99055
PD42490i	full	133167376	12	66973	133234349	MBD6	neutral	1	1	1.99055
PD42490i	full	188407898	4	1617993	190025891	GAB1	neutral	1	1	1.99055
PD42490i	full	70312649	11	1256199	71568848	TMEM86A	neutral	1	1	1.99055
PD42490i	full	87141629	14	19733284	106874913	MIDEAS	neutral	1	1	1.99055
PD42490i	full	188407898	4	1617993	190025891	SGCB	neutral	1	1	1.99055
PD42490i	full	188407898	4	1617993	190025891	DRD5	neutral	1	1	1.99055
PD42490i	full	131764892	X	10141337	141906229	SPANXB1	cn-LOH	1	0	1.99055
PD42490i	full	90047252	16	47541	90094793	PRRT2	neutral	1	1	1.99055
PD42492a	full	82979597	17	156162	83135759	TP53	neutral	1	1	1.99969
PD42492a	full	134789552	11	197291	134986843	HRAS	neutral	1	1	1.99969
PD42492a	full	138020705	9	154795	138175500	NOTCH1	neutral	1	1	1.99969
PD42492a	full	241963040	2	41509	242004549	MSH2	neutral	1	1	1.99969
PD42492a	full	82979597	17	156162	83135759	ZNF750	neutral	1	1	1.99969
PD42492a	full	32199642	6	203397	32403039	RREB1	neutral	1	1	1.99969
PD42492a	full	248091747	1	826681	248918428	NOTCH2	neutral	1	1	1.99969
PD42492a	full	87777354	14	19097559	106874913	AJUBA	neutral	1	1	1.99969
PD42492a	full	87777354	14	19097559	106874913	CHD8	neutral	1	1	1.99969
PD42492a	full	137842807	6	32741569	170584376	LATS1	neutral	1	1	1.99969
PD42492a	full	82979597	17	156162	83135759	KANSL1	neutral	1	1	1.99969
PD42492a	full	63254607	3	197630	63452237	MLH1	cn-LOH	2	0	1.99969
PD42492a	full	133167376	12	66973	133234349	KRAS	neutral	1	1	1.99969
PD42492a	full	248091747	1	826681	248918428	PTPN14	neutral	1	1	1.99969
PD42492a	full	241963040	2	41509	242004549	ZFP36L2	neutral	1	1	1.99969
PD42492a	full	241963040	2	41509	242004549	WBP1	neutral	1	1	1.99969
PD42492a	full	58291053	19	281468	58572521	ARHGAP35	neutral	1	1	1.99969
PD42492a	full	159039962	7	193222	159233184	AHR	neutral	1	1	1.99969
PD42492a	full	95299549	13	19026375	114325924	RB1	neutral	1	1	1.99969
PD42492a	full	58291053	19	281468	58572521	BICRA	neutral	1	1	1.99969
PD42492a	full	133167376	12	66973	133234349	MBD6	neutral	1	1	1.99969
PD42492a	full	189939982	4	85909	190025891	GAB1	neutral	1	1	1.99969
PD42492a	full	134789552	11	197291	134986843	TMEM86A	neutral	1	1	1.99969
PD42492a	full	87777354	14	19097559	106874913	MIDEAS	neutral	1	1	1.99969
PD42492a	full	189939982	4	85909	190025891	SGCB	neutral	1	1	1.99969
PD42492a	full	189939982	4	85909	190025891	DRD5	neutral	1	1	1.99969
PD42492a	full	155721220	X	284193	156005413	SPANXB1	neutral	1	1	1.99969
PD42492a	full	90047252	16	47541	90094793	PRRT2	neutral	1	1	1.99969
PD42493a	full	53667365	17	156162	53823527	TP53	neutral	1	1	1.91375
PD42493a	full	22630510	11	197291	22827801	HRAS	loss	1	0	1.91375
PD42493a	full	20468830	9	117708498	138177328	NOTCH1	neutral	1	1	1.91375
PD42493a	full	191641077	2	27996492	219637569	MSH2	neutral	1	1	1.91375
PD42493a	full	29312205	17	53823686	83135891	ZNF750	loss	1	0	1.91375
PD42493a	full	26928941	6	203292	27132233	RREB1	loss	1	0	1.91375
PD42493a	full	163935317	1	29315322	193250639	NOTCH2	neutral	1	1	1.91375
PD42493a	full	58042003	14	19097607	77139610	AJUBA	loss	1	0	1.91375
PD42493a	full	58042003	14	19097607	77139610	CHD8	loss	1	0	1.91375
PD42493a	full	26795623	6	143788922	170584545	LATS1	gain	2	1	1.91375
PD42493a	full	53667365	17	156162	53823527	KANSL1	neutral	1	1	1.91375
PD42493a	full	102255632	3	197630	102453262	MLH1	neutral	1	1	1.91375
PD42493a	full	109232657	12	7923034	117155691	KRAS	neutral	1	1	1.91375
PD42493a	full	52690284	1	196228144	248918428	PTPN14	gain	2	1	1.91375
PD42493a	full	191641077	2	27996492	219637569	ZFP36L2	neutral	1	1	1.91375
PD42493a	full	191641077	2	27996492	219637569	WBP1	neutral	1	1	1.91375
PD42493a	full	41620547	19	16951974	58572521	ARHGAP35	neutral	1	1	1.91375
PD42493a	full	131313029	7	193222	131506251	AHR	neutral	1	1	1.91375
PD42493a	full	52754868	13	27581783	80336651	RB1	loss	1	0	1.91375
PD42493a	full	41620547	19	16951974	58572521	BICRA	neutral	1	1	1.91375
PD42493a	full	109232657	12	7923034	117155691	MBD6	neutral	1	1	1.91375
PD42493a	full	116538885	4	73487006	190025891	GAB1	loss	1	0	1.91375
PD42493a	full	22630510	11	197291	22827801	TMEM86A	loss	1	0	1.91375
PD42493a	full	58042003	14	19097607	77139610	MIDEAS	loss	1	0	1.91375
PD42493a	full	21643844	4	51843091	73486935	SGCB	neutral	1	1	1.91375
PD42493a	full	48976203	4	85813	49062016	DRD5	gain	2	1	1.91375
PD42493a	full	155260853	X	284193	155545046	SPANXB1	cn-LOH	1	0	1.91375
PD42493a	full	78744041	16	11350859	90094900	PRRT2	neutral	1	1	1.91375
PD42496a	full	82979729	17	156162	83135891	TP53	neutral	1	1	1.99096
PD42496a	full	134789552	11	197291	134986843	HRAS	neutral	1	1	1.99096
PD42496a	full	138022522	9	154795	138177317	NOTCH1	neutral	1	1	1.99096
PD42496a	full	241963040	2	41509	242004549	MSH2	neutral	1	1	1.99096
PD42496a	full	82979729	17	156162	83135891	ZNF750	neutral	1	1	1.99096
PD42496a	full	170380979	6	203397	170584376	RREB1	neutral	1	1	1.99096
PD42496a	full	248848894	1	69534	248918428	NOTCH2	neutral	1	1	1.99096
PD42496a	full	87141511	14	19733402	106874913	AJUBA	neutral	1	1	1.99096
PD42496a	full	87141511	14	19733402	106874913	CHD8	neutral	1	1	1.99096
PD42496a	full	170380979	6	203397	170584376	LATS1	neutral	1	1	1.99096
PD42496a	full	82979729	17	156162	83135891	KANSL1	neutral	1	1	1.99096
PD42496a	full	197840931	3	197630	198038561	MLH1	neutral	1	1	1.99096
PD42496a	full	133167376	12	66973	133234349	KRAS	neutral	1	1	1.99096
PD42496a	full	248848894	1	69534	248918428	PTPN14	neutral	1	1	1.99096
PD42496a	full	241963040	2	41509	242004549	ZFP36L2	neutral	1	1	1.99096
PD42496a	full	241963040	2	41509	242004549	WBP1	neutral	1	1	1.99096
PD42496a	full	58291138	19	281383	58572521	ARHGAP35	neutral	1	1	1.99096
PD42496a	full	159039962	7	193222	159233184	AHR	neutral	1	1	1.99096
PD42496a	full	95299624	13	19026300	114325924	RB1	neutral	1	1	1.99096
PD42496a	full	58291138	19	281383	58572521	BICRA	neutral	1	1	1.99096
PD42496a	full	133167376	12	66973	133234349	MBD6	neutral	1	1	1.99096
PD42496a	full	189940078	4	85813	190025891	GAB1	neutral	1	1	1.99096
PD42496a	full	134789552	11	197291	134986843	TMEM86A	neutral	1	1	1.99096
PD42496a	full	87141511	14	19733402	106874913	MIDEAS	neutral	1	1	1.99096
PD42496a	full	189940078	4	85813	190025891	SGCB	neutral	1	1	1.99096
PD42496a	full	189940078	4	85813	190025891	DRD5	neutral	1	1	1.99096
PD42496a	full	152742627	X	2781986	155524613	SPANXB1	cn-LOH	1	0	1.99096
PD42496a	full	90047339	16	47541	90094880	PRRT2	neutral	1	1	1.99096
PD42497a	full	82979729	17	156162	83135891	TP53	neutral	1	1	1.99026
PD42497a	full	4170299	11	197291	4367590	HRAS	neutral	1	1	1.99026
PD42497a	full	75376000	9	62801194	138177194	NOTCH1	cn-LOH	2	0	1.99026
PD42497a	full	242053414	2	41393	242094807	MSH2	neutral	1	1	1.99026
PD42497a	full	82979729	17	156162	83135891	ZNF750	neutral	1	1	1.99026
PD42497a	full	170380392	6	203397	170583789	RREB1	neutral	1	1	1.99026
PD42497a	full	248848917	1	69511	248918428	NOTCH2	neutral	1	1	1.99026
PD42497a	full	87777354	14	19097559	106874913	AJUBA	neutral	1	1	1.99026
PD42497a	full	87777354	14	19097559	106874913	CHD8	neutral	1	1	1.99026
PD42497a	full	170380392	6	203397	170583789	LATS1	neutral	1	1	1.99026
PD42497a	full	82979729	17	156162	83135891	KANSL1	neutral	1	1	1.99026
PD42497a	full	51447643	3	197664	51645307	MLH1	cn-LOH	2	0	1.99026
PD42497a	full	133167376	12	66973	133234349	KRAS	neutral	1	1	1.99026
PD42497a	full	248848917	1	69511	248918428	PTPN14	neutral	1	1	1.99026
PD42497a	full	242053414	2	41393	242094807	ZFP36L2	neutral	1	1	1.99026
PD42497a	full	242053414	2	41393	242094807	WBP1	neutral	1	1	1.99026
PD42497a	full	58291138	19	281383	58572521	ARHGAP35	neutral	1	1	1.99026
PD42497a	full	159040122	7	193222	159233344	AHR	neutral	1	1	1.99026
PD42497a	full	95299624	13	19026300	114325924	RB1	neutral	1	1	1.99026
PD42497a	full	58291138	19	281383	58572521	BICRA	neutral	1	1	1.99026
PD42497a	full	133167376	12	66973	133234349	MBD6	neutral	1	1	1.99026
PD42497a	full	189940078	4	85813	190025891	GAB1	neutral	1	1	1.99026
PD42497a	full	42672667	11	5544980	48217647	TMEM86A	neutral	1	1	1.99026
PD42497a	full	87777354	14	19097559	106874913	MIDEAS	neutral	1	1	1.99026
PD42497a	full	189940078	4	85813	190025891	SGCB	neutral	1	1	1.99026
PD42497a	full	189940078	4	85813	190025891	DRD5	neutral	1	1	1.99026
PD42497a	full	152783857	X	2740756	155524613	SPANXB1	cn-LOH	1	0	1.99026
PD42497a	full	90047359	16	47541	90094900	PRRT2	neutral	1	1	1.99026
PD42498a	full	82979729	17	156162	83135891	TP53	neutral	1	1	1.98843
PD42498a	full	8518551	11	197291	8715842	HRAS	neutral	1	1	1.98843
PD42498a	full	138022497	9	154795	138177292	NOTCH1	neutral	1	1	1.98843
PD42498a	full	241963145	2	41404	242004549	MSH2	neutral	1	1	1.98843
PD42498a	full	82979729	17	156162	83135891	ZNF750	neutral	1	1	1.98843
PD42498a	full	170381148	6	203397	170584545	RREB1	neutral	1	1	1.98843
PD42498a	full	248091747	1	826681	248918428	NOTCH2	neutral	1	1	1.98843
PD42498a	full	85847195	14	19097559	104944754	AJUBA	neutral	1	1	1.98843
PD42498a	full	85847195	14	19097559	104944754	CHD8	neutral	1	1	1.98843
PD42498a	full	170381148	6	203397	170584545	LATS1	neutral	1	1	1.98843
PD42498a	full	82979729	17	156162	83135891	KANSL1	neutral	1	1	1.98843
PD42498a	full	197840931	3	197630	198038561	MLH1	neutral	1	1	1.98843
PD42498a	full	133167376	12	66973	133234349	KRAS	neutral	1	1	1.98843
PD42498a	full	248091747	1	826681	248918428	PTPN14	neutral	1	1	1.98843
PD42498a	full	241963145	2	41404	242004549	ZFP36L2	neutral	1	1	1.98843
PD42498a	full	241963145	2	41404	242004549	WBP1	neutral	1	1	1.98843
PD42498a	full	58291138	19	281383	58572521	ARHGAP35	neutral	1	1	1.98843
PD42498a	full	159040122	7	193222	159233344	AHR	neutral	1	1	1.98843
PD42498a	full	95299589	13	19026335	114325924	RB1	neutral	1	1	1.98843
PD42498a	full	58291138	19	281383	58572521	BICRA	neutral	1	1	1.98843
PD42498a	full	133167376	12	66973	133234349	MBD6	neutral	1	1	1.98843
PD42498a	full	189940078	4	85813	190025891	GAB1	neutral	1	1	1.98843
PD42498a	full	125836691	11	9150152	134986843	TMEM86A	neutral	1	1	1.98843
PD42498a	full	85847195	14	19097559	104944754	MIDEAS	neutral	1	1	1.98843
PD42498a	full	189940078	4	85813	190025891	SGCB	neutral	1	1	1.98843
PD42498a	full	189940078	4	85813	190025891	DRD5	neutral	1	1	1.98843
PD42498a	full	152770377	X	2774669	155545046	SPANXB1	cn-LOH	1	0	1.98843
PD42498a	full	90047339	16	47541	90094880	PRRT2	neutral	1	1	1.98843
PD42499a	full	65973526	17	156162	66129688	TP53	cn-LOH	3	0	3.41292
PD42499a	full	70235722	11	197291	70433013	HRAS	neutral	2	1	3.41292
PD42499a	full	5090883	9	133086409	138177292	NOTCH1	cn-LOH	3	0	3.41292
PD42499a	full	188959944	2	41393	189001337	MSH2	neutral	2	1	3.41292
PD42499a	full	16394072	17	66741687	83135759	ZNF750	cn-LOH	3	0	3.41292
PD42499a	full	32456760	6	203397	32660157	RREB1	neutral	2	1	3.41292
PD42499a	full	18033320	1	103534943	121568263	NOTCH2	loss	1	1	3.41292
PD42499a	full	4533609	14	19733284	24266893	AJUBA	gain	3	1	3.41292
PD42499a	full	4533609	14	19733284	24266893	CHD8	gain	3	1	3.41292
PD42499a	full	122797614	6	47786762	170584376	LATS1	neutral	2	1	3.41292
PD42499a	full	65973526	17	156162	66129688	KANSL1	cn-LOH	3	0	3.41292
PD42499a	full	52189255	3	197630	52386885	MLH1	gain	2	2	3.41292
PD42499a	full	52742262	12	66973	52809235	KRAS	gain	4	0	3.41292
PD42499a	full	42226160	1	183132309	225358469	PTPN14	gain	3	1	3.41292
PD42499a	full	188959944	2	41393	189001337	ZFP36L2	neutral	2	1	3.41292
PD42499a	full	188959944	2	41393	189001337	WBP1	neutral	2	1	3.41292
PD42499a	full	20739744	19	33002770	53742514	ARHGAP35	gain	3	1	3.41292
PD42499a	full	159040122	7	193222	159233344	AHR	neutral	2	1	3.41292
PD42499a	full	83610151	13	19026300	102636451	RB1	loss	2	0	3.41292
PD42499a	full	20739744	19	33002770	53742514	BICRA	gain	3	1	3.41292
PD42499a	full	47214440	12	53105007	100319447	MBD6	gain	4	0	3.41292
PD42499a	full	189940078	4	85813	190025891	GAB1	loss	2	0	3.41292
PD42499a	full	70235722	11	197291	70433013	TMEM86A	neutral	2	1	3.41292
PD42499a	full	55684405	14	50153209	105837614	MIDEAS	gain	3	1	3.41292
PD42499a	full	189940078	4	85813	190025891	SGCB	loss	2	0	3.41292
PD42499a	full	189940078	4	85813	190025891	DRD5	loss	2	0	3.41292
PD42499a	full	45386895	X	104114096	149500991	SPANXB1	gain	4	1	3.41292
PD42499a	full	45567223	16	3810639	49377862	PRRT2	neutral	2	1	3.41292
PD42500a	full	82979704	17	156187	83135891	TP53	neutral	1	1	2.0067
PD42500a	full	1643056	11	197291	1840347	HRAS	neutral	1	1	2.0067
PD42500a	full	137962849	9	214454	138177303	NOTCH1	neutral	1	1	2.0067
PD42500a	full	65336299	2	41404	65377703	MSH2	cn-LOH	2	0	2.0067
PD42500a	full	82979704	17	156187	83135891	ZNF750	neutral	1	1	2.0067
PD42500a	full	32638190	6	203397	32841587	RREB1	neutral	1	1	2.0067
PD42500a	full	152037836	1	69511	152107347	NOTCH2	neutral	1	1	2.0067
PD42500a	full	84639616	14	20243693	104883309	AJUBA	neutral	1	1	2.0067
PD42500a	full	84639616	14	20243693	104883309	CHD8	neutral	1	1	2.0067
PD42500a	full	137649266	6	32935110	170584376	LATS1	neutral	1	1	2.0067
PD42500a	full	82979704	17	156187	83135891	KANSL1	neutral	1	1	2.0067
PD42500a	full	197840931	3	197630	198038561	MLH1	neutral	1	1	2.0067
PD42500a	full	51990178	12	66973	52057151	KRAS	neutral	1	1	2.0067
PD42500a	full	95459343	1	153459085	248918428	PTPN14	neutral	1	1	2.0067
PD42500a	full	65336299	2	41404	65377703	ZFP36L2	cn-LOH	2	0	2.0067
PD42500a	full	23483307	2	65377762	88861069	WBP1	neutral	1	1	2.0067
PD42500a	full	35813987	19	22758534	58572521	ARHGAP35	neutral	1	1	2.0067
PD42500a	full	100767516	7	193222	100960738	AHR	neutral	1	1	2.0067
PD42500a	full	94950837	13	19375087	114325924	RB1	neutral	1	1	2.0067
PD42500a	full	35813987	19	22758534	58572521	BICRA	neutral	1	1	2.0067
PD42500a	full	80334290	12	52900059	133234349	MBD6	neutral	1	1	2.0067
PD42500a	full	189940078	4	85813	190025891	GAB1	neutral	1	1	2.0067
PD42500a	full	132581814	11	2405029	134986843	TMEM86A	neutral	1	1	2.0067
PD42500a	full	84639616	14	20243693	104883309	MIDEAS	neutral	1	1	2.0067
PD42500a	full	189940078	4	85813	190025891	SGCB	neutral	1	1	2.0067
PD42500a	full	189940078	4	85813	190025891	DRD5	neutral	1	1	2.0067
PD42500a	full	154241783	X	1282830	155524613	SPANXB1	cn-LOH	1	0	2.0067
PD42500a	full	90047339	16	47541	90094880	PRRT2	neutral	1	1	2.0067
PD42502a	full	40296748	17	156187	40452935	TP53	cn-LOH	2	0	2.43816
PD42502a	full	18509907	11	197291	18707198	HRAS	gain	2	1	2.43816
PD42502a	full	137502440	9	214454	137716894	NOTCH1	gain	2	1	2.43816
PD42502a	full	241963183	2	41366	242004549	MSH2	cn-LOH	2	0	2.43816
PD42502a	full	1625201	17	81510690	83135891	ZNF750	cn-LOH	2	0	2.43816
PD42502a	full	32199734	6	203397	32403131	RREB1	gain	3	1	2.43816
PD42502a	full	248091747	1	826681	248918428	NOTCH2	gain	2	1	2.43816
PD42502a	full	86158384	14	19733402	105891786	AJUBA	neutral	1	1	2.43816
PD42502a	full	86158384	14	19733402	105891786	CHD8	neutral	1	1	2.43816
PD42502a	full	107372839	6	63211537	170584376	LATS1	neutral	1	1	2.43816
PD42502a	full	17487634	17	41769673	59257307	KANSL1	cn-LOH	2	0	2.43816
PD42502a	full	197840931	3	197630	198038561	MLH1	gain	2	1	2.43816
PD42502a	full	133167376	12	66973	133234349	KRAS	gain	2	1	2.43816
PD42502a	full	248091747	1	826681	248918428	PTPN14	gain	2	1	2.43816
PD42502a	full	241963183	2	41366	242004549	ZFP36L2	cn-LOH	2	0	2.43816
PD42502a	full	241963183	2	41366	242004549	WBP1	cn-LOH	2	0	2.43816
PD42502a	full	23445912	19	35126609	58572521	ARHGAP35	cn-LOH	2	0	2.43816
PD42502a	full	98189391	7	2762486	100951877	AHR	cn-LOH	2	0	2.43816
PD42502a	full	79989407	13	19026300	99015707	RB1	loss	1	0	2.43816
PD42502a	full	23445912	19	35126609	58572521	BICRA	cn-LOH	2	0	2.43816
PD42502a	full	133167376	12	66973	133234349	MBD6	gain	2	1	2.43816
PD42502a	full	189940078	4	85813	190025891	GAB1	loss	1	0	2.43816
PD42502a	full	18509907	11	197291	18707198	TMEM86A	gain	2	1	2.43816
PD42502a	full	86158384	14	19733402	105891786	MIDEAS	neutral	1	1	2.43816
PD42502a	full	189940078	4	85813	190025891	SGCB	loss	1	0	2.43816
PD42502a	full	189940078	4	85813	190025891	DRD5	loss	1	0	2.43816
PD42502a	full	152742627	X	2781986	155524613	SPANXB1	cn-LOH	1	0	2.43816
PD42502a	full	90047252	16	47541	90094793	PRRT2	neutral	1	1	2.43816
PD42504a	full	82979729	17	156162	83135891	TP53	neutral	1	1	1.98556
PD42504a	full	134789552	11	197291	134986843	HRAS	neutral	1	1	1.98556
PD42504a	full	16610023	9	121567171	138177194	NOTCH1	cn-LOH	2	0	1.98556
PD42504a	full	242053414	2	41393	242094807	MSH2	neutral	1	1	1.98556
PD42504a	full	82979729	17	156162	83135891	ZNF750	neutral	1	1	1.98556
PD42504a	full	170380979	6	203397	170584376	RREB1	neutral	1	1	1.98556
PD42504a	full	248848917	1	69511	248918428	NOTCH2	neutral	1	1	1.98556
PD42504a	full	85215599	14	19733402	104949001	AJUBA	cn-LOH	2	0	1.98556
PD42504a	full	85215599	14	19733402	104949001	CHD8	cn-LOH	2	0	1.98556
PD42504a	full	170380979	6	203397	170584376	LATS1	neutral	1	1	1.98556
PD42504a	full	82979729	17	156162	83135891	KANSL1	neutral	1	1	1.98556
PD42504a	full	197840931	3	197630	198038561	MLH1	neutral	1	1	1.98556
PD42504a	full	133167376	12	66973	133234349	KRAS	neutral	1	1	1.98556
PD42504a	full	248848917	1	69511	248918428	PTPN14	neutral	1	1	1.98556
PD42504a	full	242053414	2	41393	242094807	ZFP36L2	neutral	1	1	1.98556
PD42504a	full	242053414	2	41393	242094807	WBP1	neutral	1	1	1.98556
PD42504a	full	50592225	19	281376	50873601	ARHGAP35	neutral	1	1	1.98556
PD42504a	full	159039962	7	193222	159233184	AHR	neutral	1	1	1.98556
PD42504a	full	95299624	13	19026300	114325924	RB1	neutral	1	1	1.98556
PD42504a	full	50592225	19	281376	50873601	BICRA	neutral	1	1	1.98556
PD42504a	full	133167376	12	66973	133234349	MBD6	neutral	1	1	1.98556
PD42504a	full	189940078	4	85813	190025891	GAB1	neutral	1	1	1.98556
PD42504a	full	134789552	11	197291	134986843	TMEM86A	neutral	1	1	1.98556
PD42504a	full	85215599	14	19733402	104949001	MIDEAS	cn-LOH	2	0	1.98556
PD42504a	full	189940078	4	85813	190025891	SGCB	neutral	1	1	1.98556
PD42504a	full	189940078	4	85813	190025891	DRD5	neutral	1	1	1.98556
PD42504a	full	152742627	X	2781986	155524613	SPANXB1	cn-LOH	1	0	1.98556
PD42504a	full	90047252	16	47541	90094793	PRRT2	neutral	1	1	1.98556
PD42507a	full	82979572	17	156187	83135759	TP53	neutral	1	1	1.98619
PD42507a	full	134789552	11	197291	134986843	HRAS	neutral	1	1	1.98619
PD42507a	full	138022522	9	154795	138177317	NOTCH1	neutral	1	1	1.98619
PD42507a	full	241963040	2	41509	242004549	MSH2	neutral	1	1	1.98619
PD42507a	full	82979572	17	156187	83135759	ZNF750	neutral	1	1	1.98619
PD42507a	full	170380979	6	203397	170584376	RREB1	neutral	1	1	1.98619
PD42507a	full	248848917	1	69511	248918428	NOTCH2	neutral	1	1	1.98619
PD42507a	full	84968005	14	19733402	104701407	AJUBA	neutral	1	1	1.98619
PD42507a	full	84968005	14	19733402	104701407	CHD8	neutral	1	1	1.98619
PD42507a	full	170380979	6	203397	170584376	LATS1	neutral	1	1	1.98619
PD42507a	full	82979572	17	156187	83135759	KANSL1	neutral	1	1	1.98619
PD42507a	full	197840931	3	197630	198038561	MLH1	neutral	1	1	1.98619
PD42507a	full	133167376	12	66973	133234349	KRAS	neutral	1	1	1.98619
PD42507a	full	248848917	1	69511	248918428	PTPN14	neutral	1	1	1.98619
PD42507a	full	241963040	2	41509	242004549	ZFP36L2	neutral	1	1	1.98619
PD42507a	full	241963040	2	41509	242004549	WBP1	neutral	1	1	1.98619
PD42507a	full	58291053	19	281468	58572521	ARHGAP35	neutral	1	1	1.98619
PD42507a	full	159040122	7	193222	159233344	AHR	neutral	1	1	1.98619
PD42507a	full	95299624	13	19026300	114325924	RB1	neutral	1	1	1.98619
PD42507a	full	58291053	19	281468	58572521	BICRA	neutral	1	1	1.98619
PD42507a	full	133167376	12	66973	133234349	MBD6	neutral	1	1	1.98619
PD42507a	full	189940078	4	85813	190025891	GAB1	neutral	1	1	1.98619
PD42507a	full	134789552	11	197291	134986843	TMEM86A	neutral	1	1	1.98619
PD42507a	full	84968005	14	19733402	104701407	MIDEAS	neutral	1	1	1.98619
PD42507a	full	189940078	4	85813	190025891	SGCB	neutral	1	1	1.98619
PD42507a	full	189940078	4	85813	190025891	DRD5	neutral	1	1	1.98619
PD42507a	full	152742686	X	2781927	155524613	SPANXB1	cn-LOH	1	0	1.98619
PD42507a	full	90047252	16	47541	90094793	PRRT2	neutral	1	1	1.98619
PD42508a	full	81928706	17	156187	82084893	TP53	neutral	1	1	1.98825
PD42508a	full	72433860	11	197310	72631170	HRAS	neutral	1	1	1.98825
PD42508a	full	137967194	9	154795	138121989	NOTCH1	neutral	1	1	1.98825
PD42508a	full	233519744	2	41404	233561148	MSH2	neutral	1	1	1.98825
PD42508a	full	988950	17	82146809	83135759	ZNF750	neutral	1	1	1.98825
PD42508a	full	47330258	6	203397	47533655	RREB1	neutral	1	1	1.98825
PD42508a	full	248848894	1	69534	248918428	NOTCH2	neutral	1	1	1.98825
PD42508a	full	87141629	14	19733284	106874913	AJUBA	neutral	1	1	1.98825
PD42508a	full	87141629	14	19733284	106874913	CHD8	neutral	1	1	1.98825
PD42508a	full	103327658	6	47609328	150936986	LATS1	neutral	1	1	1.98825
PD42508a	full	81928706	17	156187	82084893	KANSL1	neutral	1	1	1.98825
PD42508a	full	197718898	3	319663	198038561	MLH1	neutral	1	1	1.98825
PD42508a	full	133167376	12	66973	133234349	KRAS	neutral	1	1	1.98825
PD42508a	full	248848894	1	69534	248918428	PTPN14	neutral	1	1	1.98825
PD42508a	full	233519744	2	41404	233561148	ZFP36L2	neutral	1	1	1.98825
PD42508a	full	233519744	2	41404	233561148	WBP1	neutral	1	1	1.98825
PD42508a	full	56507113	19	282735	56789848	ARHGAP35	neutral	1	1	1.98825
PD42508a	full	159039962	7	193222	159233184	AHR	neutral	1	1	1.98825
PD42508a	full	95299624	13	19026300	114325924	RB1	neutral	1	1	1.98825
PD42508a	full	56507113	19	282735	56789848	BICRA	neutral	1	1	1.98825
PD42508a	full	133167376	12	66973	133234349	MBD6	neutral	1	1	1.98825
PD42508a	full	189940078	4	85813	190025891	GAB1	neutral	1	1	1.98825
PD42508a	full	72433860	11	197310	72631170	TMEM86A	neutral	1	1	1.98825
PD42508a	full	87141629	14	19733284	106874913	MIDEAS	neutral	1	1	1.98825
PD42508a	full	189940078	4	85813	190025891	SGCB	neutral	1	1	1.98825
PD42508a	full	189940078	4	85813	190025891	DRD5	neutral	1	1	1.98825
PD42508a	full	152742686	X	2781927	155524613	SPANXB1	cn-LOH	1	0	1.98825
PD42508a	full	90047252	16	47541	90094793	PRRT2	neutral	1	1	1.98825
PD42511a	full	82979597	17	156162	83135759	TP53	neutral	1	1	1.98546
PD42511a	full	134789552	11	197291	134986843	HRAS	neutral	1	1	1.98546
PD42511a	full	138020705	9	154795	138175500	NOTCH1	neutral	1	1	1.98546
PD42511a	full	88819904	2	41393	88861297	MSH2	neutral	1	1	1.98546
PD42511a	full	82979597	17	156162	83135759	ZNF750	neutral	1	1	1.98546
PD42511a	full	170380979	6	203397	170584376	RREB1	neutral	1	1	1.98546
PD42511a	full	248848894	1	69534	248918428	NOTCH2	neutral	1	1	1.98546
PD42511a	full	87141511	14	19733402	106874913	AJUBA	neutral	1	1	1.98546
PD42511a	full	87141511	14	19733402	106874913	CHD8	neutral	1	1	1.98546
PD42511a	full	170380979	6	203397	170584376	LATS1	neutral	1	1	1.98546
PD42511a	full	82979597	17	156162	83135759	KANSL1	neutral	1	1	1.98546
PD42511a	full	197840897	3	197664	198038561	MLH1	neutral	1	1	1.98546
PD42511a	full	133167376	12	66973	133234349	KRAS	neutral	1	1	1.98546
PD42511a	full	248848894	1	69534	248918428	PTPN14	neutral	1	1	1.98546
PD42511a	full	88819904	2	41393	88861297	ZFP36L2	neutral	1	1	1.98546
PD42511a	full	88819904	2	41393	88861297	WBP1	neutral	1	1	1.98546
PD42511a	full	58291053	19	281468	58572521	ARHGAP35	neutral	1	1	1.98546
PD42511a	full	159039962	7	193222	159233184	AHR	neutral	1	1	1.98546
PD42511a	full	95299624	13	19026300	114325924	RB1	neutral	1	1	1.98546
PD42511a	full	58291053	19	281468	58572521	BICRA	neutral	1	1	1.98546
PD42511a	full	133167376	12	66973	133234349	MBD6	neutral	1	1	1.98546
PD42511a	full	189940078	4	85813	190025891	GAB1	neutral	1	1	1.98546
PD42511a	full	134789552	11	197291	134986843	TMEM86A	neutral	1	1	1.98546
PD42511a	full	87141511	14	19733402	106874913	MIDEAS	neutral	1	1	1.98546
PD42511a	full	189940078	4	85813	190025891	SGCB	neutral	1	1	1.98546
PD42511a	full	189940078	4	85813	190025891	DRD5	neutral	1	1	1.98546
PD42511a	full	152742686	X	2781927	155524613	SPANXB1	cn-LOH	1	0	1.98546
PD42511a	full	90047252	16	47541	90094793	PRRT2	neutral	1	1	1.98546
PD42513a	full	82979704	17	156187	83135891	TP53	neutral	1	1	1.98934
PD42513a	full	134789533	11	197310	134986843	HRAS	neutral	1	1	1.98934
PD42513a	full	15648257	9	122527243	138175500	NOTCH1	neutral	1	1	1.98934
PD42513a	full	188692967	2	41509	188734476	MSH2	neutral	1	1	1.98934
PD42513a	full	82979704	17	156187	83135891	ZNF750	neutral	1	1	1.98934
PD42513a	full	29687082	6	203397	29890479	RREB1	neutral	1	1	1.98934
PD42513a	full	152441949	1	69534	152511483	NOTCH2	neutral	1	1	1.98934
PD42513a	full	86501947	14	19733402	106235349	AJUBA	neutral	1	1	1.98934
PD42513a	full	86501947	14	19733402	106235349	CHD8	neutral	1	1	1.98934
PD42513a	full	18164676	6	132772298	150936974	LATS1	neutral	1	1	1.98934
PD42513a	full	82979704	17	156187	83135891	KANSL1	neutral	1	1	1.98934
PD42513a	full	197840897	3	197664	198038561	MLH1	neutral	1	1	1.98934
PD42513a	full	133167376	12	66973	133234349	KRAS	neutral	1	1	1.98934
PD42513a	full	95613244	1	153305184	248918428	PTPN14	neutral	1	1	1.98934
PD42513a	full	188692967	2	41509	188734476	ZFP36L2	neutral	1	1	1.98934
PD42513a	full	188692967	2	41509	188734476	WBP1	neutral	1	1	1.98934
PD42513a	full	17546421	19	41026100	58572521	ARHGAP35	neutral	1	1	1.98934
PD42513a	full	100758788	7	193222	100952010	AHR	neutral	1	1	1.98934
PD42513a	full	95299624	13	19026300	114325924	RB1	neutral	1	1	1.98934
PD42513a	full	17546421	19	41026100	58572521	BICRA	neutral	1	1	1.98934
PD42513a	full	133167376	12	66973	133234349	MBD6	neutral	1	1	1.98934
PD42513a	full	189940078	4	85813	190025891	GAB1	neutral	1	1	1.98934
PD42513a	full	134789533	11	197310	134986843	TMEM86A	neutral	1	1	1.98934
PD42513a	full	86501947	14	19733402	106235349	MIDEAS	neutral	1	1	1.98934
PD42513a	full	189940078	4	85813	190025891	SGCB	neutral	1	1	1.98934
PD42513a	full	189940078	4	85813	190025891	DRD5	neutral	1	1	1.98934
PD42513a	full	152853206	X	2691840	155545046	SPANXB1	cn-LOH	1	0	1.98934
PD42513a	full	90047252	16	47541	90094793	PRRT2	neutral	1	1	1.98934
PD42514a	full	81411405	17	156162	81567567	TP53	cn-LOH	4	0	4.12611
PD42514a	full	47970065	11	197291	48167356	HRAS	neutral	3	1	4.12611
PD42514a	full	429449	9	136410275	136839724	NOTCH1	gain	4	2	4.12611
PD42514a	full	191637414	2	41393	191678807	MSH2	cn-LOH	4	0	4.12611
PD42514a	full	1326057	17	81809702	83135759	ZNF750	cn-LOH	4	0	4.12611
PD42514a	full	93207836	6	203397	93411233	RREB1	neutral	2	2	4.12611
PD42514a	full	127133119	1	27793472	154926591	NOTCH2	neutral	3	1	4.12611
PD42514a	full	86579626	14	20295287	106874913	AJUBA	neutral	2	2	4.12611
PD42514a	full	86579626	14	20295287	106874913	CHD8	neutral	2	2	4.12611
PD42514a	full	65417806	6	105166570	170584376	LATS1	loss	2	1	4.12611
PD42514a	full	81411405	17	156162	81567567	KANSL1	cn-LOH	4	0	4.12611
PD42514a	full	161192198	3	36846363	198038561	MLH1	neutral	2	2	4.12611
PD42514a	full	124728142	12	66973	124795115	KRAS	neutral	2	2	4.12611
PD42514a	full	93663939	1	155254489	248918428	PTPN14	neutral	3	1	4.12611
PD42514a	full	191637414	2	41393	191678807	ZFP36L2	cn-LOH	4	0	4.12611
PD42514a	full	191637414	2	41393	191678807	WBP1	cn-LOH	4	0	4.12611
PD42514a	full	1259524	19	46784582	48044106	ARHGAP35	gain	4	2	4.12611
PD42514a	full	159040122	7	193222	159233344	AHR	loss	3	0	4.12611
PD42514a	full	95299624	13	19026300	114325924	RB1	loss	2	0	4.12611
PD42514a	full	1259524	19	46784582	48044106	BICRA	gain	4	2	4.12611
PD42514a	full	124728142	12	66973	124795115	MBD6	neutral	2	2	4.12611
PD42514a	full	165684643	4	23820705	189505348	GAB1	loss	2	0	4.12611
PD42514a	full	47970065	11	197291	48167356	TMEM86A	neutral	3	1	4.12611
PD42514a	full	86579626	14	20295287	106874913	MIDEAS	neutral	2	2	4.12611
PD42514a	full	165684643	4	23820705	189505348	SGCB	loss	2	0	4.12611
PD42514a	full	17935900	4	85813	18021713	DRD5	loss	2	0	4.12611
PD42514a	full	92706045	X	63299368	156005413	SPANXB1	gain	4	1	4.12611
PD42514a	full	35400493	16	47541	35448034	PRRT2	cn-LOH	4	0	4.12611
PD42517a	full	28800989	17	156187	28957176	TP53	neutral	1	1	2.00353
PD42517a	full	117644650	11	197291	117841941	HRAS	neutral	1	1	2.00353
PD42517a	full	33480698	9	104694802	138175500	NOTCH1	neutral	1	1	2.00353
PD42517a	full	241963145	2	41404	242004549	MSH2	neutral	1	1	2.00353
PD42517a	full	54178423	17	28957336	83135759	ZNF750	cn-LOH	2	0	2.00353
PD42517a	full	27648748	6	203397	27852145	RREB1	neutral	1	1	2.00353
PD42517a	full	248091747	1	826681	248918428	NOTCH2	neutral	1	1	2.00353
PD42517a	full	87141511	14	19733402	106874913	AJUBA	neutral	1	1	2.00353
PD42517a	full	87141511	14	19733402	106874913	CHD8	neutral	1	1	2.00353
PD42517a	full	142446933	6	28136856	170583789	LATS1	neutral	1	1	2.00353
PD42517a	full	54178423	17	28957336	83135759	KANSL1	cn-LOH	2	0	2.00353
PD42517a	full	129335492	3	319663	129655155	MLH1	neutral	1	1	2.00353
PD42517a	full	125568510	12	7665839	133234349	KRAS	neutral	1	1	2.00353
PD42517a	full	248091747	1	826681	248918428	PTPN14	neutral	1	1	2.00353
PD42517a	full	241963145	2	41404	242004549	ZFP36L2	neutral	1	1	2.00353
PD42517a	full	241963145	2	41404	242004549	WBP1	neutral	1	1	2.00353
PD42517a	full	58291053	19	281468	58572521	ARHGAP35	neutral	1	1	2.00353
PD42517a	full	142619487	7	193222	142812709	AHR	neutral	1	1	2.00353
PD42517a	full	95299624	13	19026300	114325924	RB1	neutral	1	1	2.00353
PD42517a	full	58291053	19	281468	58572521	BICRA	neutral	1	1	2.00353
PD42517a	full	125568510	12	7665839	133234349	MBD6	neutral	1	1	2.00353
PD42517a	full	159685957	4	30339934	190025891	GAB1	neutral	1	1	2.00353
PD42517a	full	117644650	11	197291	117841941	TMEM86A	neutral	1	1	2.00353
PD42517a	full	87141511	14	19733402	106874913	MIDEAS	neutral	1	1	2.00353
PD42517a	full	159685957	4	30339934	190025891	SGCB	neutral	1	1	2.00353
PD42517a	full	30134958	4	85813	30220771	DRD5	neutral	1	1	2.00353
PD42517a	full	155721220	X	284193	156005413	SPANXB1	neutral	1	1	2.00353
PD42517a	full	90028311	16	47541	90075852	PRRT2	neutral	1	1	2.00353
PD42517c	full	18232117	17	156187	18388304	TP53	loss	1	0	1.95666
PD42517c	full	134789552	11	197291	134986843	HRAS	neutral	1	1	1.95666
PD42517c	full	137961046	9	214454	138175500	NOTCH1	neutral	1	1	1.95666
PD42517c	full	241963145	2	41404	242004549	MSH2	neutral	1	1	1.95666
PD42517c	full	53572814	17	29562945	83135759	ZNF750	cn-LOH	2	0	1.95666
PD42517c	full	170380392	6	203397	170583789	RREB1	neutral	1	1	1.95666
PD42517c	full	248091747	1	826681	248918428	NOTCH2	neutral	1	1	1.95666
PD42517c	full	87141511	14	19733402	106874913	AJUBA	neutral	1	1	1.95666
PD42517c	full	87141511	14	19733402	106874913	CHD8	neutral	1	1	1.95666
PD42517c	full	170380392	6	203397	170583789	LATS1	neutral	1	1	1.95666
PD42517c	full	53572814	17	29562945	83135759	KANSL1	cn-LOH	2	0	1.95666
PD42517c	full	197718898	3	319663	198038561	MLH1	neutral	1	1	1.95666
PD42517c	full	133134995	12	99354	133234349	KRAS	neutral	1	1	1.95666
PD42517c	full	248091747	1	826681	248918428	PTPN14	neutral	1	1	1.95666
PD42517c	full	241963145	2	41404	242004549	ZFP36L2	neutral	1	1	1.95666
PD42517c	full	241963145	2	41404	242004549	WBP1	neutral	1	1	1.95666
PD42517c	full	20071561	19	38500960	58572521	ARHGAP35	neutral	1	1	1.95666
PD42517c	full	159039962	7	193222	159233184	AHR	neutral	1	1	1.95666
PD42517c	full	95299624	13	19026300	114325924	RB1	neutral	1	1	1.95666
PD42517c	full	20071561	19	38500960	58572521	BICRA	neutral	1	1	1.95666
PD42517c	full	133134995	12	99354	133234349	MBD6	neutral	1	1	1.95666
PD42517c	full	159685957	4	30339934	190025891	GAB1	neutral	1	1	1.95666
PD42517c	full	134789552	11	197291	134986843	TMEM86A	neutral	1	1	1.95666
PD42517c	full	87141511	14	19733402	106874913	MIDEAS	neutral	1	1	1.95666
PD42517c	full	159685957	4	30339934	190025891	SGCB	neutral	1	1	1.95666
PD42517c	full	30134958	4	85813	30220771	DRD5	neutral	1	1	1.95666
PD42517c	full	155721220	X	284193	156005413	SPANXB1	neutral	1	1	1.95666
PD42517c	full	90028311	16	47541	90075852	PRRT2	neutral	1	1	1.95666
PD42518a	full	82979704	17	156187	83135891	TP53	neutral	1	1	1.98615
PD42518a	full	58205232	11	197291	58402523	HRAS	neutral	1	1	1.98615
PD42518a	full	137961046	9	214454	138175500	NOTCH1	neutral	1	1	1.98615
PD42518a	full	113033247	2	41509	113074756	MSH2	neutral	1	1	1.98615
PD42518a	full	82979704	17	156187	83135891	ZNF750	neutral	1	1	1.98615
PD42518a	full	170380979	6	203397	170584376	RREB1	neutral	1	1	1.98615
PD42518a	full	248848894	1	69534	248918428	NOTCH2	neutral	1	1	1.98615
PD42518a	full	87777306	14	19097607	106874913	AJUBA	neutral	1	1	1.98615
PD42518a	full	87777306	14	19097607	106874913	CHD8	neutral	1	1	1.98615
PD42518a	full	170380979	6	203397	170584376	LATS1	neutral	1	1	1.98615
PD42518a	full	82979704	17	156187	83135891	KANSL1	neutral	1	1	1.98615
PD42518a	full	197840897	3	197664	198038561	MLH1	neutral	1	1	1.98615
PD42518a	full	133167376	12	66973	133234349	KRAS	neutral	1	1	1.98615
PD42518a	full	248848894	1	69534	248918428	PTPN14	neutral	1	1	1.98615
PD42518a	full	113033247	2	41509	113074756	ZFP36L2	neutral	1	1	1.98615
PD42518a	full	113033247	2	41509	113074756	WBP1	neutral	1	1	1.98615
PD42518a	full	58291053	19	281468	58572521	ARHGAP35	neutral	1	1	1.98615
PD42518a	full	150435418	7	193222	150628640	AHR	neutral	1	1	1.98615
PD42518a	full	95299589	13	19026335	114325924	RB1	neutral	1	1	1.98615
PD42518a	full	58291053	19	281468	58572521	BICRA	neutral	1	1	1.98615
PD42518a	full	133167376	12	66973	133234349	MBD6	neutral	1	1	1.98615
PD42518a	full	189939982	4	85909	190025891	GAB1	neutral	1	1	1.98615
PD42518a	full	58205232	11	197291	58402523	TMEM86A	neutral	1	1	1.98615
PD42518a	full	87777306	14	19097607	106874913	MIDEAS	neutral	1	1	1.98615
PD42518a	full	189939982	4	85909	190025891	SGCB	neutral	1	1	1.98615
PD42518a	full	189939982	4	85909	190025891	DRD5	neutral	1	1	1.98615
PD42518a	full	152742686	X	2781927	155524613	SPANXB1	cn-LOH	1	0	1.98615
PD42518a	full	90047252	16	47541	90094793	PRRT2	neutral	1	1	1.98615
PD42521a	full	82979572	17	156187	83135759	TP53	neutral	1	1	1.98557
PD42521a	full	134789552	11	197291	134986843	HRAS	neutral	1	1	1.98557
PD42521a	full	138022399	9	154795	138177194	NOTCH1	neutral	1	1	1.98557
PD42521a	full	241963040	2	41509	242004549	MSH2	neutral	1	1	1.98557
PD42521a	full	82979572	17	156187	83135759	ZNF750	neutral	1	1	1.98557
PD42521a	full	25763284	6	203397	25966681	RREB1	neutral	1	1	1.98557
PD42521a	full	248091747	1	826681	248918428	NOTCH2	neutral	1	1	1.98557
PD42521a	full	87141511	14	19733402	106874913	AJUBA	neutral	1	1	1.98557
PD42521a	full	87141511	14	19733402	106874913	CHD8	neutral	1	1	1.98557
PD42521a	full	144218990	6	26365386	170584376	LATS1	neutral	1	1	1.98557
PD42521a	full	82979572	17	156187	83135759	KANSL1	neutral	1	1	1.98557
PD42521a	full	197840897	3	197664	198038561	MLH1	neutral	1	1	1.98557
PD42521a	full	133167376	12	66973	133234349	KRAS	neutral	1	1	1.98557
PD42521a	full	248091747	1	826681	248918428	PTPN14	neutral	1	1	1.98557
PD42521a	full	241963040	2	41509	242004549	ZFP36L2	neutral	1	1	1.98557
PD42521a	full	241963040	2	41509	242004549	WBP1	neutral	1	1	1.98557
PD42521a	full	58291145	19	281376	58572521	ARHGAP35	neutral	1	1	1.98557
PD42521a	full	159040122	7	193222	159233344	AHR	neutral	1	1	1.98557
PD42521a	full	95299624	13	19026300	114325924	RB1	neutral	1	1	1.98557
PD42521a	full	58291145	19	281376	58572521	BICRA	neutral	1	1	1.98557
PD42521a	full	133167376	12	66973	133234349	MBD6	neutral	1	1	1.98557
PD42521a	full	189940078	4	85813	190025891	GAB1	neutral	1	1	1.98557
PD42521a	full	134789552	11	197291	134986843	TMEM86A	neutral	1	1	1.98557
PD42521a	full	87141511	14	19733402	106874913	MIDEAS	neutral	1	1	1.98557
PD42521a	full	189940078	4	85813	190025891	SGCB	neutral	1	1	1.98557
PD42521a	full	189940078	4	85813	190025891	DRD5	neutral	1	1	1.98557
PD42521a	full	152763119	X	2781927	155545046	SPANXB1	cn-LOH	1	0	1.98557
PD42521a	full	90047339	16	47541	90094880	PRRT2	neutral	1	1	1.98557
PD42522a	full	82979729	17	156162	83135891	TP53	neutral	1	1	1.98489
PD42522a	full	134789552	11	197291	134986843	HRAS	neutral	1	1	1.98489
PD42522a	full	138020705	9	154795	138175500	NOTCH1	neutral	1	1	1.98489
PD42522a	full	241963145	2	41404	242004549	MSH2	neutral	1	1	1.98489
PD42522a	full	82979729	17	156162	83135891	ZNF750	neutral	1	1	1.98489
PD42522a	full	170380979	6	203397	170584376	RREB1	neutral	1	1	1.98489
PD42522a	full	248848917	1	69511	248918428	NOTCH2	neutral	1	1	1.98489
PD42522a	full	20303533	14	19097559	39401092	AJUBA	neutral	1	1	1.98489
PD42522a	full	20303533	14	19097559	39401092	CHD8	neutral	1	1	1.98489
PD42522a	full	170380979	6	203397	170584376	LATS1	neutral	1	1	1.98489
PD42522a	full	82979729	17	156162	83135891	KANSL1	neutral	1	1	1.98489
PD42522a	full	197840897	3	197664	198038561	MLH1	neutral	1	1	1.98489
PD42522a	full	133167559	12	66973	133234532	KRAS	neutral	1	1	1.98489
PD42522a	full	248848917	1	69511	248918428	PTPN14	neutral	1	1	1.98489
PD42522a	full	241963145	2	41404	242004549	ZFP36L2	neutral	1	1	1.98489
PD42522a	full	241963145	2	41404	242004549	WBP1	neutral	1	1	1.98489
PD42522a	full	58291053	19	281468	58572521	ARHGAP35	neutral	1	1	1.98489
PD42522a	full	159040102	7	193222	159233324	AHR	neutral	1	1	1.98489
PD42522a	full	95299624	13	19026300	114325924	RB1	neutral	1	1	1.98489
PD42522a	full	58291053	19	281468	58572521	BICRA	neutral	1	1	1.98489
PD42522a	full	133167559	12	66973	133234532	MBD6	neutral	1	1	1.98489
PD42522a	full	189940078	4	85813	190025891	GAB1	neutral	1	1	1.98489
PD42522a	full	134789552	11	197291	134986843	TMEM86A	neutral	1	1	1.98489
PD42522a	full	65547877	14	39401103	104948980	MIDEAS	cn-LOH	2	0	1.98489
PD42522a	full	189940078	4	85813	190025891	SGCB	neutral	1	1	1.98489
PD42522a	full	189940078	4	85813	190025891	DRD5	neutral	1	1	1.98489
PD42522a	full	153951086	X	1593960	155545046	SPANXB1	cn-LOH	1	0	1.98489
PD42522a	full	90047339	16	47541	90094880	PRRT2	neutral	1	1	1.98489
PD42526a	full	82979597	17	156162	83135759	TP53	neutral	1	1	2.0418
PD42526a	full	134789552	11	197291	134986843	HRAS	neutral	1	1	2.0418
PD42526a	full	138022508	9	154795	138177303	NOTCH1	gain	2	1	2.0418
PD42526a	full	241963156	2	41393	242004549	MSH2	neutral	1	1	2.0418
PD42526a	full	82979597	17	156162	83135759	ZNF750	neutral	1	1	2.0418
PD42526a	full	170380979	6	203397	170584376	RREB1	neutral	1	1	2.0418
PD42526a	full	248091747	1	826681	248918428	NOTCH2	neutral	1	1	2.0418
PD42526a	full	87777453	14	19097460	106874913	AJUBA	neutral	1	1	2.0418
PD42526a	full	87777453	14	19097460	106874913	CHD8	neutral	1	1	2.0418
PD42526a	full	170380979	6	203397	170584376	LATS1	neutral	1	1	2.0418
PD42526a	full	82979597	17	156162	83135759	KANSL1	neutral	1	1	2.0418
PD42526a	full	197840931	3	197630	198038561	MLH1	neutral	1	1	2.0418
PD42526a	full	133167376	12	66973	133234349	KRAS	neutral	1	1	2.0418
PD42526a	full	248091747	1	826681	248918428	PTPN14	neutral	1	1	2.0418
PD42526a	full	241963156	2	41393	242004549	ZFP36L2	neutral	1	1	2.0418
PD42526a	full	241963156	2	41393	242004549	WBP1	neutral	1	1	2.0418
PD42526a	full	58291053	19	281468	58572521	ARHGAP35	neutral	1	1	2.0418
PD42526a	full	150178060	7	193222	150371282	AHR	neutral	1	1	2.0418
PD42526a	full	95299624	13	19026300	114325924	RB1	neutral	1	1	2.0418
PD42526a	full	58291053	19	281468	58572521	BICRA	neutral	1	1	2.0418
PD42526a	full	133167376	12	66973	133234349	MBD6	neutral	1	1	2.0418
PD42526a	full	189940078	4	85813	190025891	GAB1	neutral	1	1	2.0418
PD42526a	full	134789552	11	197291	134986843	TMEM86A	neutral	1	1	2.0418
PD42526a	full	87777453	14	19097460	106874913	MIDEAS	neutral	1	1	2.0418
PD42526a	full	189940078	4	85813	190025891	SGCB	neutral	1	1	2.0418
PD42526a	full	189940078	4	85813	190025891	DRD5	neutral	1	1	2.0418
PD42526a	full	155721220	X	284193	156005413	SPANXB1	neutral	1	1	2.0418
PD42526a	full	90047546	16	47354	90094900	PRRT2	neutral	1	1	2.0418
PD42527a	full	82979597	17	156162	83135759	TP53	neutral	1	1	1.98763
PD42527a	full	134789552	11	197291	134986843	HRAS	neutral	1	1	1.98763
PD42527a	full	137961046	9	214454	138175500	NOTCH1	neutral	1	1	1.98763
PD42527a	full	233427901	2	41404	233469305	MSH2	neutral	1	1	1.98763
PD42527a	full	82979597	17	156162	83135759	ZNF750	neutral	1	1	1.98763
PD42527a	full	26395173	6	203397	26598570	RREB1	neutral	1	1	1.98763
PD42527a	full	248091747	1	826681	248918428	NOTCH2	neutral	1	1	1.98763
PD42527a	full	87777306	14	19097607	106874913	AJUBA	neutral	1	1	1.98763
PD42527a	full	87777306	14	19097607	106874913	CHD8	neutral	1	1	1.98763
PD42527a	full	22862477	6	136822601	159685078	LATS1	neutral	1	1	1.98763
PD42527a	full	82979597	17	156162	83135759	KANSL1	neutral	1	1	1.98763
PD42527a	full	47364912	3	197664	47562576	MLH1	cn-LOH	2	0	1.98763
PD42527a	full	52764649	12	66973	52831622	KRAS	neutral	1	1	1.98763
PD42527a	full	248091747	1	826681	248918428	PTPN14	neutral	1	1	1.98763
PD42527a	full	233427901	2	41404	233469305	ZFP36L2	neutral	1	1	1.98763
PD42527a	full	233427901	2	41404	233469305	WBP1	neutral	1	1	1.98763
PD42527a	full	29045376	19	29527145	58572521	ARHGAP35	neutral	1	1	1.98763
PD42527a	full	142604413	7	193222	142797635	AHR	neutral	1	1	1.98763
PD42527a	full	89890774	13	24435150	114325924	RB1	neutral	1	1	1.98763
PD42527a	full	29045376	19	29527145	58572521	BICRA	neutral	1	1	1.98763
PD42527a	full	80335919	12	52898430	133234349	MBD6	neutral	1	1	1.98763
PD42527a	full	189940078	4	85813	190025891	GAB1	neutral	1	1	1.98763
PD42527a	full	134789552	11	197291	134986843	TMEM86A	neutral	1	1	1.98763
PD42527a	full	87777306	14	19097607	106874913	MIDEAS	neutral	1	1	1.98763
PD42527a	full	189940078	4	85813	190025891	SGCB	neutral	1	1	1.98763
PD42527a	full	189940078	4	85813	190025891	DRD5	neutral	1	1	1.98763
PD42527a	full	152742686	X	2781927	155524613	SPANXB1	cn-LOH	1	0	1.98763
PD42527a	full	90047339	16	47541	90094880	PRRT2	neutral	1	1	1.98763
PD42530a	full	82979704	17	156187	83135891	TP53	neutral	1	1	1.98463
PD42530a	full	134789533	11	197310	134986843	HRAS	neutral	1	1	1.98463
PD42530a	full	138020705	9	154795	138175500	NOTCH1	neutral	1	1	1.98463
PD42530a	full	241963145	2	41404	242004549	MSH2	neutral	1	1	1.98463
PD42530a	full	82979704	17	156187	83135891	ZNF750	neutral	1	1	1.98463
PD42530a	full	170380979	6	203397	170584376	RREB1	neutral	1	1	1.98463
PD42530a	full	248848917	1	69511	248918428	NOTCH2	neutral	1	1	1.98463
PD42530a	full	87141511	14	19733402	106874913	AJUBA	neutral	1	1	1.98463
PD42530a	full	87141511	14	19733402	106874913	CHD8	neutral	1	1	1.98463
PD42530a	full	170380979	6	203397	170584376	LATS1	neutral	1	1	1.98463
PD42530a	full	82979704	17	156187	83135891	KANSL1	neutral	1	1	1.98463
PD42530a	full	197840931	3	197630	198038561	MLH1	neutral	1	1	1.98463
PD42530a	full	133167376	12	66973	133234349	KRAS	neutral	1	1	1.98463
PD42530a	full	248848917	1	69511	248918428	PTPN14	neutral	1	1	1.98463
PD42530a	full	241963145	2	41404	242004549	ZFP36L2	neutral	1	1	1.98463
PD42530a	full	241963145	2	41404	242004549	WBP1	neutral	1	1	1.98463
PD42530a	full	58291138	19	281383	58572521	ARHGAP35	neutral	1	1	1.98463
PD42530a	full	159040122	7	193222	159233344	AHR	neutral	1	1	1.98463
PD42530a	full	95299624	13	19026300	114325924	RB1	neutral	1	1	1.98463
PD42530a	full	58291138	19	281383	58572521	BICRA	neutral	1	1	1.98463
PD42530a	full	133167376	12	66973	133234349	MBD6	neutral	1	1	1.98463
PD42530a	full	189940078	4	85813	190025891	GAB1	neutral	1	1	1.98463
PD42530a	full	134789533	11	197310	134986843	TMEM86A	neutral	1	1	1.98463
PD42530a	full	87141511	14	19733402	106874913	MIDEAS	neutral	1	1	1.98463
PD42530a	full	189940078	4	85813	190025891	SGCB	neutral	1	1	1.98463
PD42530a	full	189940078	4	85813	190025891	DRD5	neutral	1	1	1.98463
PD42530a	full	152742686	X	2781927	155524613	SPANXB1	cn-LOH	1	0	1.98463
PD42530a	full	90028311	16	47541	90075852	PRRT2	neutral	1	1	1.98463
PD42532a	full	82979729	17	156162	83135891	TP53	cn-LOH	2	0	1.95562
PD42532a	full	4512950	11	197291	4710241	HRAS	neutral	1	1	1.95562
PD42532a	full	138022497	9	154795	138177292	NOTCH1	neutral	1	1	1.95562
PD42532a	full	99377302	2	41509	99418811	MSH2	cn-LOH	2	0	1.95562
PD42532a	full	82979729	17	156162	83135891	ZNF750	cn-LOH	2	0	1.95562
PD42532a	full	170380979	6	203397	170584376	RREB1	neutral	1	1	1.95562
PD42532a	full	67017413	1	54548340	121565753	NOTCH2	loss	1	0	1.95562
PD42532a	full	87777354	14	19097559	106874913	AJUBA	neutral	1	1	1.95562
PD42532a	full	87777354	14	19097559	106874913	CHD8	neutral	1	1	1.95562
PD42532a	full	170380979	6	203397	170584376	LATS1	neutral	1	1	1.95562
PD42532a	full	82979729	17	156162	83135891	KANSL1	cn-LOH	2	0	1.95562
PD42532a	full	197840931	3	197630	198038561	MLH1	neutral	1	1	1.95562
PD42532a	full	133167376	12	66973	133234349	KRAS	neutral	1	1	1.95562
PD42532a	full	105374121	1	143544307	248918428	PTPN14	gain	2	1	1.95562
PD42532a	full	99377302	2	41509	99418811	ZFP36L2	cn-LOH	2	0	1.95562
PD42532a	full	99377302	2	41509	99418811	WBP1	cn-LOH	2	0	1.95562
PD42532a	full	49432084	19	9140437	58572521	ARHGAP35	neutral	1	1	1.95562
PD42532a	full	159039962	7	193222	159233184	AHR	gain	2	1	1.95562
PD42532a	full	47278704	13	19026335	66305039	RB1	loss	1	0	1.95562
PD42532a	full	49432084	19	9140437	58572521	BICRA	neutral	1	1	1.95562
PD42532a	full	133167376	12	66973	133234349	MBD6	neutral	1	1	1.95562
PD42532a	full	84540374	4	99126778	183667152	GAB1	loss	1	0	1.95562
PD42532a	full	85592751	11	6210501	91803252	TMEM86A	neutral	1	1	1.95562
PD42532a	full	87777354	14	19097559	106874913	MIDEAS	neutral	1	1	1.95562
PD42532a	full	99040926	4	85813	99126739	SGCB	gain	2	1	1.95562
PD42532a	full	99040926	4	85813	99126739	DRD5	gain	2	1	1.95562
PD42532a	full	152732124	X	2781927	155514051	SPANXB1	cn-LOH	1	0	1.95562
PD42532a	full	35400493	16	47541	35448034	PRRT2	neutral	1	1	1.95562
PD42534a	full	48788408	17	156187	48944595	TP53	neutral	1	1	2.00119
PD42534a	full	17976580	11	197291	18173871	HRAS	neutral	1	1	2.00119
PD42534a	full	138020705	9	154795	138175500	NOTCH1	neutral	1	1	2.00119
PD42534a	full	88819469	2	41393	88860862	MSH2	neutral	1	1	2.00119
PD42534a	full	33993763	17	49142128	83135891	ZNF750	neutral	1	1	2.00119
PD42534a	full	38499664	6	203397	38703061	RREB1	cn-LOH	2	0	2.00119
PD42534a	full	152287360	1	69534	152356894	NOTCH2	neutral	1	1	2.00119
PD42534a	full	87141511	14	19733402	106874913	AJUBA	neutral	1	1	2.00119
PD42534a	full	87141511	14	19733402	106874913	CHD8	neutral	1	1	2.00119
PD42534a	full	131881280	6	38703096	170584376	LATS1	neutral	1	1	2.00119
PD42534a	full	48788408	17	156187	48944595	KANSL1	neutral	1	1	2.00119
PD42534a	full	112147254	3	197664	112344918	MLH1	neutral	1	1	2.00119
PD42534a	full	106183323	12	6944509	113127832	KRAS	neutral	1	1	2.00119
PD42534a	full	96304329	1	152614099	248918428	PTPN14	neutral	1	1	2.00119
PD42534a	full	88819469	2	41393	88860862	ZFP36L2	neutral	1	1	2.00119
PD42534a	full	88819469	2	41393	88860862	WBP1	neutral	1	1	2.00119
PD42534a	full	46141384	19	12431137	58572521	ARHGAP35	neutral	1	1	2.00119
PD42534a	full	100558002	7	193222	100751224	AHR	neutral	1	1	2.00119
PD42534a	full	95299624	13	19026300	114325924	RB1	neutral	1	1	2.00119
PD42534a	full	46141384	19	12431137	58572521	BICRA	neutral	1	1	2.00119
PD42534a	full	106183323	12	6944509	113127832	MBD6	neutral	1	1	2.00119
PD42534a	full	62402379	4	127623512	190025891	GAB1	neutral	1	1	2.00119
PD42534a	full	116590244	11	18396599	134986843	TMEM86A	neutral	1	1	2.00119
PD42534a	full	87141511	14	19733402	106874913	MIDEAS	neutral	1	1	2.00119
PD42534a	full	125234367	4	85813	125320180	SGCB	neutral	1	1	2.00119
PD42534a	full	125234367	4	85813	125320180	DRD5	neutral	1	1	2.00119
PD42534a	full	153313705	X	2691708	156005413	SPANXB1	neutral	1	1	2.00119
PD42534a	full	90047339	16	47541	90094880	PRRT2	neutral	1	1	2.00119
PD42535a	full	82979704	17	156187	83135891	TP53	neutral	1	1	2
PD42535a	full	134789552	11	197291	134986843	HRAS	neutral	1	1	2
PD42535a	full	138022497	9	154795	138177292	NOTCH1	neutral	1	1	2
PD42535a	full	242053403	2	41404	242094807	MSH2	neutral	1	1	2
PD42535a	full	82979704	17	156187	83135891	ZNF750	neutral	1	1	2
PD42535a	full	170380979	6	203397	170584376	RREB1	neutral	1	1	2
PD42535a	full	248091747	1	826681	248918428	NOTCH2	neutral	1	1	2
PD42535a	full	87777354	14	19097559	106874913	AJUBA	neutral	1	1	2
PD42535a	full	87777354	14	19097559	106874913	CHD8	neutral	1	1	2
PD42535a	full	170380979	6	203397	170584376	LATS1	neutral	1	1	2
PD42535a	full	82979704	17	156187	83135891	KANSL1	neutral	1	1	2
PD42535a	full	197840931	3	197630	198038561	MLH1	neutral	1	1	2
PD42535a	full	133167376	12	66973	133234349	KRAS	neutral	1	1	2
PD42535a	full	248091747	1	826681	248918428	PTPN14	neutral	1	1	2
PD42535a	full	242053403	2	41404	242094807	ZFP36L2	neutral	1	1	2
PD42535a	full	242053403	2	41404	242094807	WBP1	neutral	1	1	2
PD42535a	full	58291053	19	281468	58572521	ARHGAP35	neutral	1	1	2
PD42535a	full	159039962	7	193222	159233184	AHR	neutral	1	1	2
PD42535a	full	95299624	13	19026300	114325924	RB1	neutral	1	1	2
PD42535a	full	58291053	19	281468	58572521	BICRA	neutral	1	1	2
PD42535a	full	133167376	12	66973	133234349	MBD6	neutral	1	1	2
PD42535a	full	189940078	4	85813	190025891	GAB1	neutral	1	1	2
PD42535a	full	134789552	11	197291	134986843	TMEM86A	neutral	1	1	2
PD42535a	full	87777354	14	19097559	106874913	MIDEAS	neutral	1	1	2
PD42535a	full	189940078	4	85813	190025891	SGCB	neutral	1	1	2
PD42535a	full	189940078	4	85813	190025891	DRD5	neutral	1	1	2
PD42535a	full	155720240	X	284193	156004433	SPANXB1	neutral	1	1	2
PD42535a	full	90047339	16	47541	90094880	PRRT2	neutral	1	1	2
PD42536a	full	19258221	17	156205	19414426	TP53	cn-LOH	2	0	2.00553
PD42536a	full	134789552	11	197291	134986843	HRAS	neutral	1	1	2.00553
PD42536a	full	138020705	9	154795	138175500	NOTCH1	neutral	1	1	2.00553
PD42536a	full	88819001	2	41509	88860510	MSH2	neutral	1	1	2.00553
PD42536a	full	63721045	17	19414714	83135759	ZNF750	neutral	1	1	2.00553
PD42536a	full	132490728	6	203397	132694125	RREB1	neutral	1	1	2.00553
PD42536a	full	153368695	1	69511	153438206	NOTCH2	neutral	1	1	2.00553
PD42536a	full	87141511	14	19733402	106874913	AJUBA	neutral	1	1	2.00553
PD42536a	full	87141511	14	19733402	106874913	CHD8	neutral	1	1	2.00553
PD42536a	full	37769262	6	132814571	170583833	LATS1	neutral	1	1	2.00553
PD42536a	full	63721045	17	19414714	83135759	KANSL1	neutral	1	1	2.00553
PD42536a	full	197840897	3	197664	198038561	MLH1	neutral	1	1	2.00553
PD42536a	full	133167376	12	66973	133234349	KRAS	neutral	1	1	2.00553
PD42536a	full	95383369	1	153535059	248918428	PTPN14	neutral	1	1	2.00553
PD42536a	full	88819001	2	41509	88860510	ZFP36L2	neutral	1	1	2.00553
PD42536a	full	88819001	2	41509	88860510	WBP1	neutral	1	1	2.00553
PD42536a	full	58291053	19	281468	58572521	ARHGAP35	neutral	1	1	2.00553
PD42536a	full	159039962	7	193222	159233184	AHR	neutral	1	1	2.00553
PD42536a	full	95299624	13	19026300	114325924	RB1	neutral	1	1	2.00553
PD42536a	full	58291053	19	281468	58572521	BICRA	neutral	1	1	2.00553
PD42536a	full	133167376	12	66973	133234349	MBD6	neutral	1	1	2.00553
PD42536a	full	189940078	4	85813	190025891	GAB1	neutral	1	1	2.00553
PD42536a	full	134789552	11	197291	134986843	TMEM86A	neutral	1	1	2.00553
PD42536a	full	87141511	14	19733402	106874913	MIDEAS	neutral	1	1	2.00553
PD42536a	full	189940078	4	85813	190025891	SGCB	neutral	1	1	2.00553
PD42536a	full	189940078	4	85813	190025891	DRD5	neutral	1	1	2.00553
PD42536a	full	155721201	X	284212	156005413	SPANXB1	neutral	1	1	2.00553
PD42536a	full	90047359	16	47541	90094900	PRRT2	neutral	1	1	2.00553
PD42537a	full	82979597	17	156162	83135759	TP53	neutral	1	1	2.00017
PD42537a	full	134789552	11	197291	134986843	HRAS	neutral	1	1	2.00017
PD42537a	full	14717665	9	123457835	138175500	NOTCH1	cn-LOH	2	0	2.00017
PD42537a	full	241963040	2	41509	242004549	MSH2	neutral	1	1	2.00017
PD42537a	full	82979597	17	156162	83135759	ZNF750	neutral	1	1	2.00017
PD42537a	full	170380979	6	203397	170584376	RREB1	neutral	1	1	2.00017
PD42537a	full	248091747	1	826681	248918428	NOTCH2	neutral	1	1	2.00017
PD42537a	full	87141629	14	19733284	106874913	AJUBA	neutral	1	1	2.00017
PD42537a	full	87141629	14	19733284	106874913	CHD8	neutral	1	1	2.00017
PD42537a	full	170380979	6	203397	170584376	LATS1	neutral	1	1	2.00017
PD42537a	full	82979597	17	156162	83135759	KANSL1	neutral	1	1	2.00017
PD42537a	full	197840897	3	197664	198038561	MLH1	neutral	1	1	2.00017
PD42537a	full	133167376	12	66973	133234349	KRAS	neutral	1	1	2.00017
PD42537a	full	248091747	1	826681	248918428	PTPN14	neutral	1	1	2.00017
PD42537a	full	241963040	2	41509	242004549	ZFP36L2	neutral	1	1	2.00017
PD42537a	full	241963040	2	41509	242004549	WBP1	neutral	1	1	2.00017
PD42537a	full	58291161	19	281360	58572521	ARHGAP35	neutral	1	1	2.00017
PD42537a	full	159040122	7	193222	159233344	AHR	neutral	1	1	2.00017
PD42537a	full	95299624	13	19026300	114325924	RB1	neutral	1	1	2.00017
PD42537a	full	58291161	19	281360	58572521	BICRA	neutral	1	1	2.00017
PD42537a	full	133167376	12	66973	133234349	MBD6	neutral	1	1	2.00017
PD42537a	full	189940078	4	85813	190025891	GAB1	neutral	1	1	2.00017
PD42537a	full	134789552	11	197291	134986843	TMEM86A	neutral	1	1	2.00017
PD42537a	full	87141629	14	19733284	106874913	MIDEAS	neutral	1	1	2.00017
PD42537a	full	189940078	4	85813	190025891	SGCB	neutral	1	1	2.00017
PD42537a	full	189940078	4	85813	190025891	DRD5	neutral	1	1	2.00017
PD42537a	full	155721220	X	284193	156005413	SPANXB1	neutral	1	1	2.00017
PD42537a	full	90047252	16	47541	90094793	PRRT2	neutral	1	1	2.00017
PD42538a	full	82979572	17	156187	83135759	TP53	neutral	1	1	2.01811
PD42538a	full	134789552	11	197291	134986843	HRAS	neutral	1	1	2.01811
PD42538a	full	138020705	9	154795	138175500	NOTCH1	neutral	1	1	2.01811
PD42538a	full	241963040	2	41509	242004549	MSH2	neutral	1	1	2.01811
PD42538a	full	82979572	17	156187	83135759	ZNF750	neutral	1	1	2.01811
PD42538a	full	33008515	6	203397	33211912	RREB1	neutral	1	1	2.01811
PD42538a	full	248848917	1	69511	248918428	NOTCH2	neutral	1	1	2.01811
PD42538a	full	87141511	14	19733402	106874913	AJUBA	neutral	1	1	2.01811
PD42538a	full	87141511	14	19733402	106874913	CHD8	neutral	1	1	2.01811
PD42538a	full	137263281	6	33320508	170583789	LATS1	neutral	1	1	2.01811
PD42538a	full	82979572	17	156187	83135759	KANSL1	neutral	1	1	2.01811
PD42538a	full	167839163	3	197664	168036827	MLH1	neutral	1	1	2.01811
PD42538a	full	133167376	12	66973	133234349	KRAS	neutral	1	1	2.01811
PD42538a	full	248848917	1	69511	248918428	PTPN14	neutral	1	1	2.01811
PD42538a	full	241963040	2	41509	242004549	ZFP36L2	neutral	1	1	2.01811
PD42538a	full	241963040	2	41509	242004549	WBP1	neutral	1	1	2.01811
PD42538a	full	58291053	19	281468	58572521	ARHGAP35	neutral	1	1	2.01811
PD42538a	full	159039962	7	193222	159233184	AHR	neutral	1	1	2.01811
PD42538a	full	95299624	13	19026300	114325924	RB1	neutral	1	1	2.01811
PD42538a	full	58291053	19	281468	58572521	BICRA	neutral	1	1	2.01811
PD42538a	full	133167376	12	66973	133234349	MBD6	neutral	1	1	2.01811
PD42538a	full	189940078	4	85813	190025891	GAB1	neutral	1	1	2.01811
PD42538a	full	134789552	11	197291	134986843	TMEM86A	neutral	1	1	2.01811
PD42538a	full	87141511	14	19733402	106874913	MIDEAS	neutral	1	1	2.01811
PD42538a	full	189940078	4	85813	190025891	SGCB	neutral	1	1	2.01811
PD42538a	full	189940078	4	85813	190025891	DRD5	neutral	1	1	2.01811
PD42538a	full	155720240	X	284193	156004433	SPANXB1	neutral	1	1	2.01811
PD42538a	full	90028311	16	47541	90075852	PRRT2	neutral	1	1	2.01811
PD42539a	full	82979572	17	156187	83135759	TP53	neutral	1	1	2.09526
PD42539a	full	47624372	11	197291	47821663	HRAS	neutral	1	1	2.09526
PD42539a	full	138020705	9	154795	138175500	NOTCH1	neutral	1	1	2.09526
PD42539a	full	84647206	2	41393	84688599	MSH2	neutral	1	1	2.09526
PD42539a	full	82979572	17	156187	83135759	ZNF750	neutral	1	1	2.09526
PD42539a	full	170380392	6	203397	170583789	RREB1	neutral	1	1	2.09526
PD42539a	full	121498729	1	69534	121568263	NOTCH2	neutral	1	1	2.09526
PD42539a	full	85855831	14	20060884	105916715	AJUBA	neutral	1	1	2.09526
PD42539a	full	85855831	14	20060884	105916715	CHD8	neutral	1	1	2.09526
PD42539a	full	170380392	6	203397	170583789	LATS1	neutral	1	1	2.09526
PD42539a	full	82979572	17	156187	83135759	KANSL1	neutral	1	1	2.09526
PD42539a	full	197840624	3	197937	198038561	MLH1	neutral	1	1	2.09526
PD42539a	full	133167376	12	66973	133234349	KRAS	neutral	1	1	2.09526
PD42539a	full	103946830	1	143544307	247491137	PTPN14	gain	4	0	2.09526
PD42539a	full	84647206	2	41393	84688599	ZFP36L2	neutral	1	1	2.09526
PD42539a	full	84647206	2	41393	84688599	WBP1	neutral	1	1	2.09526
PD42539a	full	58291161	19	281360	58572521	ARHGAP35	neutral	1	1	2.09526
PD42539a	full	159039962	7	193222	159233184	AHR	neutral	1	1	2.09526
PD42539a	full	95299624	13	19026300	114325924	RB1	neutral	1	1	2.09526
PD42539a	full	58291161	19	281360	58572521	BICRA	neutral	1	1	2.09526
PD42539a	full	133167376	12	66973	133234349	MBD6	neutral	1	1	2.09526
PD42539a	full	189940078	4	85813	190025891	GAB1	neutral	1	1	2.09526
PD42539a	full	47624372	11	197291	47821663	TMEM86A	neutral	1	1	2.09526
PD42539a	full	85855831	14	20060884	105916715	MIDEAS	neutral	1	1	2.09526
PD42539a	full	189940078	4	85813	190025891	SGCB	neutral	1	1	2.09526
PD42539a	full	189940078	4	85813	190025891	DRD5	neutral	1	1	2.09526
PD42539a	full	155721220	X	284193	156005413	SPANXB1	neutral	1	1	2.09526
PD42539a	full	90047252	16	47541	90094793	PRRT2	neutral	1	1	2.09526
PD42540a	full	82979572	17	156187	83135759	TP53	neutral	1	1	1.98488
PD42540a	full	134789552	11	197291	134986843	HRAS	neutral	1	1	1.98488
PD42540a	full	138020705	9	154795	138175500	NOTCH1	neutral	1	1	1.98488
PD42540a	full	242053403	2	41404	242094807	MSH2	neutral	1	1	1.98488
PD42540a	full	82979572	17	156187	83135759	ZNF750	neutral	1	1	1.98488
PD42540a	full	170380979	6	203397	170584376	RREB1	neutral	1	1	1.98488
PD42540a	full	248848917	1	69511	248918428	NOTCH2	neutral	1	1	1.98488
PD42540a	full	87141629	14	19733284	106874913	AJUBA	neutral	1	1	1.98488
PD42540a	full	87141629	14	19733284	106874913	CHD8	neutral	1	1	1.98488
PD42540a	full	170380979	6	203397	170584376	LATS1	neutral	1	1	1.98488
PD42540a	full	82979572	17	156187	83135759	KANSL1	neutral	1	1	1.98488
PD42540a	full	197840897	3	197664	198038561	MLH1	neutral	1	1	1.98488
PD42540a	full	133167376	12	66973	133234349	KRAS	neutral	1	1	1.98488
PD42540a	full	248848917	1	69511	248918428	PTPN14	neutral	1	1	1.98488
PD42540a	full	242053403	2	41404	242094807	ZFP36L2	neutral	1	1	1.98488
PD42540a	full	242053403	2	41404	242094807	WBP1	neutral	1	1	1.98488
PD42540a	full	58291053	19	281468	58572521	ARHGAP35	neutral	1	1	1.98488
PD42540a	full	159040122	7	193222	159233344	AHR	neutral	1	1	1.98488
PD42540a	full	95299624	13	19026300	114325924	RB1	neutral	1	1	1.98488
PD42540a	full	58291053	19	281468	58572521	BICRA	neutral	1	1	1.98488
PD42540a	full	133167376	12	66973	133234349	MBD6	neutral	1	1	1.98488
PD42540a	full	189940078	4	85813	190025891	GAB1	neutral	1	1	1.98488
PD42540a	full	134789552	11	197291	134986843	TMEM86A	neutral	1	1	1.98488
PD42540a	full	87141629	14	19733284	106874913	MIDEAS	neutral	1	1	1.98488
PD42540a	full	189940078	4	85813	190025891	SGCB	neutral	1	1	1.98488
PD42540a	full	189940078	4	85813	190025891	DRD5	neutral	1	1	1.98488
PD42540a	full	152763119	X	2781927	155545046	SPANXB1	cn-LOH	1	0	1.98488
PD42540a	full	90047339	16	47541	90094880	PRRT2	neutral	1	1	1.98488
PD42542a	full	82979729	17	156162	83135891	TP53	cn-LOH	2	0	1.84708
PD42542a	full	134789552	11	197291	134986843	HRAS	loss	1	0	1.84708
PD42542a	full	138020705	9	154795	138175500	NOTCH1	neutral	1	1	1.84708
PD42542a	full	241963156	2	41393	242004549	MSH2	loss	1	0	1.84708
PD42542a	full	82979729	17	156162	83135891	ZNF750	cn-LOH	2	0	1.84708
PD42542a	full	170380979	6	203397	170584376	RREB1	gain	2	1	1.84708
PD42542a	full	121498752	1	69511	121568263	NOTCH2	neutral	1	1	1.84708
PD42542a	full	87141511	14	19733402	106874913	AJUBA	cn-LOH	2	0	1.84708
PD42542a	full	87141511	14	19733402	106874913	CHD8	cn-LOH	2	0	1.84708
PD42542a	full	170380979	6	203397	170584376	LATS1	gain	2	1	1.84708
PD42542a	full	82979729	17	156162	83135891	KANSL1	cn-LOH	2	0	1.84708
PD42542a	full	197840931	3	197630	198038561	MLH1	neutral	1	1	1.84708
PD42542a	full	133167376	12	66973	133234349	KRAS	neutral	1	1	1.84708
PD42542a	full	89383456	1	159534972	248918428	PTPN14	neutral	1	1	1.84708
PD42542a	full	241963156	2	41393	242004549	ZFP36L2	loss	1	0	1.84708
PD42542a	full	241963156	2	41393	242004549	WBP1	loss	1	0	1.84708
PD42542a	full	49591519	19	8981002	58572521	ARHGAP35	neutral	1	1	1.84708
PD42542a	full	159039962	7	193222	159233184	AHR	neutral	1	1	1.84708
PD42542a	full	95299624	13	19026300	114325924	RB1	gain	3	0	1.84708
PD42542a	full	49591519	19	8981002	58572521	BICRA	neutral	1	1	1.84708
PD42542a	full	133167376	12	66973	133234349	MBD6	neutral	1	1	1.84708
PD42542a	full	189940078	4	85813	190025891	GAB1	neutral	1	1	1.84708
PD42542a	full	134789552	11	197291	134986843	TMEM86A	loss	1	0	1.84708
PD42542a	full	87141511	14	19733402	106874913	MIDEAS	cn-LOH	2	0	1.84708
PD42542a	full	189940078	4	85813	190025891	SGCB	neutral	1	1	1.84708
PD42542a	full	189940078	4	85813	190025891	DRD5	neutral	1	1	1.84708
PD42542a	full	155721220	X	284193	156005413	SPANXB1	gain	2	1	1.84708
PD42542a	full	90047339	16	47541	90094880	PRRT2	loss	1	0	1.84708
PD42544c	full	82979729	17	156162	83135891	TP53	neutral	2	2	4.05419
PD42544c	full	134789552	11	197291	134986843	HRAS	neutral	2	2	4.05419
PD42544c	full	40565348	9	97611846	138177194	NOTCH1	gain	6	0	4.05419
PD42544c	full	241963145	2	41404	242004549	MSH2	neutral	2	2	4.05419
PD42544c	full	82979729	17	156162	83135891	ZNF750	neutral	2	2	4.05419
PD42544c	full	30382695	6	203397	30586092	RREB1	cn-LOH	4	0	4.05419
PD42544c	full	248848917	1	69511	248918428	NOTCH2	neutral	2	2	4.05419
PD42544c	full	87141511	14	19733402	106874913	AJUBA	neutral	2	2	4.05419
PD42544c	full	87141511	14	19733402	106874913	CHD8	neutral	2	2	4.05419
PD42544c	full	139998282	6	30586094	170584376	LATS1	neutral	2	2	4.05419
PD42544c	full	82979729	17	156162	83135891	KANSL1	neutral	2	2	4.05419
PD42544c	full	197840931	3	197630	198038561	MLH1	neutral	2	2	4.05419
PD42544c	full	133167376	12	66973	133234349	KRAS	neutral	2	2	4.05419
PD42544c	full	248848917	1	69511	248918428	PTPN14	neutral	2	2	4.05419
PD42544c	full	241963145	2	41404	242004549	ZFP36L2	neutral	2	2	4.05419
PD42544c	full	241963145	2	41404	242004549	WBP1	neutral	2	2	4.05419
PD42544c	full	58291145	19	281376	58572521	ARHGAP35	neutral	2	2	4.05419
PD42544c	full	159039962	7	193222	159233184	AHR	neutral	2	2	4.05419
PD42544c	full	95299624	13	19026300	114325924	RB1	neutral	2	2	4.05419
PD42544c	full	58291145	19	281376	58572521	BICRA	neutral	2	2	4.05419
PD42544c	full	133167376	12	66973	133234349	MBD6	neutral	2	2	4.05419
PD42544c	full	189940078	4	85813	190025891	GAB1	neutral	2	2	4.05419
PD42544c	full	134789552	11	197291	134986843	TMEM86A	neutral	2	2	4.05419
PD42544c	full	87141511	14	19733402	106874913	MIDEAS	neutral	2	2	4.05419
PD42544c	full	189940078	4	85813	190025891	SGCB	neutral	2	2	4.05419
PD42544c	full	189940078	4	85813	190025891	DRD5	neutral	2	2	4.05419
PD42544c	full	152742686	X	2781927	155524613	SPANXB1	cn-LOH	2	0	4.05419
PD42544c	full	90047339	16	47541	90094880	PRRT2	neutral	2	2	4.05419
PD42545a	full	82979729	17	156162	83135891	TP53	neutral	1	1	2.00183
PD42545a	full	134789552	11	197291	134986843	HRAS	neutral	1	1	2.00183
PD42545a	full	32403321	9	105774007	138177328	NOTCH1	neutral	1	1	2.00183
PD42545a	full	241963156	2	41393	242004549	MSH2	neutral	1	1	2.00183
PD42545a	full	82979729	17	156162	83135891	ZNF750	neutral	1	1	2.00183
PD42545a	full	25813838	6	203397	26017235	RREB1	neutral	1	1	2.00183
PD42545a	full	247107478	1	826681	247934159	NOTCH2	neutral	1	1	2.00183
PD42545a	full	86907859	14	19097460	106005319	AJUBA	neutral	1	1	2.00183
PD42545a	full	86907859	14	19097460	106005319	CHD8	neutral	1	1	2.00183
PD42545a	full	140995774	6	29588602	170584376	LATS1	neutral	1	1	2.00183
PD42545a	full	82979729	17	156162	83135891	KANSL1	neutral	1	1	2.00183
PD42545a	full	197840931	3	197630	198038561	MLH1	neutral	1	1	2.00183
PD42545a	full	133167376	12	66973	133234349	KRAS	neutral	1	1	2.00183
PD42545a	full	247107478	1	826681	247934159	PTPN14	neutral	1	1	2.00183
PD42545a	full	241963156	2	41393	242004549	ZFP36L2	neutral	1	1	2.00183
PD42545a	full	241963156	2	41393	242004549	WBP1	neutral	1	1	2.00183
PD42545a	full	34827768	19	23744753	58572521	ARHGAP35	neutral	1	1	2.00183
PD42545a	full	95362905	7	5388319	100751224	AHR	neutral	1	1	2.00183
PD42545a	full	95299624	13	19026300	114325924	RB1	neutral	1	1	2.00183
PD42545a	full	34827768	19	23744753	58572521	BICRA	neutral	1	1	2.00183
PD42545a	full	133167376	12	66973	133234349	MBD6	neutral	1	1	2.00183
PD42545a	full	189940078	4	85813	190025891	GAB1	neutral	1	1	2.00183
PD42545a	full	134789552	11	197291	134986843	TMEM86A	neutral	1	1	2.00183
PD42545a	full	86907859	14	19097460	106005319	MIDEAS	neutral	1	1	2.00183
PD42545a	full	189940078	4	85813	190025891	SGCB	neutral	1	1	2.00183
PD42545a	full	189940078	4	85813	190025891	DRD5	neutral	1	1	2.00183
PD42545a	full	154716976	X	1288437	156005413	SPANXB1	neutral	1	1	2.00183
PD42545a	full	90047526	16	47354	90094880	PRRT2	neutral	1	1	2.00183
PD42552a	full	82979597	17	156162	83135759	TP53	neutral	1	1	2.00285
PD42552a	full	5205799	11	197291	5403090	HRAS	neutral	1	1	2.00285
PD42552a	full	138022497	9	154795	138177292	NOTCH1	neutral	1	1	2.00285
PD42552a	full	241963145	2	41404	242004549	MSH2	neutral	1	1	2.00285
PD42552a	full	82979597	17	156162	83135759	ZNF750	neutral	1	1	2.00285
PD42552a	full	170380979	6	203397	170584376	RREB1	neutral	1	1	2.00285
PD42552a	full	248848917	1	69511	248918428	NOTCH2	neutral	1	1	2.00285
PD42552a	full	87141511	14	19733402	106874913	AJUBA	neutral	1	1	2.00285
PD42552a	full	87141511	14	19733402	106874913	CHD8	neutral	1	1	2.00285
PD42552a	full	170380979	6	203397	170584376	LATS1	neutral	1	1	2.00285
PD42552a	full	82979597	17	156162	83135759	KANSL1	neutral	1	1	2.00285
PD42552a	full	49850689	3	197664	50048353	MLH1	cn-LOH	2	0	2.00285
PD42552a	full	133167376	12	66973	133234349	KRAS	neutral	1	1	2.00285
PD42552a	full	248848917	1	69511	248918428	PTPN14	neutral	1	1	2.00285
PD42552a	full	241963145	2	41404	242004549	ZFP36L2	neutral	1	1	2.00285
PD42552a	full	241963145	2	41404	242004549	WBP1	neutral	1	1	2.00285
PD42552a	full	58291053	19	281468	58572521	ARHGAP35	neutral	1	1	2.00285
PD42552a	full	159040122	7	193222	159233344	AHR	neutral	1	1	2.00285
PD42552a	full	95299624	13	19026300	114325924	RB1	neutral	1	1	2.00285
PD42552a	full	58291053	19	281468	58572521	BICRA	neutral	1	1	2.00285
PD42552a	full	133167376	12	66973	133234349	MBD6	neutral	1	1	2.00285
PD42552a	full	189940078	4	85813	190025891	GAB1	neutral	1	1	2.00285
PD42552a	full	41897430	11	6269890	48167320	TMEM86A	neutral	1	1	2.00285
PD42552a	full	87141511	14	19733402	106874913	MIDEAS	neutral	1	1	2.00285
PD42552a	full	189940078	4	85813	190025891	SGCB	neutral	1	1	2.00285
PD42552a	full	189940078	4	85813	190025891	DRD5	neutral	1	1	2.00285
PD42552a	full	155721220	X	284193	156005413	SPANXB1	neutral	1	1	2.00285
PD42552a	full	50559353	16	47541	50606894	PRRT2	neutral	1	1	2.00285
PD42556a	full	40837557	17	156187	40993744	TP53	neutral	1	1	1.98605
PD42556a	full	134789506	11	197337	134986843	HRAS	neutral	1	1	1.98605
PD42556a	full	137961046	9	214454	138175500	NOTCH1	neutral	1	1	1.98605
PD42556a	full	64527573	2	41404	64568977	MSH2	cn-LOH	2	0	1.98605
PD42556a	full	41789589	17	41346170	83135759	ZNF750	neutral	1	1	1.98605
PD42556a	full	170380979	6	203397	170584376	RREB1	neutral	1	1	1.98605
PD42556a	full	248848894	1	69534	248918428	NOTCH2	neutral	1	1	1.98605
PD42556a	full	86131260	14	19733402	105864662	AJUBA	neutral	1	1	1.98605
PD42556a	full	86131260	14	19733402	105864662	CHD8	neutral	1	1	1.98605
PD42556a	full	170380979	6	203397	170584376	LATS1	neutral	1	1	1.98605
PD42556a	full	41789589	17	41346170	83135759	KANSL1	neutral	1	1	1.98605
PD42556a	full	197840897	3	197664	198038561	MLH1	neutral	1	1	1.98605
PD42556a	full	133134995	12	99354	133234349	KRAS	neutral	1	1	1.98605
PD42556a	full	248848894	1	69534	248918428	PTPN14	neutral	1	1	1.98605
PD42556a	full	64527573	2	41404	64568977	ZFP36L2	cn-LOH	2	0	1.98605
PD42556a	full	177525829	2	64568978	242094807	WBP1	neutral	1	1	1.98605
PD42556a	full	48516944	19	10055577	58572521	ARHGAP35	neutral	1	1	1.98605
PD42556a	full	159040122	7	193222	159233344	AHR	neutral	1	1	1.98605
PD42556a	full	95299624	13	19026300	114325924	RB1	neutral	1	1	1.98605
PD42556a	full	48516944	19	10055577	58572521	BICRA	neutral	1	1	1.98605
PD42556a	full	133134995	12	99354	133234349	MBD6	neutral	1	1	1.98605
PD42556a	full	189940078	4	85813	190025891	GAB1	neutral	1	1	1.98605
PD42556a	full	134789506	11	197337	134986843	TMEM86A	neutral	1	1	1.98605
PD42556a	full	86131260	14	19733402	105864662	MIDEAS	neutral	1	1	1.98605
PD42556a	full	189940078	4	85813	190025891	SGCB	neutral	1	1	1.98605
PD42556a	full	189940078	4	85813	190025891	DRD5	neutral	1	1	1.98605
PD42556a	full	155613962	X	284272	155898234	SPANXB1	cn-LOH	1	0	1.98605
PD42556a	full	90047252	16	47541	90094793	PRRT2	neutral	1	1	1.98605
PD42557a	full	82979572	17	156187	83135759	TP53	neutral	1	1	1.99727
PD42557a	full	134789552	11	197291	134986843	HRAS	neutral	1	1	1.99727
PD42557a	full	137961046	9	214454	138175500	NOTCH1	neutral	1	1	1.99727
PD42557a	full	241963145	2	41404	242004549	MSH2	neutral	1	1	1.99727
PD42557a	full	82979572	17	156187	83135759	ZNF750	neutral	1	1	1.99727
PD42557a	full	170380979	6	203397	170584376	RREB1	neutral	1	1	1.99727
PD42557a	full	232844747	1	826681	233671428	NOTCH2	neutral	1	1	1.99727
PD42557a	full	87141511	14	19733402	106874913	AJUBA	neutral	1	1	1.99727
PD42557a	full	87141511	14	19733402	106874913	CHD8	neutral	1	1	1.99727
PD42557a	full	170380979	6	203397	170584376	LATS1	neutral	1	1	1.99727
PD42557a	full	82979572	17	156187	83135759	KANSL1	neutral	1	1	1.99727
PD42557a	full	197840897	3	197664	198038561	MLH1	neutral	1	1	1.99727
PD42557a	full	133167376	12	66973	133234349	KRAS	neutral	1	1	1.99727
PD42557a	full	232844747	1	826681	233671428	PTPN14	neutral	1	1	1.99727
PD42557a	full	241963145	2	41404	242004549	ZFP36L2	neutral	1	1	1.99727
PD42557a	full	241963145	2	41404	242004549	WBP1	neutral	1	1	1.99727
PD42557a	full	58291053	19	281468	58572521	ARHGAP35	neutral	1	1	1.99727
PD42557a	full	159039962	7	193222	159233184	AHR	neutral	1	1	1.99727
PD42557a	full	95299549	13	19026375	114325924	RB1	neutral	1	1	1.99727
PD42557a	full	58291053	19	281468	58572521	BICRA	neutral	1	1	1.99727
PD42557a	full	133167376	12	66973	133234349	MBD6	neutral	1	1	1.99727
PD42557a	full	189940078	4	85813	190025891	GAB1	neutral	1	1	1.99727
PD42557a	full	134789552	11	197291	134986843	TMEM86A	neutral	1	1	1.99727
PD42557a	full	87141511	14	19733402	106874913	MIDEAS	neutral	1	1	1.99727
PD42557a	full	189940078	4	85813	190025891	SGCB	neutral	1	1	1.99727
PD42557a	full	189940078	4	85813	190025891	DRD5	neutral	1	1	1.99727
PD42557a	full	155721220	X	284193	156005413	SPANXB1	neutral	1	1	1.99727
PD42557a	full	90047339	16	47541	90094880	PRRT2	neutral	1	1	1.99727
PD42559a	full	82979554	17	156205	83135759	TP53	neutral	1	1	2.11103
PD42559a	full	665376	11	197291	862667	HRAS	neutral	1	1	2.11103
PD42559a	full	138020705	9	154795	138175500	NOTCH1	neutral	1	1	2.11103
PD42559a	full	241962989	2	41404	242004393	MSH2	neutral	1	1	2.11103
PD42559a	full	82979554	17	156205	83135759	ZNF750	neutral	1	1	2.11103
PD42559a	full	170380392	6	203397	170583789	RREB1	neutral	1	1	2.11103
PD42559a	full	248848917	1	69511	248918428	NOTCH2	neutral	1	1	2.11103
PD42559a	full	87141511	14	19733402	106874913	AJUBA	neutral	1	1	2.11103
PD42559a	full	87141511	14	19733402	106874913	CHD8	neutral	1	1	2.11103
PD42559a	full	170380392	6	203397	170583789	LATS1	neutral	1	1	2.11103
PD42559a	full	82979554	17	156205	83135759	KANSL1	neutral	1	1	2.11103
PD42559a	full	49487698	3	197630	49685328	MLH1	neutral	1	1	2.11103
PD42559a	full	133167376	12	66973	133234349	KRAS	gain	2	2	2.11103
PD42559a	full	248848917	1	69511	248918428	PTPN14	neutral	1	1	2.11103
PD42559a	full	241962989	2	41404	242004393	ZFP36L2	neutral	1	1	2.11103
PD42559a	full	241962989	2	41404	242004393	WBP1	neutral	1	1	2.11103
PD42559a	full	17455931	19	41116590	58572521	ARHGAP35	neutral	1	1	2.11103
PD42559a	full	107574657	7	193222	107767879	AHR	neutral	1	1	2.11103
PD42559a	full	95299624	13	19026300	114325924	RB1	neutral	1	1	2.11103
PD42559a	full	17455931	19	41116590	58572521	BICRA	neutral	1	1	2.11103
PD42559a	full	133167376	12	66973	133234349	MBD6	gain	2	2	2.11103
PD42559a	full	189940078	4	85813	190025891	GAB1	neutral	1	1	2.11103
PD42559a	full	134002208	11	984605	134986813	TMEM86A	neutral	1	1	2.11103
PD42559a	full	87141511	14	19733402	106874913	MIDEAS	neutral	1	1	2.11103
PD42559a	full	189940078	4	85813	190025891	SGCB	neutral	1	1	2.11103
PD42559a	full	189940078	4	85813	190025891	DRD5	neutral	1	1	2.11103
PD42559a	full	155720240	X	284193	156004433	SPANXB1	neutral	1	1	2.11103
PD42559a	full	90047252	16	47541	90094793	PRRT2	neutral	1	1	2.11103
PD42562a	full	82979572	17	156187	83135759	TP53	neutral	1	1	1.98996
PD42562a	full	3441581	11	197310	3638891	HRAS	neutral	1	1	1.98996
PD42562a	full	138020705	9	154795	138175500	NOTCH1	neutral	1	1	1.98996
PD42562a	full	188966233	2	41404	189007637	MSH2	neutral	1	1	1.98996
PD42562a	full	82979572	17	156187	83135759	ZNF750	neutral	1	1	1.98996
PD42562a	full	32625619	6	203397	32829016	RREB1	neutral	1	1	1.98996
PD42562a	full	150880800	1	826681	151707481	NOTCH2	neutral	1	1	1.98996
PD42562a	full	85259588	14	19733402	104992990	AJUBA	neutral	1	1	1.98996
PD42562a	full	85259588	14	19733402	104992990	CHD8	neutral	1	1	1.98996
PD42562a	full	137166200	6	33418176	170584376	LATS1	neutral	1	1	1.98996
PD42562a	full	82979572	17	156187	83135759	KANSL1	neutral	1	1	1.98996
PD42562a	full	197840624	3	197937	198038561	MLH1	neutral	1	1	1.98996
PD42562a	full	133167376	12	66973	133234349	KRAS	neutral	1	1	1.98996
PD42562a	full	95383799	1	153534629	248918428	PTPN14	cn-LOH	2	0	1.98996
PD42562a	full	188966233	2	41404	189007637	ZFP36L2	neutral	1	1	1.98996
PD42562a	full	188966233	2	41404	189007637	WBP1	neutral	1	1	1.98996
PD42562a	full	58291053	19	281468	58572521	ARHGAP35	neutral	1	1	1.98996
PD42562a	full	159039962	7	193222	159233184	AHR	neutral	1	1	1.98996
PD42562a	full	95299624	13	19026300	114325924	RB1	neutral	1	1	1.98996
PD42562a	full	58291053	19	281468	58572521	BICRA	neutral	1	1	1.98996
PD42562a	full	133167376	12	66973	133234349	MBD6	neutral	1	1	1.98996
PD42562a	full	189940078	4	85813	190025891	GAB1	neutral	1	1	1.98996
PD42562a	full	129458603	11	5528240	134986843	TMEM86A	neutral	1	1	1.98996
PD42562a	full	85259588	14	19733402	104992990	MIDEAS	neutral	1	1	1.98996
PD42562a	full	189940078	4	85813	190025891	SGCB	neutral	1	1	1.98996
PD42562a	full	189940078	4	85813	190025891	DRD5	neutral	1	1	1.98996
PD42562a	full	152783871	X	2740742	155524613	SPANXB1	cn-LOH	1	0	1.98996
PD42562a	full	90047221	16	47541	90094762	PRRT2	neutral	1	1	1.98996
PD43395a	full	81354528	17	156162	81510690	TP53	neutral	1	1	2.03035
PD43395a	full	3935246	11	197291	4132537	HRAS	neutral	1	1	2.03035
PD43395a	full	15156859	9	123020458	138177317	NOTCH1	neutral	1	1	2.03035
PD43395a	full	49393898	2	38779355	88173253	MSH2	cn-LOH	2	0	2.03035
PD43395a	full	1607450	17	81528441	83135891	ZNF750	neutral	1	1	2.03035
PD43395a	full	25766010	6	203397	25969407	RREB1	neutral	1	1	2.03035
PD43395a	full	100670095	1	51440279	152110374	NOTCH2	neutral	1	1	2.03035
PD43395a	full	1589641	14	22479477	24069118	AJUBA	neutral	1	1	2.03035
PD43395a	full	2390531	14	19733402	22123933	CHD8	neutral	1	1	2.03035
PD43395a	full	53223979	6	117360397	170584376	LATS1	neutral	1	1	2.03035
PD43395a	full	81354528	17	156162	81510690	KANSL1	neutral	1	1	2.03035
PD43395a	full	34140756	3	14447858	48588614	MLH1	neutral	1	1	2.03035
PD43395a	full	40339221	12	66973	40406194	KRAS	neutral	1	1	2.03035
PD43395a	full	46449960	1	201417963	247867923	PTPN14	neutral	1	1	2.03035
PD43395a	full	49393898	2	38779355	88173253	ZFP36L2	cn-LOH	2	0	2.03035
PD43395a	full	49393898	2	38779355	88173253	WBP1	cn-LOH	2	0	2.03035
PD43395a	full	6550077	19	42916188	49466265	ARHGAP35	neutral	1	1	2.03035
PD43395a	full	100543102	7	193222	100736324	AHR	neutral	1	1	2.03035
PD43395a	full	94889824	13	19026300	113916124	RB1	neutral	1	1	2.03035
PD43395a	full	6550077	19	42916188	49466265	BICRA	neutral	1	1	2.03035
PD43395a	full	80714162	12	52520187	133234349	MBD6	neutral	1	1	2.03035
PD43395a	full	111421460	4	78604431	190025891	GAB1	neutral	1	1	2.03035
PD43395a	full	54010555	11	8620028	62630583	TMEM86A	neutral	1	1	2.03035
PD43395a	full	81960669	14	24077602	106038271	MIDEAS	neutral	1	1	2.03035
PD43395a	full	78436883	4	85813	78522696	SGCB	neutral	1	1	2.03035
PD43395a	full	78436883	4	85813	78522696	DRD5	neutral	1	1	2.03035
PD43395a	full	153267171	X	2738242	156005413	SPANXB1	gain	2	1	2.03035
PD43395a	full	474746	16	29355883	29830629	PRRT2	loss	1	0	2.03035
PD43398a	full	82979597	17	156162	83135759	TP53	neutral	1	1	1.98906
PD43398a	full	134789552	11	197291	134986843	HRAS	neutral	1	1	1.98906
PD43398a	full	75376134	9	62801194	138177328	NOTCH1	cn-LOH	2	0	1.98906
PD43398a	full	241963040	2	41509	242004549	MSH2	neutral	1	1	1.98906
PD43398a	full	82979597	17	156162	83135759	ZNF750	neutral	1	1	1.98906
PD43398a	full	170380979	6	203397	170584376	RREB1	neutral	1	1	1.98906
PD43398a	full	152150968	1	69534	152220502	NOTCH2	neutral	1	1	1.98906
PD43398a	full	85796320	14	19733402	105529722	AJUBA	neutral	1	1	1.98906
PD43398a	full	85796320	14	19733402	105529722	CHD8	neutral	1	1	1.98906
PD43398a	full	170380979	6	203397	170584376	LATS1	neutral	1	1	1.98906
PD43398a	full	82979597	17	156162	83135759	KANSL1	neutral	1	1	1.98906
PD43398a	full	197840897	3	197664	198038561	MLH1	neutral	1	1	1.98906
PD43398a	full	52961145	12	66973	53028118	KRAS	neutral	1	1	1.98906
PD43398a	full	96604312	1	152314116	248918428	PTPN14	neutral	1	1	1.98906
PD43398a	full	241963040	2	41509	242004549	ZFP36L2	neutral	1	1	1.98906
PD43398a	full	241963040	2	41509	242004549	WBP1	neutral	1	1	1.98906
PD43398a	full	49622781	19	8949740	58572521	ARHGAP35	neutral	1	1	1.98906
PD43398a	full	159039962	7	193222	159233184	AHR	neutral	1	1	1.98906
PD43398a	full	95299624	13	19026300	114325924	RB1	neutral	1	1	1.98906
PD43398a	full	49622781	19	8949740	58572521	BICRA	neutral	1	1	1.98906
PD43398a	full	80114985	12	53119364	133234349	MBD6	neutral	1	1	1.98906
PD43398a	full	189940078	4	85813	190025891	GAB1	neutral	1	1	1.98906
PD43398a	full	134789552	11	197291	134986843	TMEM86A	neutral	1	1	1.98906
PD43398a	full	85796320	14	19733402	105529722	MIDEAS	neutral	1	1	1.98906
PD43398a	full	189940078	4	85813	190025891	SGCB	neutral	1	1	1.98906
PD43398a	full	189940078	4	85813	190025891	DRD5	neutral	1	1	1.98906
PD43398a	full	152742686	X	2781927	155524613	SPANXB1	cn-LOH	1	0	1.98906
PD43398a	full	90047339	16	47541	90094880	PRRT2	neutral	1	1	1.98906
PD43399a	full	40903498	17	156162	41059660	TP53	gain	5	0	3.90398
PD43399a	full	5500964	11	197291	5698255	HRAS	neutral	2	2	3.90398
PD43399a	full	75376134	9	62801194	138177328	NOTCH1	gain	3	2	3.90398
PD43399a	full	79949028	2	8749332	88698360	MSH2	loss	2	1	3.90398
PD43399a	full	41880080	17	41255811	83135891	ZNF750	gain	5	0	3.90398
PD43399a	full	32435750	6	203292	32639042	RREB1	gain	5	0	3.90398
PD43399a	full	121498752	1	69511	121568263	NOTCH2	gain	4	1	3.90398
PD43399a	full	85215717	14	19733284	104949001	AJUBA	loss	2	0	3.90398
PD43399a	full	85215717	14	19733284	104949001	CHD8	loss	2	0	3.90398
PD43399a	full	136991078	6	33593298	170584376	LATS1	gain	5	0	3.90398
PD43399a	full	41880080	17	41255811	83135891	KANSL1	gain	5	0	3.90398
PD43399a	full	12574653	3	36838316	49412969	MLH1	loss	3	0	3.90398
PD43399a	full	31403731	12	6916305	38320036	KRAS	gain	4	1	3.90398
PD43399a	full	105374304	1	143544124	248918428	PTPN14	neutral	3	1	3.90398
PD43399a	full	79949028	2	8749332	88698360	ZFP36L2	loss	2	1	3.90398
PD43399a	full	79949028	2	8749332	88698360	WBP1	loss	2	1	3.90398
PD43399a	full	19966632	19	38605889	58572521	ARHGAP35	loss	2	0	3.90398
PD43399a	full	50476550	7	193222	50669772	AHR	loss	2	0	3.90398
PD43399a	full	95299624	13	19026300	114325924	RB1	gain	5	0	3.90398
PD43399a	full	19966632	19	38605889	58572521	BICRA	loss	2	0	3.90398
PD43399a	full	94914437	12	38320095	133234532	MBD6	neutral	2	2	3.90398
PD43399a	full	98700702	4	91325189	190025891	GAB1	loss	2	1	3.90398
PD43399a	full	44284190	11	5698274	49982464	TMEM86A	loss	2	0	3.90398
PD43399a	full	85215717	14	19733284	104949001	MIDEAS	loss	2	0	3.90398
PD43399a	full	73319211	4	85813	73405024	SGCB	neutral	2	2	3.90398
PD43399a	full	73319211	4	85813	73405024	DRD5	neutral	2	2	3.90398
PD43399a	full	152763119	X	2781927	155545046	SPANXB1	loss	1	0	3.90398
PD43399a	full	35400680	16	47354	35448034	PRRT2	loss	3	0	3.90398
PD43731a	full	8732550	17	156162	8888712	TP53	neutral	1	1	1.9814
PD43731a	full	134789552	11	197291	134986843	HRAS	neutral	1	1	1.9814
PD43731a	full	11672279	9	126503221	138175500	NOTCH1	cn-LOH	2	0	1.9814
PD43731a	full	241963040	2	41509	242004549	MSH2	neutral	1	1	1.9814
PD43731a	full	73956127	17	9179764	83135891	ZNF750	neutral	1	1	1.9814
PD43731a	full	31294794	6	203397	31498191	RREB1	neutral	1	1	1.9814
PD43731a	full	248848894	1	69534	248918428	NOTCH2	neutral	1	1	1.9814
PD43731a	full	87141511	14	19733402	106874913	AJUBA	neutral	1	1	1.9814
PD43731a	full	87141511	14	19733402	106874913	CHD8	neutral	1	1	1.9814
PD43731a	full	136894327	6	33690049	170584376	LATS1	neutral	1	1	1.9814
PD43731a	full	73956127	17	9179764	83135891	KANSL1	neutral	1	1	1.9814
PD43731a	full	197840897	3	197664	198038561	MLH1	neutral	1	1	1.9814
PD43731a	full	133167376	12	66973	133234349	KRAS	neutral	1	1	1.9814
PD43731a	full	248848894	1	69534	248918428	PTPN14	neutral	1	1	1.9814
PD43731a	full	241963040	2	41509	242004549	ZFP36L2	neutral	1	1	1.9814
PD43731a	full	241963040	2	41509	242004549	WBP1	neutral	1	1	1.9814
PD43731a	full	58291053	19	281468	58572521	ARHGAP35	neutral	1	1	1.9814
PD43731a	full	158370493	7	773976	159144469	AHR	neutral	1	1	1.9814
PD43731a	full	95299535	13	19026389	114325924	RB1	neutral	1	1	1.9814
PD43731a	full	58291053	19	281468	58572521	BICRA	neutral	1	1	1.9814
PD43731a	full	133167376	12	66973	133234349	MBD6	neutral	1	1	1.9814
PD43731a	full	189940078	4	85813	190025891	GAB1	neutral	1	1	1.9814
PD43731a	full	134789552	11	197291	134986843	TMEM86A	neutral	1	1	1.9814
PD43731a	full	87141511	14	19733402	106874913	MIDEAS	neutral	1	1	1.9814
PD43731a	full	189940078	4	85813	190025891	SGCB	neutral	1	1	1.9814
PD43731a	full	189940078	4	85813	190025891	DRD5	neutral	1	1	1.9814
PD43731a	full	152742565	X	2782048	155524613	SPANXB1	cn-LOH	1	0	1.9814
PD43731a	full	90028311	16	47541	90075852	PRRT2	neutral	1	1	1.9814
PD43734a	full	40323482	17	156162	40479644	TP53	neutral	1	1	1.99706
PD43734a	full	134789522	11	197291	134986813	HRAS	neutral	1	1	1.99706
PD43734a	full	138020705	9	154795	138175500	NOTCH1	neutral	1	1	1.99706
PD43734a	full	146849429	2	31868604	178718033	MSH2	neutral	1	1	1.99706
PD43734a	full	1484298	17	81651593	83135891	ZNF750	neutral	1	1	1.99706
PD43734a	full	32112934	6	203397	32316331	RREB1	neutral	1	1	1.99706
PD43734a	full	143633923	1	8945798	152579721	NOTCH2	neutral	1	1	1.99706
PD43734a	full	87777354	14	19097559	106874913	AJUBA	neutral	1	1	1.99706
PD43734a	full	87777354	14	19097559	106874913	CHD8	neutral	1	1	1.99706
PD43734a	full	137755402	6	32828974	170584376	LATS1	neutral	1	1	1.99706
PD43734a	full	39875013	17	41767511	81642524	KANSL1	neutral	1	1	1.99706
PD43734a	full	197840931	3	197630	198038561	MLH1	neutral	1	1	1.99706
PD43734a	full	52241374	12	66973	52308347	KRAS	neutral	1	1	1.99706
PD43734a	full	95656507	1	153261921	248918428	PTPN14	neutral	1	1	1.99706
PD43734a	full	146849429	2	31868604	178718033	ZFP36L2	neutral	1	1	1.99706
PD43734a	full	146849429	2	31868604	178718033	WBP1	neutral	1	1	1.99706
PD43734a	full	50538749	19	281468	50820217	ARHGAP35	neutral	1	1	1.99706
PD43734a	full	159040122	7	193222	159233344	AHR	neutral	1	1	1.99706
PD43734a	full	95299624	13	19026300	114325924	RB1	neutral	1	1	1.99706
PD43734a	full	50538749	19	281468	50820217	BICRA	neutral	1	1	1.99706
PD43734a	full	80385693	12	52848656	133234349	MBD6	neutral	1	1	1.99706
PD43734a	full	189940078	4	85813	190025891	GAB1	neutral	1	1	1.99706
PD43734a	full	134789522	11	197291	134986813	TMEM86A	neutral	1	1	1.99706
PD43734a	full	87777354	14	19097559	106874913	MIDEAS	neutral	1	1	1.99706
PD43734a	full	189940078	4	85813	190025891	SGCB	neutral	1	1	1.99706
PD43734a	full	189940078	4	85813	190025891	DRD5	neutral	1	1	1.99706
PD43734a	full	153118712	X	2781927	155900639	SPANXB1	cn-LOH	1	0	1.99706
PD43734a	full	90047325	16	47541	90094866	PRRT2	neutral	1	1	1.99706
PD43739a	full	82979729	17	156162	83135891	TP53	neutral	1	1	1.98558
PD43739a	full	34685561	11	197291	34882852	HRAS	neutral	1	1	1.98558
PD43739a	full	137962874	9	214454	138177328	NOTCH1	neutral	1	1	1.98558
PD43739a	full	241963156	2	41393	242004549	MSH2	neutral	1	1	1.98558
PD43739a	full	82979729	17	156162	83135891	ZNF750	neutral	1	1	1.98558
PD43739a	full	170380979	6	203397	170584376	RREB1	neutral	1	1	1.98558
PD43739a	full	157066622	1	69511	157136133	NOTCH2	neutral	1	1	1.98558
PD43739a	full	87777354	14	19097559	106874913	AJUBA	neutral	1	1	1.98558
PD43739a	full	87777354	14	19097559	106874913	CHD8	neutral	1	1	1.98558
PD43739a	full	170380979	6	203397	170584376	LATS1	neutral	1	1	1.98558
PD43739a	full	82979729	17	156162	83135891	KANSL1	neutral	1	1	1.98558
PD43739a	full	197840931	3	197630	198038561	MLH1	neutral	1	1	1.98558
PD43739a	full	133167376	12	66973	133234349	KRAS	neutral	1	1	1.98558
PD43739a	full	89204357	1	159714071	248918428	PTPN14	neutral	1	1	1.98558
PD43739a	full	241963156	2	41393	242004549	ZFP36L2	neutral	1	1	1.98558
PD43739a	full	241963156	2	41393	242004549	WBP1	neutral	1	1	1.98558
PD43739a	full	58291145	19	281376	58572521	ARHGAP35	neutral	1	1	1.98558
PD43739a	full	159040122	7	193222	159233344	AHR	neutral	1	1	1.98558
PD43739a	full	95299624	13	19026300	114325924	RB1	neutral	1	1	1.98558
PD43739a	full	58291145	19	281376	58572521	BICRA	neutral	1	1	1.98558
PD43739a	full	133167376	12	66973	133234349	MBD6	neutral	1	1	1.98558
PD43739a	full	189940078	4	85813	190025891	GAB1	neutral	1	1	1.98558
PD43739a	full	34685561	11	197291	34882852	TMEM86A	neutral	1	1	1.98558
PD43739a	full	87777354	14	19097559	106874913	MIDEAS	neutral	1	1	1.98558
PD43739a	full	189940078	4	85813	190025891	SGCB	neutral	1	1	1.98558
PD43739a	full	189940078	4	85813	190025891	DRD5	neutral	1	1	1.98558
PD43739a	full	152742627	X	2781986	155524613	SPANXB1	cn-LOH	1	0	1.98558
PD43739a	full	90047546	16	47354	90094900	PRRT2	neutral	1	1	1.98558
PD43740a	full	82979704	17	156187	83135891	TP53	neutral	1	1	1.98702
PD43740a	full	134789552	11	197291	134986843	HRAS	neutral	1	1	1.98702
PD43740a	full	138022508	9	154795	138177303	NOTCH1	neutral	1	1	1.98702
PD43740a	full	242053414	2	41393	242094807	MSH2	neutral	1	1	1.98702
PD43740a	full	82979704	17	156187	83135891	ZNF750	neutral	1	1	1.98702
PD43740a	full	170380979	6	203397	170584376	RREB1	neutral	1	1	1.98702
PD43740a	full	248848917	1	69511	248918428	NOTCH2	neutral	1	1	1.98702
PD43740a	full	87777306	14	19097607	106874913	AJUBA	neutral	1	1	1.98702
PD43740a	full	87777306	14	19097607	106874913	CHD8	neutral	1	1	1.98702
PD43740a	full	170380979	6	203397	170584376	LATS1	neutral	1	1	1.98702
PD43740a	full	82979704	17	156187	83135891	KANSL1	neutral	1	1	1.98702
PD43740a	full	197840931	3	197630	198038561	MLH1	neutral	1	1	1.98702
PD43740a	full	133167376	12	66973	133234349	KRAS	neutral	1	1	1.98702
PD43740a	full	248848917	1	69511	248918428	PTPN14	neutral	1	1	1.98702
PD43740a	full	242053414	2	41393	242094807	ZFP36L2	neutral	1	1	1.98702
PD43740a	full	242053414	2	41393	242094807	WBP1	neutral	1	1	1.98702
PD43740a	full	17133122	19	41439399	58572521	ARHGAP35	neutral	1	1	1.98702
PD43740a	full	159040122	7	193222	159233344	AHR	neutral	1	1	1.98702
PD43740a	full	95299624	13	19026300	114325924	RB1	neutral	1	1	1.98702
PD43740a	full	17133122	19	41439399	58572521	BICRA	neutral	1	1	1.98702
PD43740a	full	133167376	12	66973	133234349	MBD6	neutral	1	1	1.98702
PD43740a	full	189940078	4	85813	190025891	GAB1	neutral	1	1	1.98702
PD43740a	full	134789552	11	197291	134986843	TMEM86A	neutral	1	1	1.98702
PD43740a	full	87777306	14	19097607	106874913	MIDEAS	neutral	1	1	1.98702
PD43740a	full	189940078	4	85813	190025891	SGCB	neutral	1	1	1.98702
PD43740a	full	189940078	4	85813	190025891	DRD5	neutral	1	1	1.98702
PD43740a	full	152762930	X	2782116	155545046	SPANXB1	cn-LOH	1	0	1.98702
PD43740a	full	90047526	16	47354	90094880	PRRT2	neutral	1	1	1.98702
PD43741a	full	82979597	17	156162	83135759	TP53	neutral	1	1	1.98629
PD43741a	full	134789552	11	197291	134986843	HRAS	neutral	1	1	1.98629
PD43741a	full	137962838	9	214454	138177292	NOTCH1	neutral	1	1	1.98629
PD43741a	full	241963040	2	41509	242004549	MSH2	neutral	1	1	1.98629
PD43741a	full	82979597	17	156162	83135759	ZNF750	neutral	1	1	1.98629
PD43741a	full	30745963	6	203397	30949360	RREB1	neutral	1	1	1.98629
PD43741a	full	248091747	1	826681	248918428	NOTCH2	neutral	1	1	1.98629
PD43741a	full	87777354	14	19097559	106874913	AJUBA	neutral	1	1	1.98629
PD43741a	full	87777354	14	19097559	106874913	CHD8	neutral	1	1	1.98629
PD43741a	full	139552156	6	31032220	170584376	LATS1	neutral	1	1	1.98629
PD43741a	full	82979597	17	156162	83135759	KANSL1	neutral	1	1	1.98629
PD43741a	full	197840897	3	197664	198038561	MLH1	neutral	1	1	1.98629
PD43741a	full	133167376	12	66973	133234349	KRAS	neutral	1	1	1.98629
PD43741a	full	248091747	1	826681	248918428	PTPN14	neutral	1	1	1.98629
PD43741a	full	241963040	2	41509	242004549	ZFP36L2	neutral	1	1	1.98629
PD43741a	full	241963040	2	41509	242004549	WBP1	neutral	1	1	1.98629
PD43741a	full	58291145	19	281376	58572521	ARHGAP35	neutral	1	1	1.98629
PD43741a	full	159040122	7	193222	159233344	AHR	neutral	1	1	1.98629
PD43741a	full	95299589	13	19026335	114325924	RB1	neutral	1	1	1.98629
PD43741a	full	58291145	19	281376	58572521	BICRA	neutral	1	1	1.98629
PD43741a	full	133167376	12	66973	133234349	MBD6	neutral	1	1	1.98629
PD43741a	full	189940078	4	85813	190025891	GAB1	neutral	1	1	1.98629
PD43741a	full	134789552	11	197291	134986843	TMEM86A	neutral	1	1	1.98629
PD43741a	full	87777354	14	19097559	106874913	MIDEAS	neutral	1	1	1.98629
PD43741a	full	189940078	4	85813	190025891	SGCB	neutral	1	1	1.98629
PD43741a	full	189940078	4	85813	190025891	DRD5	neutral	1	1	1.98629
PD43741a	full	152729993	X	2794620	155524613	SPANXB1	cn-LOH	1	0	1.98629
PD43741a	full	90047439	16	47354	90094793	PRRT2	neutral	1	1	1.98629
PD43742a	full	27156204	17	156187	27312391	TP53	neutral	1	1	2.01701
PD43742a	full	55357753	11	197291	55555044	HRAS	neutral	1	1	2.01701
PD43742a	full	137961046	9	214454	138175500	NOTCH1	neutral	1	1	2.01701
PD43742a	full	53732990	2	41509	53774499	MSH2	cn-LOH	2	0	2.01701
PD43742a	full	55823353	17	27312406	83135759	ZNF750	cn-LOH	2	0	2.01701
PD43742a	full	170380979	6	203397	170584376	RREB1	neutral	1	1	2.01701
PD43742a	full	248091747	1	826681	248918428	NOTCH2	neutral	1	1	2.01701
PD43742a	full	86432223	14	19097559	105529782	AJUBA	neutral	1	1	2.01701
PD43742a	full	86432223	14	19097559	105529782	CHD8	neutral	1	1	2.01701
PD43742a	full	170380979	6	203397	170584376	LATS1	neutral	1	1	2.01701
PD43742a	full	55823353	17	27312406	83135759	KANSL1	cn-LOH	2	0	2.01701
PD43742a	full	38563130	3	197630	38760760	MLH1	neutral	1	1	2.01701
PD43742a	full	133167376	12	66973	133234349	KRAS	neutral	1	1	2.01701
PD43742a	full	248091747	1	826681	248918428	PTPN14	neutral	1	1	2.01701
PD43742a	full	53732990	2	41509	53774499	ZFP36L2	cn-LOH	2	0	2.01701
PD43742a	full	188217383	2	53787166	242004549	WBP1	neutral	1	1	2.01701
PD43742a	full	58291145	19	281376	58572521	ARHGAP35	neutral	1	1	2.01701
PD43742a	full	159039962	7	193222	159233184	AHR	neutral	1	1	2.01701
PD43742a	full	95299624	13	19026300	114325924	RB1	neutral	1	1	2.01701
PD43742a	full	58291145	19	281376	58572521	BICRA	neutral	1	1	2.01701
PD43742a	full	133167376	12	66973	133234349	MBD6	neutral	1	1	2.01701
PD43742a	full	189940078	4	85813	190025891	GAB1	neutral	1	1	2.01701
PD43742a	full	55357753	11	197291	55555044	TMEM86A	neutral	1	1	2.01701
PD43742a	full	86432223	14	19097559	105529782	MIDEAS	neutral	1	1	2.01701
PD43742a	full	189940078	4	85813	190025891	SGCB	neutral	1	1	2.01701
PD43742a	full	189940078	4	85813	190025891	DRD5	neutral	1	1	2.01701
PD43742a	full	155721220	X	284193	156005413	SPANXB1	neutral	1	1	2.01701
PD43742a	full	90047339	16	47541	90094880	PRRT2	neutral	1	1	2.01701
PD43744a	full	46998688	17	156162	47154850	TP53	neutral	1	1	2.09571
PD43744a	full	17405165	11	197291	17602456	HRAS	neutral	1	1	2.09571
PD43744a	full	137589169	9	154795	137743964	NOTCH1	neutral	1	1	2.09571
PD43744a	full	157454210	2	31580636	189034846	MSH2	neutral	1	1	2.09571
PD43744a	full	13913360	17	69222531	83135891	ZNF750	neutral	1	1	2.09571
PD43744a	full	28791653	6	203397	28995050	RREB1	neutral	1	1	2.09571
PD43744a	full	97445029	1	24120724	121565753	NOTCH2	neutral	1	1	2.09571
PD43744a	full	83067849	14	21918639	104986488	AJUBA	neutral	1	1	2.09571
PD43744a	full	2821052	14	19097559	21918611	CHD8	gain	2	1	2.09571
PD43744a	full	139597458	6	30986918	170584376	LATS1	neutral	1	1	2.09571
PD43744a	full	46998688	17	156162	47154850	KANSL1	neutral	1	1	2.09571
PD43744a	full	129285773	3	197630	129483403	MLH1	neutral	1	1	2.09571
PD43744a	full	49121303	12	66973	49188276	KRAS	neutral	1	1	2.09571
PD43744a	full	88586723	1	153003353	241590076	PTPN14	gain	2	2	2.09571
PD43744a	full	157454210	2	31580636	189034846	ZFP36L2	neutral	1	1	2.09571
PD43744a	full	157454210	2	31580636	189034846	WBP1	neutral	1	1	2.09571
PD43744a	full	37784786	19	15897289	53682075	ARHGAP35	neutral	1	1	2.09571
PD43744a	full	100767742	7	193222	100960964	AHR	neutral	1	1	2.09571
PD43744a	full	95299589	13	19026335	114325924	RB1	neutral	1	1	2.09571
PD43744a	full	37784786	19	15897289	53682075	BICRA	neutral	1	1	2.09571
PD43744a	full	24559569	12	55712110	80271679	MBD6	neutral	1	1	2.09571
PD43744a	full	62338249	4	127687642	190025891	GAB1	neutral	1	1	2.09571
PD43744a	full	116905322	11	18081521	134986843	TMEM86A	neutral	1	1	2.09571
PD43744a	full	83067849	14	21918639	104986488	MIDEAS	neutral	1	1	2.09571
PD43744a	full	107301965	4	5849267	113151232	SGCB	neutral	1	1	2.09571
PD43744a	full	107301965	4	5849267	113151232	DRD5	neutral	1	1	2.09571
PD43744a	full	155721220	X	284193	156005413	SPANXB1	neutral	1	1	2.09571
PD43744a	full	70493256	16	19601644	90094900	PRRT2	neutral	1	1	2.09571
PD43745a	full	82979729	17	156162	83135891	TP53	neutral	1	1	1.99021
PD43745a	full	123818683	11	197291	124015974	HRAS	neutral	1	1	1.99021
PD43745a	full	138020705	9	154795	138175500	NOTCH1	neutral	1	1	1.99021
PD43745a	full	88819436	2	41509	88860945	MSH2	neutral	1	1	1.99021
PD43745a	full	82979729	17	156162	83135891	ZNF750	neutral	1	1	1.99021
PD43745a	full	42771555	6	203397	42974952	RREB1	neutral	1	1	1.99021
PD43745a	full	151476402	1	826681	152303083	NOTCH2	neutral	1	1	1.99021
PD43745a	full	87777453	14	19097460	106874913	AJUBA	neutral	1	1	1.99021
PD43745a	full	87777453	14	19097460	106874913	CHD8	neutral	1	1	1.99021
PD43745a	full	127563640	6	43020736	170584376	LATS1	neutral	1	1	1.99021
PD43745a	full	82979729	17	156162	83135891	KANSL1	neutral	1	1	1.99021
PD43745a	full	197840931	3	197630	198038561	MLH1	neutral	1	1	1.99021
PD43745a	full	133167376	12	66973	133234349	KRAS	neutral	1	1	1.99021
PD43745a	full	95538953	1	152357201	247896154	PTPN14	neutral	1	1	1.99021
PD43745a	full	88819436	2	41509	88860945	ZFP36L2	neutral	1	1	1.99021
PD43745a	full	88819436	2	41509	88860945	WBP1	neutral	1	1	1.99021
PD43745a	full	54058974	19	4513547	58572521	ARHGAP35	neutral	1	1	1.99021
PD43745a	full	159039962	7	193222	159233184	AHR	neutral	1	1	1.99021
PD43745a	full	95299589	13	19026335	114325924	RB1	neutral	1	1	1.99021
PD43745a	full	54058974	19	4513547	58572521	BICRA	neutral	1	1	1.99021
PD43745a	full	133167376	12	66973	133234349	MBD6	neutral	1	1	1.99021
PD43745a	full	189939982	4	85909	190025891	GAB1	neutral	1	1	1.99021
PD43745a	full	123818683	11	197291	124015974	TMEM86A	neutral	1	1	1.99021
PD43745a	full	87777453	14	19097460	106874913	MIDEAS	neutral	1	1	1.99021
PD43745a	full	189939982	4	85909	190025891	SGCB	neutral	1	1	1.99021
PD43745a	full	189939982	4	85909	190025891	DRD5	neutral	1	1	1.99021
PD43745a	full	92331396	X	63674017	156005413	SPANXB1	cn-LOH	1	0	1.99021
PD43745a	full	90047252	16	47541	90094793	PRRT2	neutral	1	1	1.99021
PD43746a	full	82979729	17	156162	83135891	TP53	neutral	1	1	1.99979
PD43746a	full	134789552	11	197291	134986843	HRAS	neutral	1	1	1.99979
PD43746a	full	137961046	9	214454	138175500	NOTCH1	neutral	1	1	1.99979
PD43746a	full	88820011	2	41509	88861520	MSH2	neutral	1	1	1.99979
PD43746a	full	82979729	17	156162	83135891	ZNF750	neutral	1	1	1.99979
PD43746a	full	170380979	6	203397	170584376	RREB1	neutral	1	1	1.99979
PD43746a	full	248848917	1	69511	248918428	NOTCH2	neutral	1	1	1.99979
PD43746a	full	87777354	14	19097559	106874913	AJUBA	neutral	1	1	1.99979
PD43746a	full	87777354	14	19097559	106874913	CHD8	neutral	1	1	1.99979
PD43746a	full	170380979	6	203397	170584376	LATS1	neutral	1	1	1.99979
PD43746a	full	82979729	17	156162	83135891	KANSL1	neutral	1	1	1.99979
PD43746a	full	197840931	3	197630	198038561	MLH1	neutral	1	1	1.99979
PD43746a	full	133167376	12	66973	133234349	KRAS	neutral	1	1	1.99979
PD43746a	full	248848917	1	69511	248918428	PTPN14	neutral	1	1	1.99979
PD43746a	full	88820011	2	41509	88861520	ZFP36L2	neutral	1	1	1.99979
PD43746a	full	88820011	2	41509	88861520	WBP1	neutral	1	1	1.99979
PD43746a	full	58291161	19	281360	58572521	ARHGAP35	neutral	1	1	1.99979
PD43746a	full	159040122	7	193222	159233344	AHR	neutral	1	1	1.99979
PD43746a	full	95299589	13	19026335	114325924	RB1	neutral	1	1	1.99979
PD43746a	full	58291161	19	281360	58572521	BICRA	neutral	1	1	1.99979
PD43746a	full	133167376	12	66973	133234349	MBD6	neutral	1	1	1.99979
PD43746a	full	189940078	4	85813	190025891	GAB1	neutral	1	1	1.99979
PD43746a	full	134789552	11	197291	134986843	TMEM86A	neutral	1	1	1.99979
PD43746a	full	87777354	14	19097559	106874913	MIDEAS	neutral	1	1	1.99979
PD43746a	full	189940078	4	85813	190025891	SGCB	neutral	1	1	1.99979
PD43746a	full	189940078	4	85813	190025891	DRD5	neutral	1	1	1.99979
PD43746a	full	155721220	X	284193	156005413	SPANXB1	neutral	1	1	1.99979
PD43746a	full	90047359	16	47541	90094900	PRRT2	neutral	1	1	1.99979
PD43747a	full	28176101	17	156162	28332263	TP53	neutral	1	1	2.00429
PD43747a	full	4277972	11	197291	4475263	HRAS	neutral	1	1	2.00429
PD43747a	full	39030710	9	99144790	138175500	NOTCH1	neutral	1	1	2.00429
PD43747a	full	62908630	2	31963069	94871699	MSH2	neutral	1	1	2.00429
PD43747a	full	13919642	17	69216249	83135891	ZNF750	cn-LOH	2	0	2.00429
PD43747a	full	32168431	6	203397	32371828	RREB1	neutral	1	1	2.00429
PD43747a	full	2183206	1	119385057	121568263	NOTCH2	gain	2	1	2.00429
PD43747a	full	87141511	14	19733402	106874913	AJUBA	neutral	1	1	2.00429
PD43747a	full	87141511	14	19733402	106874913	CHD8	neutral	1	1	2.00429
PD43747a	full	33792377	6	136791999	170584376	LATS1	neutral	1	1	2.00429
PD43747a	full	27325549	17	41757751	69083300	KANSL1	cn-LOH	2	0	2.00429
PD43747a	full	129353572	3	197630	129551202	MLH1	neutral	1	1	2.00429
PD43747a	full	52485787	12	66973	52552760	KRAS	neutral	1	1	2.00429
PD43747a	full	94714839	1	153149891	247864730	PTPN14	neutral	1	1	2.00429
PD43747a	full	62908630	2	31963069	94871699	ZFP36L2	neutral	1	1	2.00429
PD43747a	full	62908630	2	31963069	94871699	WBP1	neutral	1	1	2.00429
PD43747a	full	17379125	19	41193396	58572521	ARHGAP35	neutral	1	1	2.00429
PD43747a	full	80295196	7	193222	80488418	AHR	neutral	1	1	2.00429
PD43747a	full	27032229	13	24876958	51909187	RB1	neutral	1	1	2.00429
PD43747a	full	17379125	19	41193396	58572521	BICRA	neutral	1	1	2.00429
PD43747a	full	57293205	12	55716002	113009207	MBD6	neutral	1	1	2.00429
PD43747a	full	76512446	4	113513445	190025891	GAB1	neutral	1	1	2.00429
PD43747a	full	1113486	11	18029443	19142929	TMEM86A	neutral	1	1	2.00429
PD43747a	full	87141511	14	19733402	106874913	MIDEAS	neutral	1	1	2.00429
PD43747a	full	113088094	4	85813	113173907	SGCB	neutral	1	1	2.00429
PD43747a	full	113088094	4	85813	113173907	DRD5	neutral	1	1	2.00429
PD43747a	full	18844967	X	136679646	155524613	SPANXB1	cn-LOH	1	0	2.00429
PD43747a	full	46873623	16	28823218	75696841	PRRT2	neutral	1	1	2.00429
PD43749a	full	10041946	17	156162	10198108	TP53	neutral	1	1	1.98672
PD43749a	full	70750984	11	197291	70948275	HRAS	neutral	1	1	1.98672
PD43749a	full	75376109	9	62801194	138177303	NOTCH1	cn-LOH	2	0	1.98672
PD43749a	full	210657668	2	31346881	242004549	MSH2	neutral	1	1	1.98672
PD43749a	full	71206041	17	11929850	83135891	ZNF750	neutral	1	1	1.98672
PD43749a	full	170380979	6	203397	170584376	RREB1	neutral	1	1	1.98672
PD43749a	full	248091747	1	826681	248918428	NOTCH2	neutral	1	1	1.98672
PD43749a	full	87141629	14	19733284	106874913	AJUBA	neutral	1	1	1.98672
PD43749a	full	87141629	14	19733284	106874913	CHD8	neutral	1	1	1.98672
PD43749a	full	170380979	6	203397	170584376	LATS1	neutral	1	1	1.98672
PD43749a	full	71206041	17	11929850	83135891	KANSL1	neutral	1	1	1.98672
PD43749a	full	197719131	3	319663	198038794	MLH1	neutral	1	1	1.98672
PD43749a	full	126287652	12	6946697	133234349	KRAS	neutral	1	1	1.98672
PD43749a	full	248091747	1	826681	248918428	PTPN14	neutral	1	1	1.98672
PD43749a	full	210657668	2	31346881	242004549	ZFP36L2	neutral	1	1	1.98672
PD43749a	full	210657668	2	31346881	242004549	WBP1	neutral	1	1	1.98672
PD43749a	full	43047214	19	15525307	58572521	ARHGAP35	neutral	1	1	1.98672
PD43749a	full	159040122	7	193222	159233344	AHR	neutral	1	1	1.98672
PD43749a	full	95299624	13	19026300	114325924	RB1	neutral	1	1	1.98672
PD43749a	full	43047214	19	15525307	58572521	BICRA	neutral	1	1	1.98672
PD43749a	full	126287652	12	6946697	133234349	MBD6	neutral	1	1	1.98672
PD43749a	full	18400234	4	125489904	143890138	GAB1	neutral	1	1	1.98672
PD43749a	full	70750984	11	197291	70948275	TMEM86A	neutral	1	1	1.98672
PD43749a	full	87141629	14	19733284	106874913	MIDEAS	neutral	1	1	1.98672
PD43749a	full	125363789	4	85813	125449602	SGCB	neutral	1	1	1.98672
PD43749a	full	125363789	4	85813	125449602	DRD5	neutral	1	1	1.98672
PD43749a	full	152763119	X	2781927	155545046	SPANXB1	cn-LOH	1	0	1.98672
PD43749a	full	90047339	16	47541	90094880	PRRT2	neutral	1	1	1.98672
PD43751a	full	44207311	17	156162	44363473	TP53	neutral	1	1	2.04294
PD43751a	full	134789552	11	197291	134986843	HRAS	neutral	1	1	2.04294
PD43751a	full	137961046	9	214454	138175500	NOTCH1	gain	2	1	2.04294
PD43751a	full	241963040	2	41509	242004549	MSH2	neutral	1	1	2.04294
PD43751a	full	38763338	17	44372421	83135759	ZNF750	cn-LOH	2	0	2.04294
PD43751a	full	170380979	6	203397	170584376	RREB1	neutral	1	1	2.04294
PD43751a	full	248091747	1	826681	248918428	NOTCH2	neutral	1	1	2.04294
PD43751a	full	87777306	14	19097607	106874913	AJUBA	neutral	1	1	2.04294
PD43751a	full	87777306	14	19097607	106874913	CHD8	neutral	1	1	2.04294
PD43751a	full	170380979	6	203397	170584376	LATS1	neutral	1	1	2.04294
[truncated: 3,245 more rows]
