# Supplementary material for: The molecular cartography of malignant and benign sebaceous tumours
Source: Nat Commun. 2025 Dec 19;17:14. doi: 10.1038/s41467-025-66584-0 (PMC12764876; doi:10.1038/s41467-025-66584-0)
Supplement: Supplementary file 14 — Supplementary Data 10 [file 41467_2025_66584_MOESM14_ESM.xls]

## Sheet: Legend
Supplementary Data 10 – GISTIC2.0 – Focal deleted/amplified regions by subtype in sebaceous tumours.
Columns:
gistic_name: A name assigned to identify the region;
chrom: The affected chromosome;
start: Lowest numeric position of the reported focal region on the genomic reference sequence. Focal region start coordinate (GISTIC2.0);
end: Highest numeric genomic position of the reported focal region on the genomic reference sequence. Focal region end coordinate (GISTIC2.0);
residual.q.values: The q-value of the peak region after removing (peeling off) amplifications or deletions that overlap other, more significant peak regions in the same chromosome;
difficult_frac: Portion of peak overlap with Genome In A Bottle difficult regions;
peak_size: Size of the peak (deletion/gain) based on GISTIC2.0;
sample: Sample PDIDs;
gistic_call: Whether GISTIC2.0 call the wide peak region gain or loss;
match: Indicates whether a GISTIC2.0 CN call matches an ASCAT CN call in the wide peak region (Match/No_match);
fraction_overlap: Fraction of overlap between ASCAT and GISTIC2.0;
ascat_start: Lowest numeric position of the reported focal region on the genomic reference sequence. Focal region start coordinate (ASCAT);
ascat_end: Highest numeric genomic position of the reported focal region on the genomic reference sequence. Focal region end coordinate (ASCAT);
ascat_size: Size of the peak (deletion/gain) based on ASCAT;
ascat_agree: Number of samples where there is a concordance between ASCAT and GISTIC2.0;
ascat_disagree: Number of samples where there is a discordance between ASCAT and GISTIC2.0;
concordance: Percentage of concordance with ASCAT;
status: PASS/FAIL based on criteria (1. residual q-value < 0.1, 2. peak size >= 100,000bp, 3. concordance with ASCAT CN calls >= 0.75, 4. portion of peak overlap with Genome In A Bottle difficult regions <= 0.4);
cytoband: Related approximate cytoband (note: only one cytoband given, even if several are alterated);
OncoGenes: Genes defined as oncogenes by COSMIC Cancer Gene Census database;
TSGGenes: Genes defined as tumour suppressor genes by COSMIC Cancer Gene Census database;
OtherGenes: Other potential interesting genes (only specified for cytoband 13q14.13 in SC-O).
Sheets:
Peak_SA: GISTIC2.0 focal regions losses/gains for sebaceous adenomas;
Peak_SM: GISTIC2.0 focal regions losses/gains for sebaceomas;
Peak_SC-E: GISTIC2.0 focal regions losses/gains for extra-ocular sebaceous carcinomas;
Peak_SC-O: GISTIC2.0 focal regions losses/gains for peri-ocular sebaceous carcinomas.

## Sheet: Peak_SA
gistic_name	chrom	start	end	residual.q.values	difficult_frac	peak_size	sample	gistic_call	match	fraction_overlap	ascat_start	ascat_end	ascat_size	ascat_agree	ascat_disagree	concordance	status	cytoband	OncoGenes	TSGGenes
Amplification Peak 1	chr1	12739458	13126081	0.075127	0.736133	386623	PD43887n	gain	Match	0.974187	12725126	13116101	390976	5	0	1	FAIL	1p36.21	NA	NA
Amplification Peak 1	chr1	12739458	13126081	0.075127	0.736133	386623	PD43887o	gain	Match	0.932187	12755696	13116101	360406	5	0	1	FAIL	1p36.21	NA	NA
Amplification Peak 1	chr1	12739458	13126081	0.075127	0.736133	386623	PD43887t	gain	Match	0.974187	12651248	13116101	464854	5	0	1	FAIL	1p36.21	NA	NA
Amplification Peak 1	chr1	12739458	13126081	0.075127	0.736133	386623	PD43887v	gain	Match	0.974187	12721036	13116101	395066	5	0	1	FAIL	1p36.21	NA	NA
Amplification Peak 1	chr1	12739458	13126081	0.075127	0.736133	386623	PD43887z	gain	Match	0.974187	12725198	13116101	390904	5	0	1	FAIL	1p36.21	NA	NA
Amplification Peak 2	chr1	91725057	91972683	0.043393	0.0936008	247626	PD43910a	gain	Match	0.511362	91735070	91861696	126627	1	0	1	PASS	1p22.1	NA	NA
Amplification Peak 3	chr1	152294069	152313911	2.8538e-06	0.716863	19842	PD42484a	gain	Match	0.539233	152303212	152515434	212223	17	0	1	FAIL	1q21.3	NA	NA
Amplification Peak 3	chr1	152294069	152313911	2.8538e-06	0.716863	19842	PD42500a	gain	Match	1	152107513	153458959	1351447	17	0	1	FAIL	1q21.3	NA	NA
Amplification Peak 3	chr1	152294069	152313911	2.8538e-06	0.716863	19842	PD42562a	gain	Match	1	151707487	153459146	1751660	17	0	1	FAIL	1q21.3	NA	NA
Amplification Peak 3	chr1	152294069	152313911	2.8538e-06	0.716863	19842	PD43395a	gain	Match	1	152110481	153307100	1196620	17	0	1	FAIL	1q21.3	NA	NA
Amplification Peak 3	chr1	152294069	152313911	2.8538e-06	0.716863	19842	PD43398a	gain	Match	1	152220573	152313912	93340	17	0	1	FAIL	1q21.3	NA	NA
Amplification Peak 3	chr1	152294069	152313911	2.8538e-06	0.716863	19842	PD43862a	gain	Match	0.849972	152219687	152310934	91248	17	0	1	FAIL	1q21.3	NA	NA
Amplification Peak 3	chr1	152294069	152313911	2.8538e-06	0.716863	19842	PD43877c	gain	Match	1	152110759	153438149	1327391	17	0	1	FAIL	1q21.3	NA	NA
Amplification Peak 3	chr1	152294069	152313911	2.8538e-06	0.716863	19842	PD43887d	gain	Match	1	152219687	152600987	381301	17	0	1	FAIL	1q21.3	NA	NA
Amplification Peak 3	chr1	152294069	152313911	2.8538e-06	0.716863	19842	PD43887i	gain	Match	1	143880590	153032372	9151783	17	0	1	FAIL	1q21.3	NA	NA
Amplification Peak 3	chr1	152294069	152313911	2.8538e-06	0.716863	19842	PD43887j	gain	Match	1	143880590	153340595	9460006	17	0	1	FAIL	1q21.3	NA	NA
Amplification Peak 3	chr1	152294069	152313911	2.8538e-06	0.716863	19842	PD43887n	gain	Match	1	152219687	152600987	381301	17	0	1	FAIL	1q21.3	NA	NA
Amplification Peak 3	chr1	152294069	152313911	2.8538e-06	0.716863	19842	PD43887o	gain	Match	1	152219687	152600987	381301	17	0	1	FAIL	1q21.3	NA	NA
Amplification Peak 3	chr1	152294069	152313911	2.8538e-06	0.716863	19842	PD43887p	gain	Match	1	152219687	152600987	381301	17	0	1	FAIL	1q21.3	NA	NA
Amplification Peak 3	chr1	152294069	152313911	2.8538e-06	0.716863	19842	PD43887v	gain	Match	1	152219687	152314737	95051	17	0	1	FAIL	1q21.3	NA	NA
Amplification Peak 3	chr1	152294069	152313911	2.8538e-06	0.716863	19842	PD43887z	gain	Match	1	151662327	153459146	1796820	17	0	1	FAIL	1q21.3	NA	NA
Amplification Peak 3	chr1	152294069	152313911	2.8538e-06	0.716863	19842	PD43896a	gain	Match	1	152086985	153261803	1174819	17	0	1	FAIL	1q21.3	NA	NA
Amplification Peak 3	chr1	152294069	152313911	2.8538e-06	0.716863	19842	PD47239a	gain	Match	1	152220573	152357053	136481	17	0	1	FAIL	1q21.3	NA	NA
Amplification Peak 4	chr1	152570539	152607498	0.0010744	0.112287	36959	PD42500a	gain	Match	1	152107513	153458959	1351447	15	0	1	FAIL	1q21.3	NA	NA
Amplification Peak 4	chr1	152570539	152607498	0.0010744	0.112287	36959	PD42513a	gain	Match	1	152511643	153305157	793515	15	0	1	FAIL	1q21.3	NA	NA
Amplification Peak 4	chr1	152570539	152607498	0.0010744	0.112287	36959	PD42534a	gain	Match	1	152356959	152614009	257051	15	0	1	FAIL	1q21.3	NA	NA
Amplification Peak 4	chr1	152570539	152607498	0.0010744	0.112287	36959	PD42562a	gain	Match	1	151707487	153459146	1751660	15	0	1	FAIL	1q21.3	NA	NA
Amplification Peak 4	chr1	152570539	152607498	0.0010744	0.112287	36959	PD43395a	gain	Match	1	152110481	153307100	1196620	15	0	1	FAIL	1q21.3	NA	NA
Amplification Peak 4	chr1	152570539	152607498	0.0010744	0.112287	36959	PD43734a	gain	Match	0.750433	152579763	153261819	682057	15	0	1	FAIL	1q21.3	NA	NA
Amplification Peak 4	chr1	152570539	152607498	0.0010744	0.112287	36959	PD43877c	gain	Match	1	152110759	153438149	1327391	15	0	1	FAIL	1q21.3	NA	NA
Amplification Peak 4	chr1	152570539	152607498	0.0010744	0.112287	36959	PD43887d	gain	Match	0.823837	152219687	152600987	381301	15	0	1	FAIL	1q21.3	NA	NA
Amplification Peak 4	chr1	152570539	152607498	0.0010744	0.112287	36959	PD43887i	gain	Match	1	143880590	153032372	9151783	15	0	1	FAIL	1q21.3	NA	NA
Amplification Peak 4	chr1	152570539	152607498	0.0010744	0.112287	36959	PD43887j	gain	Match	1	143880590	153340595	9460006	15	0	1	FAIL	1q21.3	NA	NA
Amplification Peak 4	chr1	152570539	152607498	0.0010744	0.112287	36959	PD43887n	gain	Match	0.823837	152219687	152600987	381301	15	0	1	FAIL	1q21.3	NA	NA
Amplification Peak 4	chr1	152570539	152607498	0.0010744	0.112287	36959	PD43887o	gain	Match	0.823837	152219687	152600987	381301	15	0	1	FAIL	1q21.3	NA	NA
Amplification Peak 4	chr1	152570539	152607498	0.0010744	0.112287	36959	PD43887p	gain	Match	0.823837	152219687	152600987	381301	15	0	1	FAIL	1q21.3	NA	NA
Amplification Peak 4	chr1	152570539	152607498	0.0010744	0.112287	36959	PD43887z	gain	Match	1	151662327	153459146	1796820	15	0	1	FAIL	1q21.3	NA	NA
Amplification Peak 4	chr1	152570539	152607498	0.0010744	0.112287	36959	PD43896a	gain	Match	1	152086985	153261803	1174819	15	0	1	FAIL	1q21.3	NA	NA
Amplification Peak 5	chr1	153452002	153459145	2.2981e-06	1	7143	PD42500a	gain	Match	0.973964	152107513	153458959	1351447	8	1	0.888889	FAIL	1q21.3	NA	NA
Amplification Peak 5	chr1	153452002	153459145	2.2981e-06	1	7143	PD42536a	gain	Match	1	153438227	153534700	96474	8	1	0.888889	FAIL	1q21.3	NA	NA
Amplification Peak 5	chr1	153452002	153459145	2.2981e-06	1	7143	PD42562a	gain	Match	1	151707487	153459146	1751660	8	1	0.888889	FAIL	1q21.3	NA	NA
Amplification Peak 5	chr1	153452002	153459145	2.2981e-06	1	7143	PD43878d	gain	Match	1	153261221	153534700	273480	8	1	0.888889	FAIL	1q21.3	NA	NA
Amplification Peak 5	chr1	153452002	153459145	2.2981e-06	1	7143	PD43887i	gain	Match	1	153032377	153534700	502324	8	1	0.888889	FAIL	1q21.3	NA	NA
Amplification Peak 5	chr1	153452002	153459145	2.2981e-06	1	7143	PD43887j	gain	Match	1	153341637	153534700	193064	8	1	0.888889	FAIL	1q21.3	NA	NA
Amplification Peak 5	chr1	153452002	153459145	2.2981e-06	1	7143	PD43887k	gain	No_match	No_match	No_match	No_match	No_match	8	1	0.888889	FAIL	1q21.3	NA	NA
Amplification Peak 5	chr1	153452002	153459145	2.2981e-06	1	7143	PD43887u	gain	Match	0.964026	153374575	153458888	84314	8	1	0.888889	FAIL	1q21.3	NA	NA
Amplification Peak 5	chr1	153452002	153459145	2.2981e-06	1	7143	PD43887z	gain	Match	1	151662327	153459146	1796820	8	1	0.888889	FAIL	1q21.3	NA	NA
Amplification Peak 6	chr1	206961575	207061875	0.07917	0.0855533	100300	PD43887k	gain	Match	1	206909790	207061876	152087	2	0	1	PASS	1q32.1	NA	NA
Amplification Peak 6	chr1	206961575	207061875	0.07917	0.0855533	100300	PD43910a	gain	Match	0.843361	206970270	207054859	84590	2	0	1	PASS	1q32.1	NA	NA
Amplification Peak 7	chr2	62213500	63269199	0.10599	0.156166	1055699	PD43910a	gain	Match	0.636704	62502518	63174685	672168	1	0	1	FAIL	2p15	NA	NA
Amplification Peak 8	chr2	88860767	88860861	1.7907e-05	0	94	PD42536a	gain	Match	1	88860519	88861407	889	6	0	1	FAIL	2p11.2	NA	ACVR2A,BARD1,CASP8,DNMT3A,EPAS1,ERBB4,ERCC3,MSH6,MSH2,NFE2L2,RANBP2,CUL3,LRP1B,ASXL2,TMEM127,FBXO11
Amplification Peak 8	chr2	88860767	88860861	1.7907e-05	0	94	PD43887j	gain	Match	0.589474	88857435	88860822	3388	6	0	1	FAIL	2p11.2	NA	ACVR2A,BARD1,CASP8,DNMT3A,EPAS1,ERBB4,ERCC3,MSH6,MSH2,NFE2L2,RANBP2,CUL3,LRP1B,ASXL2,TMEM127,FBXO11
Amplification Peak 8	chr2	88860767	88860861	1.7907e-05	0	94	PD43887n	gain	Match	1	88692084	88861407	169324	6	0	1	FAIL	2p11.2	NA	ACVR2A,BARD1,CASP8,DNMT3A,EPAS1,ERBB4,ERCC3,MSH6,MSH2,NFE2L2,RANBP2,CUL3,LRP1B,ASXL2,TMEM127,FBXO11
Amplification Peak 8	chr2	88860767	88860861	1.7907e-05	0	94	PD43887t	gain	Match	1	88860450	88861018	569	6	0	1	FAIL	2p11.2	NA	ACVR2A,BARD1,CASP8,DNMT3A,EPAS1,ERBB4,ERCC3,MSH6,MSH2,NFE2L2,RANBP2,CUL3,LRP1B,ASXL2,TMEM127,FBXO11
Amplification Peak 8	chr2	88860767	88860861	1.7907e-05	0	94	PD43887u	gain	Match	1	88860766	88861359	594	6	0	1	FAIL	2p11.2	NA	ACVR2A,BARD1,CASP8,DNMT3A,EPAS1,ERBB4,ERCC3,MSH6,MSH2,NFE2L2,RANBP2,CUL3,LRP1B,ASXL2,TMEM127,FBXO11
Amplification Peak 8	chr2	88860767	88860861	1.7907e-05	0	94	PD43908c	gain	Match	0.505263	88860814	88861030	217	6	0	1	FAIL	2p11.2	NA	ACVR2A,BARD1,CASP8,DNMT3A,EPAS1,ERBB4,ERCC3,MSH6,MSH2,NFE2L2,RANBP2,CUL3,LRP1B,ASXL2,TMEM127,FBXO11
Amplification Peak 9	chr2	88861436	88861825	0.012518	0	389	PD42500a	gain	Match	1	88861132	91739459	2878328	5	0	1	FAIL	2p11.2	NA	ACVR2A,BARD1,CASP8,DNMT3A,EPAS1,ERBB4,ERCC3,MSH6,MSH2,NFE2L2,RANBP2,CUL3,LRP1B,ASXL2,TMEM127,FBXO11
Amplification Peak 9	chr2	88861436	88861825	0.012518	0	389	PD43862a	gain	Match	1	88861410	88897653	36244	5	0	1	FAIL	2p11.2	NA	ACVR2A,BARD1,CASP8,DNMT3A,EPAS1,ERBB4,ERCC3,MSH6,MSH2,NFE2L2,RANBP2,CUL3,LRP1B,ASXL2,TMEM127,FBXO11
Amplification Peak 9	chr2	88861436	88861825	0.012518	0	389	PD43877c	gain	Match	0.974359	88861181	88861815	635	5	0	1	FAIL	2p11.2	NA	ACVR2A,BARD1,CASP8,DNMT3A,EPAS1,ERBB4,ERCC3,MSH6,MSH2,NFE2L2,RANBP2,CUL3,LRP1B,ASXL2,TMEM127,FBXO11
Amplification Peak 9	chr2	88861436	88861825	0.012518	0	389	PD43887n	gain	Match	1	88861410	95110016	6248607	5	0	1	FAIL	2p11.2	NA	ACVR2A,BARD1,CASP8,DNMT3A,EPAS1,ERBB4,ERCC3,MSH6,MSH2,NFE2L2,RANBP2,CUL3,LRP1B,ASXL2,TMEM127,FBXO11
Amplification Peak 9	chr2	88861436	88861825	0.012518	0	389	PD43890a	gain	Match	0.253846	88861727	88886129	24403	5	0	1	FAIL	2p11.2	NA	ACVR2A,BARD1,CASP8,DNMT3A,EPAS1,ERBB4,ERCC3,MSH6,MSH2,NFE2L2,RANBP2,CUL3,LRP1B,ASXL2,TMEM127,FBXO11
Amplification Peak 10	chr2	113021040	113139638	0.12385	0.0868564	118598	PD43887i	gain	Match	0.832182	113031063	113129758	98696	2	0	1	FAIL	2q14.1	NA	NA
Amplification Peak 10	chr2	113021040	113139638	0.12385	0.0868564	118598	PD43887k	gain	Match	1	112831217	113890394	1059178	2	0	1	FAIL	2q14.1	NA	NA
Amplification Peak 11	chr2	130720736	130772566	0.14409	0.19508	51830	PD43395a	gain	Match	0.817175	130598658	130763090	164433	3	0	1	FAIL	2q21.1	NA	NA
Amplification Peak 11	chr2	130720736	130772566	0.14409	0.19508	51830	PD43887v	gain	Match	0.818448	130730146	130915743	185598	3	0	1	FAIL	2q21.1	NA	NA
Amplification Peak 11	chr2	130720736	130772566	0.14409	0.19508	51830	PD43887z	gain	Match	1	130598658	130915743	317086	3	0	1	FAIL	2q21.1	NA	NA
Amplification Peak 12	chr2	233663555	233691089	7.2494e-05	0.167793	27534	PD42476a	gain	Match	0.681678	233618418	233682324	63907	7	2	0.777778	FAIL	2q37.1	NA	NA
Amplification Peak 12	chr2	233663555	233691089	7.2494e-05	0.167793	27534	PD42508a	gain	Match	1	233561168	233796169	235002	7	2	0.777778	FAIL	2q37.1	NA	NA
Amplification Peak 12	chr2	233663555	233691089	7.2494e-05	0.167793	27534	PD43395a	gain	Match	1	233556972	233800257	243286	7	2	0.777778	FAIL	2q37.1	NA	NA
Amplification Peak 12	chr2	233663555	233691089	7.2494e-05	0.167793	27534	PD43734a	gain	Match	1	233617620	233795572	177953	7	2	0.777778	FAIL	2q37.1	NA	NA
Amplification Peak 12	chr2	233663555	233691089	7.2494e-05	0.167793	27534	PD43877c	gain	Match	1	233556926	233794498	237573	7	2	0.777778	FAIL	2q37.1	NA	NA
Amplification Peak 12	chr2	233663555	233691089	7.2494e-05	0.167793	27534	PD43887j	gain	Match	1	233636648	233768226	131579	7	2	0.777778	FAIL	2q37.1	NA	NA
Amplification Peak 12	chr2	233663555	233691089	7.2494e-05	0.167793	27534	PD43887k	gain	Match	0.336227	233681832	233767133	85302	7	2	0.777778	FAIL	2q37.1	NA	NA
Amplification Peak 12	chr2	233663555	233691089	7.2494e-05	0.167793	27534	PD43887n	gain	No_match	No_match	No_match	No_match	No_match	7	2	0.777778	FAIL	2q37.1	NA	NA
Amplification Peak 12	chr2	233663555	233691089	7.2494e-05	0.167793	27534	PD43887o	gain	No_match	No_match	No_match	No_match	No_match	7	2	0.777778	FAIL	2q37.1	NA	NA
Amplification Peak 13	chr3	4219450	4316791	0.022312	0.160436	97341	PD43881a	gain	Match	0.96991	3095392	4313862	1218471	2	0	1	FAIL	3p26.1	NA	NA
Amplification Peak 13	chr3	4219450	4316791	0.022312	0.160436	97341	PD43910a	gain	Match	0.8969	4229486	4316792	87307	2	0	1	FAIL	3p26.1	NA	NA
Amplification Peak 14	chr3	38704149	38950314	0.17214	0.0987915	246165	PD43887n	gain	Match	0.959251	38714180	38950315	236136	3	0	1	FAIL	3p22.2	NA	NA
Amplification Peak 14	chr3	38704149	38950314	0.17214	0.0987915	246165	PD43887v	gain	Match	0.959251	38714180	38950315	236136	3	0	1	FAIL	3p22.2	NA	NA
Amplification Peak 14	chr3	38704149	38950314	0.17214	0.0987915	246165	PD43887z	gain	Match	0.944745	38714180	38946743	232564	3	0	1	FAIL	3p22.2	NA	NA
Amplification Peak 15	chr3	46011848	46418564	0.16407	0.115865	406716	PD43887j	gain	Match	1	45946488	46447445	500958	2	0	1	FAIL	3p21.31	NA	NA
Amplification Peak 15	chr3	46011848	46418564	0.16407	0.115865	406716	PD43908c	gain	Match	0.95282	46021279	46408806	387528	2	0	1	FAIL	3p21.31	NA	NA
Amplification Peak 16	chr3	113009855	113314021	0.117	0.120855	304166	PD43910a	gain	Match	0.26542	113216224	113296955	80732	1	0	1	FAIL	3q13.2	NA	NA
Amplification Peak 17	chr4	1378116	1704637	0.15668	0.454351	326521	PD42490a	gain	Match	0.942629	1386013	1693801	307789	2	3	0.4	FAIL	4p16.3	NA	NA
Amplification Peak 17	chr4	1378116	1704637	0.15668	0.454351	326521	PD42490c	gain	Match	0.916205	1394641	1693801	299161	2	3	0.4	FAIL	4p16.3	NA	NA
Amplification Peak 17	chr4	1378116	1704637	0.15668	0.454351	326521	PD43887n	gain	No_match	No_match	No_match	No_match	No_match	2	3	0.4	FAIL	4p16.3	NA	NA
Amplification Peak 17	chr4	1378116	1704637	0.15668	0.454351	326521	PD43887o	gain	No_match	No_match	No_match	No_match	No_match	2	3	0.4	FAIL	4p16.3	NA	NA
Amplification Peak 17	chr4	1378116	1704637	0.15668	0.454351	326521	PD43887z	gain	No_match	No_match	No_match	No_match	No_match	2	3	0.4	FAIL	4p16.3	NA	NA
Amplification Peak 18	chr4	30721466	30985101	1.6986e-05	0.14261	263635	PD43887h	gain	Match	1	30220754	36128507	5907754	5	0	1	PASS	4p15.1	NA	NA
Amplification Peak 18	chr4	30721466	30985101	1.6986e-05	0.14261	263635	PD43887i	gain	Match	0.991716	30723650	36128507	5404858	5	0	1	PASS	4p15.1	NA	NA
Amplification Peak 18	chr4	30721466	30985101	1.6986e-05	0.14261	263635	PD43887j	gain	Match	1	30721336	36128507	5407172	5	0	1	PASS	4p15.1	NA	NA
Amplification Peak 18	chr4	30721466	30985101	1.6986e-05	0.14261	263635	PD43887k	gain	Match	1	30479396	36128507	5649112	5	0	1	PASS	4p15.1	NA	NA
Amplification Peak 18	chr4	30721466	30985101	1.6986e-05	0.14261	263635	PD43910a	gain	Match	0.754169	30721465	30920291	198827	5	0	1	PASS	4p15.1	NA	NA
Amplification Peak 19	chr4	1	190214555	0.23651	0.19046	190214554	PD43887i	gain	No_match	No_match	No_match	No_match	No_match	0	3	0	FAIL	4q13.3	FGFR3,KDR,KIT,PDGFRA,RAP1GDS1,TEC,LEF1	NA
Amplification Peak 19	chr4	1	190214555	0.23651	0.19046	190214554	PD43887j	gain	No_match	No_match	No_match	No_match	No_match	0	3	0	FAIL	4q13.3	FGFR3,KDR,KIT,PDGFRA,RAP1GDS1,TEC,LEF1	NA
Amplification Peak 19	chr4	1	190214555	0.23651	0.19046	190214554	PD43887k	gain	No_match	No_match	No_match	No_match	No_match	0	3	0	FAIL	4q13.3	FGFR3,KDR,KIT,PDGFRA,RAP1GDS1,TEC,LEF1	NA
Amplification Peak 20	chr5	334187	491311	0.117	0.358628	157124	PD42536a	gain	Match	1	140359	24498506	24358148	2	2	0.5	FAIL	5p15.33	NA	NA
Amplification Peak 20	chr5	334187	491311	0.117	0.358628	157124	PD43887i	gain	Match	0.866151	343911	480004	136094	2	2	0.5	FAIL	5p15.33	NA	NA
Amplification Peak 20	chr5	334187	491311	0.117	0.358628	157124	PD43887o	gain	No_match	No_match	No_match	No_match	No_match	2	2	0.5	FAIL	5p15.33	NA	NA
Amplification Peak 20	chr5	334187	491311	0.117	0.358628	157124	PD43887t	gain	No_match	No_match	No_match	No_match	No_match	2	2	0.5	FAIL	5p15.33	NA	NA
Amplification Peak 21	chr5	140802073	140857671	4.7494e-10	0.384492	55598	PD42171a	gain	Match	1	140786647	140883696	97050	16	0	1	FAIL	5q31.3	NA	NA
Amplification Peak 21	chr5	140802073	140857671	4.7494e-10	0.384492	55598	PD42476a	gain	Match	1	140788503	141477262	688760	16	0	1	FAIL	5q31.3	NA	NA
Amplification Peak 21	chr5	140802073	140857671	4.7494e-10	0.384492	55598	PD42489a	gain	Match	0.879045	140808798	140875993	67196	16	0	1	FAIL	5q31.3	NA	NA
Amplification Peak 21	chr5	140802073	140857671	4.7494e-10	0.384492	55598	PD42490a	gain	Match	1	140705696	140875781	170086	16	0	1	FAIL	5q31.3	NA	NA
Amplification Peak 21	chr5	140802073	140857671	4.7494e-10	0.384492	55598	PD42500a	gain	Match	0.837065	140786647	140848612	61966	16	0	1	FAIL	5q31.3	NA	NA
Amplification Peak 21	chr5	140802073	140857671	4.7494e-10	0.384492	55598	PD42545a	gain	Match	0.837065	140787935	140848612	60678	16	0	1	FAIL	5q31.3	NA	NA
Amplification Peak 21	chr5	140802073	140857671	4.7494e-10	0.384492	55598	PD42556a	gain	Match	1	140705696	140884621	178926	16	0	1	FAIL	5q31.3	NA	NA
Amplification Peak 21	chr5	140802073	140857671	4.7494e-10	0.384492	55598	PD42562a	gain	Match	1	140700947	141433033	732087	16	0	1	FAIL	5q31.3	NA	NA
Amplification Peak 21	chr5	140802073	140857671	4.7494e-10	0.384492	55598	PD43862a	gain	Match	1	140786647	141094964	308318	16	0	1	FAIL	5q31.3	NA	NA
Amplification Peak 21	chr5	140802073	140857671	4.7494e-10	0.384492	55598	PD43887n	gain	Match	1	140788503	141433172	644670	16	0	1	FAIL	5q31.3	NA	NA
Amplification Peak 21	chr5	140802073	140857671	4.7494e-10	0.384492	55598	PD43887o	gain	Match	1	140788503	141433172	644670	16	0	1	FAIL	5q31.3	NA	NA
Amplification Peak 21	chr5	140802073	140857671	4.7494e-10	0.384492	55598	PD43887p	gain	Match	1	140788503	141246998	458496	16	0	1	FAIL	5q31.3	NA	NA
Amplification Peak 21	chr5	140802073	140857671	4.7494e-10	0.384492	55598	PD43887v	gain	Match	1	140788503	141209662	421160	16	0	1	FAIL	5q31.3	NA	NA
Amplification Peak 21	chr5	140802073	140857671	4.7494e-10	0.384492	55598	PD43887z	gain	Match	1	140788503	141433172	644670	16	0	1	FAIL	5q31.3	NA	NA
Amplification Peak 21	chr5	140802073	140857671	4.7494e-10	0.384492	55598	PD43895a	gain	Match	1	140700875	141183598	482724	16	0	1	FAIL	5q31.3	NA	NA
Amplification Peak 21	chr5	140802073	140857671	4.7494e-10	0.384492	55598	PD47202a	gain	Match	1	140786647	141303456	516810	16	0	1	FAIL	5q31.3	NA	NA
Amplification Peak 22	chr5	148123797	148137198	0.075347	0.0759645	13401	PD43734a	gain	Match	0.758618	148064026	148133963	69938	3	1	0.75	FAIL	5q32	NA	NA
Amplification Peak 22	chr5	148123797	148137198	0.075347	0.0759645	13401	PD43887i	gain	Match	0.978287	147906491	148136907	230417	3	1	0.75	FAIL	5q32	NA	NA
Amplification Peak 22	chr5	148123797	148137198	0.075347	0.0759645	13401	PD43887j	gain	Match	1	147882162	148215020	332859	3	1	0.75	FAIL	5q32	NA	NA
Amplification Peak 22	chr5	148123797	148137198	0.075347	0.0759645	13401	PD43887k	gain	No_match	No_match	No_match	No_match	No_match	3	1	0.75	FAIL	5q32	NA	NA
Amplification Peak 23	chr5	181115068	181195614	0.0019756	0.214474	80546	PD42508a	gain	Match	1	180899326	181260211	360886	9	0	1	FAIL	5q35.3	NA	NA
Amplification Peak 23	chr5	181115068	181195614	0.0019756	0.214474	80546	PD42513a	gain	Match	1	180739074	181260211	521138	9	0	1	FAIL	5q35.3	NA	NA
Amplification Peak 23	chr5	181115068	181195614	0.0019756	0.214474	80546	PD42534a	gain	Match	1	180629986	181195615	565630	9	0	1	FAIL	5q35.3	NA	NA
Amplification Peak 23	chr5	181115068	181195614	0.0019756	0.214474	80546	PD43887h	gain	Match	1	178119989	181260906	3140918	9	0	1	FAIL	5q35.3	NA	NA
Amplification Peak 23	chr5	181115068	181195614	0.0019756	0.214474	80546	PD43887j	gain	Match	1	178119779	181260906	3141128	9	0	1	FAIL	5q35.3	NA	NA
Amplification Peak 23	chr5	181115068	181195614	0.0019756	0.214474	80546	PD43887k	gain	Match	1	180851142	181195615	344474	9	0	1	FAIL	5q35.3	NA	NA
Amplification Peak 23	chr5	181115068	181195614	0.0019756	0.214474	80546	PD43896a	gain	Match	0.507939	181059578	181155980	96403	9	0	1	FAIL	5q35.3	NA	NA
Amplification Peak 23	chr5	181115068	181195614	0.0019756	0.214474	80546	PD43908c	gain	Match	0.884353	181124383	181260906	136524	9	0	1	FAIL	5q35.3	NA	NA
Amplification Peak 23	chr5	181115068	181195614	0.0019756	0.214474	80546	PD43910a	gain	Match	1	178186167	181260906	3074740	9	0	1	FAIL	5q35.3	NA	NA
Amplification Peak 24	chr6	26017811	26285638	0.00062787	0.115276	267827	PD42521a	gain	Match	1	25966791	26365367	398577	4	0	1	PASS	6p22.2	HIST1H3B	NA
Amplification Peak 24	chr6	26017811	26285638	0.00062787	0.115276	267827	PD43887j	gain	Match	1	25969275	26365451	396177	4	0	1	PASS	6p22.2	HIST1H3B	NA
Amplification Peak 24	chr6	26017811	26285638	0.00062787	0.115276	267827	PD43908c	gain	Match	0.989669	26020471	26285531	265061	4	0	1	PASS	6p22.2	HIST1H3B	NA
Amplification Peak 24	chr6	26017811	26285638	0.00062787	0.115276	267827	PD43910a	gain	Match	0.999559	25925933	26285520	359588	4	0	1	PASS	6p22.2	HIST1H3B	NA
Amplification Peak 25	chr6	30977197	31030046	3.5361e-07	0.252266	52849	PD42489a	gain	Match	0.926868	30941030	31026181	85152	5	0	1	FAIL	6p21.33	NA	NA
Amplification Peak 25	chr6	30977197	31030046	3.5361e-07	0.252266	52849	PD43395a	gain	Match	1	30923094	31034983	111890	5	0	1	FAIL	6p21.33	NA	NA
Amplification Peak 25	chr6	30977197	31030046	3.5361e-07	0.252266	52849	PD43862a	gain	Match	1	30931794	31032366	100573	5	0	1	FAIL	6p21.33	NA	NA
Amplification Peak 25	chr6	30977197	31030046	3.5361e-07	0.252266	52849	PD43877c	gain	Match	1	30931800	31034769	102970	5	0	1	FAIL	6p21.33	NA	NA
Amplification Peak 25	chr6	30977197	31030046	3.5361e-07	0.252266	52849	PD47239a	gain	Match	0.826377	30986373	31030047	43675	5	0	1	FAIL	6p21.33	NA	NA
Amplification Peak 26	chr6	33785322	34049547	0.15074	0.100002	264225	PD43887n	gain	Match	0.927944	33795477	34040663	245187	2	0	1	FAIL	6p21.31	NA	NA
Amplification Peak 26	chr6	33785322	34049547	0.15074	0.100002	264225	PD43887o	gain	Match	0.927944	33795477	34040663	245187	2	0	1	FAIL	6p21.31	NA	NA
Amplification Peak 27	chr6	117311150	117370328	0.089357	0.121143	59178	PD43395a	gain	Match	0.830548	116765080	117360300	595221	3	0	1	FAIL	6q22.1	ROS1	NA
Amplification Peak 27	chr6	117311150	117370328	0.089357	0.121143	59178	PD43895a	gain	Match	1	117311149	118277423	966275	3	0	1	FAIL	6q22.1	ROS1	NA
Amplification Peak 27	chr6	117311150	117370328	0.089357	0.121143	59178	PD43908e	gain	Match	0.852938	117319853	117578909	259057	3	0	1	FAIL	6q22.1	ROS1	NA
Amplification Peak 28	chr6	132728727	132781475	0.0087076	0.123967	52748	PD42536a	gain	Match	1	132694132	132798547	104416	6	0	1	FAIL	6q23.2	NA	NA
Amplification Peak 28	chr6	132728727	132781475	0.0087076	0.123967	52748	PD43878d	gain	Match	1	132645068	133483190	838123	6	0	1	FAIL	6q23.2	NA	NA
Amplification Peak 28	chr6	132728727	132781475	0.0087076	0.123967	52748	PD43887i	gain	Match	1	132726859	132798425	71567	6	0	1	FAIL	6q23.2	NA	NA
Amplification Peak 28	chr6	132728727	132781475	0.0087076	0.123967	52748	PD43887j	gain	Match	1	132728726	132798425	69700	6	0	1	FAIL	6q23.2	NA	NA
Amplification Peak 28	chr6	132728727	132781475	0.0087076	0.123967	52748	PD43887k	gain	Match	0.997972	132728834	132798425	69592	6	0	1	FAIL	6q23.2	NA	NA
Amplification Peak 28	chr6	132728727	132781475	0.0087076	0.123967	52748	PD43890a	gain	Match	0.826158	132589346	132772305	182960	6	0	1	FAIL	6q23.2	NA	NA
Amplification Peak 29	chr7	1559298	5428301	0.23651	0.261082	3869003	PD43887n	gain	No_match	No_match	No_match	No_match	No_match	0	3	0	FAIL	7p22.1	CARD11	NA
Amplification Peak 29	chr7	1559298	5428301	0.23651	0.261082	3869003	PD43887o	gain	No_match	No_match	No_match	No_match	No_match	0	3	0	FAIL	7p22.1	CARD11	NA
Amplification Peak 29	chr7	1559298	5428301	0.23651	0.261082	3869003	PD43887t	gain	No_match	No_match	No_match	No_match	No_match	0	3	0	FAIL	7p22.1	CARD11	NA
Amplification Peak 30	chr7	26730091	27184955	0.081265	0.191103	454864	PD43887j	gain	Match	0.999758	26183811	27184845	1001035	2	0	1	PASS	7p15.2	HOXA9,HOXA11	NA
Amplification Peak 30	chr7	26730091	27184955	0.081265	0.191103	454864	PD43908c	gain	Match	0.705014	26864270	27184956	320687	2	0	1	PASS	7p15.2	HOXA9,HOXA11	NA
Amplification Peak 31	chr7	100768077	100784726	0.22188	0.229023	16649	PD42534a	gain	Match	0.436156	100751806	100775338	23533	5	4	0.555556	FAIL	7q22.1	NA	NA
Amplification Peak 31	chr7	100768077	100784726	0.22188	0.229023	16649	PD42545a	gain	No_match	No_match	No_match	No_match	No_match	5	4	0.555556	FAIL	7q22.1	NA	NA
Amplification Peak 31	chr7	100768077	100784726	0.22188	0.229023	16649	PD43395a	gain	Match	1	100736522	100820350	83829	5	4	0.555556	FAIL	7q22.1	NA	NA
Amplification Peak 31	chr7	100768077	100784726	0.22188	0.229023	16649	PD43877c	gain	No_match	No_match	No_match	No_match	No_match	5	4	0.555556	FAIL	7q22.1	NA	NA
Amplification Peak 31	chr7	100768077	100784726	0.22188	0.229023	16649	PD43887n	gain	Match	0.348468	100722010	100773878	51869	5	4	0.555556	FAIL	7q22.1	NA	NA
Amplification Peak 31	chr7	100768077	100784726	0.22188	0.229023	16649	PD43887o	gain	Match	0.563904	100775338	100794252	18915	5	4	0.555556	FAIL	7q22.1	NA	NA
Amplification Peak 31	chr7	100768077	100784726	0.22188	0.229023	16649	PD43887v	gain	No_match	No_match	No_match	No_match	No_match	5	4	0.555556	FAIL	7q22.1	NA	NA
Amplification Peak 31	chr7	100768077	100784726	0.22188	0.229023	16649	PD43896a	gain	Match	1	100751806	100791968	40163	5	4	0.555556	FAIL	7q22.1	NA	NA
Amplification Peak 31	chr7	100768077	100784726	0.22188	0.229023	16649	PD45523a	gain	No_match	No_match	No_match	No_match	No_match	5	4	0.555556	FAIL	7q22.1	NA	NA
Amplification Peak 32	chr7	101032232	101038171	8.2872e-24	1	5939	PD42485c	gain	Match	1	100951877	101043851	91975	14	0	1	FAIL	7q22.1	NA	NA
Amplification Peak 32	chr7	101032232	101038171	8.2872e-24	1	5939	PD42489a	gain	Match	1	100952551	101043736	91186	14	0	1	FAIL	7q22.1	NA	NA
Amplification Peak 32	chr7	101032232	101038171	8.2872e-24	1	5939	PD42500a	gain	Match	0.686364	100960786	101036308	75523	14	0	1	FAIL	7q22.1	NA	NA
Amplification Peak 32	chr7	101032232	101038171	8.2872e-24	1	5939	PD42513a	gain	Match	1	100952551	101043851	91301	14	0	1	FAIL	7q22.1	NA	NA
Amplification Peak 32	chr7	101032232	101038171	8.2872e-24	1	5939	PD42545a	gain	Match	1	100958998	101043851	84854	14	0	1	FAIL	7q22.1	NA	NA
Amplification Peak 32	chr7	101032232	101038171	8.2872e-24	1	5939	PD43395a	gain	Match	1	101017732	101043826	26095	14	0	1	FAIL	7q22.1	NA	NA
Amplification Peak 32	chr7	101032232	101038171	8.2872e-24	1	5939	PD43862a	gain	Match	1	101032086	101043496	11411	14	0	1	FAIL	7q22.1	NA	NA
Amplification Peak 32	chr7	101032232	101038171	8.2872e-24	1	5939	PD43877c	gain	Match	1	101032231	101043851	11621	14	0	1	FAIL	7q22.1	NA	NA
Amplification Peak 32	chr7	101032232	101038171	8.2872e-24	1	5939	PD43887n	gain	Match	1	100952551	101050568	98018	14	0	1	FAIL	7q22.1	NA	NA
Amplification Peak 32	chr7	101032232	101038171	8.2872e-24	1	5939	PD43887o	gain	Match	1	100952551	101050500	97950	14	0	1	FAIL	7q22.1	NA	NA
Amplification Peak 32	chr7	101032232	101038171	8.2872e-24	1	5939	PD43887z	gain	Match	1	100952551	101051552	99002	14	0	1	FAIL	7q22.1	NA	NA
Amplification Peak 32	chr7	101032232	101038171	8.2872e-24	1	5939	PD43896a	gain	Match	0.644444	101034344	101043826	9483	14	0	1	FAIL	7q22.1	NA	NA
Amplification Peak 32	chr7	101032232	101038171	8.2872e-24	1	5939	PD45523a	gain	Match	0.686364	100960786	101036308	75523	14	0	1	FAIL	7q22.1	NA	NA
Amplification Peak 32	chr7	101032232	101038171	8.2872e-24	1	5939	PD47239a	gain	Match	0.686364	101032086	101036308	4223	14	0	1	FAIL	7q22.1	NA	NA
Amplification Peak 33	chr7	142802314	142812760	0.025205	0.0160827	10446	PD43878d	gain	Match	0.986886	142802451	143052847	250397	5	0	1	FAIL	7q34	NA	NA
Amplification Peak 33	chr7	142802314	142812760	0.025205	0.0160827	10446	PD43887h	gain	Match	1	142802019	142961527	159509	5	0	1	FAIL	7q34	NA	NA
Amplification Peak 33	chr7	142802314	142812760	0.025205	0.0160827	10446	PD43887i	gain	Match	1	142802019	143286953	484935	5	0	1	FAIL	7q34	NA	NA
Amplification Peak 33	chr7	142802314	142812760	0.025205	0.0160827	10446	PD43887k	gain	Match	1	142802019	143286953	484935	5	0	1	FAIL	7q34	NA	NA
Amplification Peak 33	chr7	142802314	142812760	0.025205	0.0160827	10446	PD43894a	gain	Match	0.988992	142797052	142812645	15594	5	0	1	FAIL	7q34	NA	NA
Amplification Peak 34	chr7	142858142	142970964	0.22188	0.1031	112822	PD43878d	gain	Match	1	142802451	143052847	250397	5	0	1	FAIL	7q34	NA	NA
Amplification Peak 34	chr7	142858142	142970964	0.22188	0.1031	112822	PD43887h	gain	Match	0.916356	142802019	142961527	159509	5	0	1	FAIL	7q34	NA	NA
Amplification Peak 34	chr7	142858142	142970964	0.22188	0.1031	112822	PD43887i	gain	Match	1	142802019	143286953	484935	5	0	1	FAIL	7q34	NA	NA
Amplification Peak 34	chr7	142858142	142970964	0.22188	0.1031	112822	PD43887k	gain	Match	1	142802019	143286953	484935	5	0	1	FAIL	7q34	NA	NA
Amplification Peak 34	chr7	142858142	142970964	0.22188	0.1031	112822	PD43910a	gain	Match	0.917038	142867502	143053258	185757	5	0	1	FAIL	7q34	NA	NA
Amplification Peak 35	chr8	10616576	10797430	0.14554	0.136342	180854	PD42534a	gain	Match	0.824992	10616575	10765779	149205	4	0	1	FAIL	8p23.1	NA	NA
Amplification Peak 35	chr8	10616576	10797430	0.14554	0.136342	180854	PD43877c	gain	Match	1	10538670	11564671	1026002	4	0	1	FAIL	8p23.1	NA	NA
Amplification Peak 35	chr8	10616576	10797430	0.14554	0.136342	180854	PD43896a	gain	Match	0.96474	10622953	11284929	661977	4	0	1	FAIL	8p23.1	NA	NA
Amplification Peak 35	chr8	10616576	10797430	0.14554	0.136342	180854	PD47202d	gain	Match	1	10610061	11062752	452692	4	0	1	FAIL	8p23.1	NA	NA
Amplification Peak 36	chr8	144529019	144761990	0.052638	0.281949	232971	PD43887j	gain	Match	1	143560238	145054093	1493856	5	2	0.714286	FAIL	8q24.3	NA	NA
Amplification Peak 36	chr8	144529019	144761990	0.052638	0.281949	232971	PD43887k	gain	Match	1	143616297	145054093	1437797	5	2	0.714286	FAIL	8q24.3	NA	NA
Amplification Peak 36	chr8	144529019	144761990	0.052638	0.281949	232971	PD43887n	gain	Match	1	144529018	144778466	249449	5	2	0.714286	FAIL	8q24.3	NA	NA
Amplification Peak 36	chr8	144529019	144761990	0.052638	0.281949	232971	PD43887o	gain	No_match	No_match	No_match	No_match	No_match	5	2	0.714286	FAIL	8q24.3	NA	NA
Amplification Peak 36	chr8	144529019	144761990	0.052638	0.281949	232971	PD43887v	gain	No_match	No_match	No_match	No_match	No_match	5	2	0.714286	FAIL	8q24.3	NA	NA
Amplification Peak 36	chr8	144529019	144761990	0.052638	0.281949	232971	PD43887z	gain	Match	0.825292	144530786	144723055	192270	5	2	0.714286	FAIL	8q24.3	NA	NA
Amplification Peak 36	chr8	144529019	144761990	0.052638	0.281949	232971	PD43910a	gain	Match	1	144110912	145054093	943182	5	2	0.714286	FAIL	8q24.3	NA	NA
Amplification Peak 37	chr9	94790713	95145309	0.15074	0.0982668	354596	PD43910a	gain	Match	0.91846	94800766	95126448	325683	1	0	1	FAIL	9q22.32	NA	NA
Amplification Peak 38	chr9	104608712	104695404	0.22188	0.175368	86692	PD42484a	gain	Match	0.891964	104617925	104695251	77327	3	0	1	FAIL	9q31.1	NA	NA
Amplification Peak 38	chr9	104608712	104695404	0.22188	0.175368	86692	PD43862a	gain	Match	1	104127495	104695405	567911	3	0	1	FAIL	9q31.1	NA	NA
Amplification Peak 38	chr9	104608712	104695404	0.22188	0.175368	86692	PD47239a	gain	Match	0.998235	104599526	104695251	95726	3	0	1	FAIL	9q31.1	NA	NA
Amplification Peak 39	chr9	137977280	138394717	1.6986e-05	0.569523	417437	PD43887n	gain	Match	0.456286	137986833	138177303	190471	8	0	1	FAIL	9q34.3	NA	NA
Amplification Peak 39	chr9	137977280	138394717	1.6986e-05	0.569523	417437	PD43887o	gain	Match	0.479171	137710903	138177303	466401	8	0	1	FAIL	9q34.3	NA	NA
Amplification Peak 39	chr9	137977280	138394717	1.6986e-05	0.569523	417437	PD43887p	gain	Match	0.456286	137986833	138177303	190471	8	0	1	FAIL	9q34.3	NA	NA
Amplification Peak 39	chr9	137977280	138394717	1.6986e-05	0.569523	417437	PD43887t	gain	Match	0.456286	137986833	138177303	190471	8	0	1	FAIL	9q34.3	NA	NA
Amplification Peak 39	chr9	137977280	138394717	1.6986e-05	0.569523	417437	PD43887u	gain	Match	0.479171	137846539	138177303	330765	8	0	1	FAIL	9q34.3	NA	NA
Amplification Peak 39	chr9	137977280	138394717	1.6986e-05	0.569523	417437	PD43887v	gain	Match	0.479171	137846539	138177303	330765	8	0	1	FAIL	9q34.3	NA	NA
Amplification Peak 39	chr9	137977280	138394717	1.6986e-05	0.569523	417437	PD43887z	gain	Match	0.456286	137986833	138177303	190471	8	0	1	FAIL	9q34.3	NA	NA
Amplification Peak 39	chr9	137977280	138394717	1.6986e-05	0.569523	417437	PD47239a	gain	Match	0.479171	111897381	138177303	26279923	8	0	1	FAIL	9q34.3	NA	NA
Amplification Peak 40	chr10	121965456	122142510	0.05697	0.10616	177054	PD43910a	gain	Match	0.624862	122021911	122132545	110635	1	0	1	PASS	10q26.13	NA	NA
Amplification Peak 41	chr10	1	133797422	1	0.198612	133797421	PD43887n	gain	No_match	No_match	No_match	No_match	No_match	0	6	0	FAIL	10q26.3	NA	NA
Amplification Peak 41	chr10	1	133797422	1	0.198612	133797421	PD43887o	gain	No_match	No_match	No_match	No_match	No_match	0	6	0	FAIL	10q26.3	NA	NA
Amplification Peak 41	chr10	1	133797422	1	0.198612	133797421	PD43887p	gain	No_match	No_match	No_match	No_match	No_match	0	6	0	FAIL	10q26.3	NA	NA
Amplification Peak 41	chr10	1	133797422	1	0.198612	133797421	PD43887t	gain	No_match	No_match	No_match	No_match	No_match	0	6	0	FAIL	10q26.3	NA	NA
Amplification Peak 41	chr10	1	133797422	1	0.198612	133797421	PD43887v	gain	No_match	No_match	No_match	No_match	No_match	0	6	0	FAIL	10q26.3	NA	NA
Amplification Peak 41	chr10	1	133797422	1	0.198612	133797421	PD43887z	gain	No_match	No_match	No_match	No_match	No_match	0	6	0	FAIL	10q26.3	NA	NA
Amplification Peak 42	chr10	132650306	133230774	0.00019911	0.485761	580468	PD43887n	gain	Match	0.979453	132650430	133218971	568542	6	0	1	FAIL	10q26.3	NA	NA
Amplification Peak 42	chr10	132650306	133230774	0.00019911	0.485761	580468	PD43887o	gain	Match	0.999786	132650430	133231126	580697	6	0	1	FAIL	10q26.3	NA	NA
Amplification Peak 42	chr10	132650306	133230774	0.00019911	0.485761	580468	PD43887p	gain	Match	1	131163233	133625473	2462241	6	0	1	FAIL	10q26.3	NA	NA
Amplification Peak 42	chr10	132650306	133230774	0.00019911	0.485761	580468	PD43887t	gain	Match	0.999786	132650430	133625473	975044	6	0	1	FAIL	10q26.3	NA	NA
Amplification Peak 42	chr10	132650306	133230774	0.00019911	0.485761	580468	PD43887v	gain	Match	0.999786	132650430	133625473	975044	6	0	1	FAIL	10q26.3	NA	NA
Amplification Peak 42	chr10	132650306	133230774	0.00019911	0.485761	580468	PD43887z	gain	Match	1	132538307	133230775	692469	6	0	1	FAIL	10q26.3	NA	NA
Amplification Peak 43	chr11	1189436	1228643	0.00015749	0.642589	39207	PD43862a	gain	Match	1	1099623	1228644	129022	7	0	1	FAIL	11p15.5	NA	BIRC3,ATM,CARS,CBL,DDB2,DDX10,EXT2,FANCF,FEN1,MEN1,SDHD,WT1,ZBTB16,EED,ARHGEF12,SDHAF2,CREB3L1,BCL9L,MALAT1
Amplification Peak 43	chr11	1189436	1228643	0.00015749	0.642589	39207	PD43887n	gain	Match	0.954448	1160552	1226857	66306	7	0	1	FAIL	11p15.5	NA	BIRC3,ATM,CARS,CBL,DDB2,DDX10,EXT2,FANCF,FEN1,MEN1,SDHD,WT1,ZBTB16,EED,ARHGEF12,SDHAF2,CREB3L1,BCL9L,MALAT1
Amplification Peak 43	chr11	1189436	1228643	0.00015749	0.642589	39207	PD43887o	gain	Match	0.954448	1160552	1226857	66306	7	0	1	FAIL	11p15.5	NA	BIRC3,ATM,CARS,CBL,DDB2,DDX10,EXT2,FANCF,FEN1,MEN1,SDHD,WT1,ZBTB16,EED,ARHGEF12,SDHAF2,CREB3L1,BCL9L,MALAT1
Amplification Peak 43	chr11	1189436	1228643	0.00015749	0.642589	39207	PD43887p	gain	Match	0.954448	849090	1226857	377768	7	0	1	FAIL	11p15.5	NA	BIRC3,ATM,CARS,CBL,DDB2,DDX10,EXT2,FANCF,FEN1,MEN1,SDHD,WT1,ZBTB16,EED,ARHGEF12,SDHAF2,CREB3L1,BCL9L,MALAT1
Amplification Peak 43	chr11	1189436	1228643	0.00015749	0.642589	39207	PD43887v	gain	Match	0.954448	849090	1226857	377768	7	0	1	FAIL	11p15.5	NA	BIRC3,ATM,CARS,CBL,DDB2,DDX10,EXT2,FANCF,FEN1,MEN1,SDHD,WT1,ZBTB16,EED,ARHGEF12,SDHAF2,CREB3L1,BCL9L,MALAT1
Amplification Peak 43	chr11	1189436	1228643	0.00015749	0.642589	39207	PD43887z	gain	Match	0.954448	1160552	1226857	66306	7	0	1	FAIL	11p15.5	NA	BIRC3,ATM,CARS,CBL,DDB2,DDX10,EXT2,FANCF,FEN1,MEN1,SDHD,WT1,ZBTB16,EED,ARHGEF12,SDHAF2,CREB3L1,BCL9L,MALAT1
Amplification Peak 43	chr11	1189436	1228643	0.00015749	0.642589	39207	PD47239a	gain	Match	0.742451	1199534	1261532	61999	7	0	1	FAIL	11p15.5	NA	BIRC3,ATM,CARS,CBL,DDB2,DDX10,EXT2,FANCF,FEN1,MEN1,SDHD,WT1,ZBTB16,EED,ARHGEF12,SDHAF2,CREB3L1,BCL9L,MALAT1
Amplification Peak 44	chr11	27402764	27709322	0.18841	0.112331	306558	PD43910a	gain	Match	0.654184	27498727	27699272	200546	1	0	1	FAIL	11p14.1	NA	NA
Amplification Peak 45	chr11	62986319	63466316	0.0087879	0.192918	479997	PD43887n	gain	Match	0.99986	62909705	63466249	556545	6	0	1	PASS	11q12.3	NA	NA
Amplification Peak 45	chr11	62986319	63466316	0.0087879	0.192918	479997	PD43887o	gain	Match	1	62909705	63466317	556613	6	0	1	PASS	11q12.3	NA	NA
Amplification Peak 45	chr11	62986319	63466316	0.0087879	0.192918	479997	PD43887p	gain	Match	0.980265	62995792	63468497	472706	6	0	1	PASS	11q12.3	NA	NA
Amplification Peak 45	chr11	62986319	63466316	0.0087879	0.192918	479997	PD43887u	gain	Match	0.980265	62995792	63468497	472706	6	0	1	PASS	11q12.3	NA	NA
Amplification Peak 45	chr11	62986319	63466316	0.0087879	0.192918	479997	PD43887v	gain	Match	1	62909705	63466317	556613	6	0	1	PASS	11q12.3	NA	NA
Amplification Peak 45	chr11	62986319	63466316	0.0087879	0.192918	479997	PD43887z	gain	Match	0.980265	62995792	63466317	470526	6	0	1	PASS	11q12.3	NA	NA
Amplification Peak 46	chr12	52786820	52839329	0.023069	0.0552477	52509	PD42476a	gain	Match	1	52171632	53022443	850812	6	0	1	FAIL	12q13.13	NA	NA
Amplification Peak 46	chr12	52786820	52839329	0.023069	0.0552477	52509	PD42500a	gain	Match	1	52058822	52898882	840061	6	0	1	FAIL	12q13.13	NA	NA
Amplification Peak 46	chr12	52786820	52839329	0.023069	0.0552477	52509	PD43734a	gain	Match	1	52314636	52848631	533996	6	0	1	FAIL	12q13.13	NA	NA
Amplification Peak 46	chr12	52786820	52839329	0.023069	0.0552477	52509	PD43887h	gain	Match	1	52648115	52848911	200797	6	0	1	FAIL	12q13.13	NA	NA
Amplification Peak 46	chr12	52786820	52839329	0.023069	0.0552477	52509	PD43896a	gain	Match	0.823881	52695690	52830081	134392	6	0	1	FAIL	12q13.13	NA	NA
Amplification Peak 46	chr12	52786820	52839329	0.023069	0.0552477	52509	PD47202d	gain	Match	0.828318	52795835	52848911	53077	6	0	1	FAIL	12q13.13	NA	NA
Amplification Peak 47	chr14	22493144	22585109	0.12044	0.0692764	91965	PD43887i	gain	Match	0.89121	22477884	22575104	97221	2	0	1	FAIL	14q11.2	NA	NA
Amplification Peak 47	chr14	22493144	22585109	0.12044	0.0692764	91965	PD43887j	gain	Match	0.8006	22501477	22575104	73628	2	0	1	FAIL	14q11.2	NA	NA
Amplification Peak 48	chr14	106038272	106185124	6.8918e-05	0.721788	146852	PD42484a	gain	Match	1	105864153	106874913	1010761	19	1	0.95	FAIL	14q32.33	NA	MAX,RAD51B,NKX2-1,BAZ1A,DICER1,CCNB1IP1,BCL11B
Amplification Peak 48	chr14	106038272	106185124	6.8918e-05	0.721788	146852	PD42485c	gain	Match	1	105587579	106874913	1287335	19	1	0.95	FAIL	14q32.33	NA	MAX,RAD51B,NKX2-1,BAZ1A,DICER1,CCNB1IP1,BCL11B
Amplification Peak 48	chr14	106038272	106185124	6.8918e-05	0.721788	146852	PD42500a	gain	Match	1	104883350	106874913	1991564	19	1	0.95	FAIL	14q32.33	NA	MAX,RAD51B,NKX2-1,BAZ1A,DICER1,CCNB1IP1,BCL11B
Amplification Peak 48	chr14	106038272	106185124	6.8918e-05	0.721788	146852	PD42545a	gain	Match	1	106005354	106185125	179772	19	1	0.95	FAIL	14q32.33	NA	MAX,RAD51B,NKX2-1,BAZ1A,DICER1,CCNB1IP1,BCL11B
Amplification Peak 48	chr14	106038272	106185124	6.8918e-05	0.721788	146852	PD42562a	gain	Match	1	104994713	106874913	1880201	19	1	0.95	FAIL	14q32.33	NA	MAX,RAD51B,NKX2-1,BAZ1A,DICER1,CCNB1IP1,BCL11B
Amplification Peak 48	chr14	106038272	106185124	6.8918e-05	0.721788	146852	PD43395a	gain	Match	0.999237	106038384	106185125	146742	19	1	0.95	FAIL	14q32.33	NA	MAX,RAD51B,NKX2-1,BAZ1A,DICER1,CCNB1IP1,BCL11B
Amplification Peak 48	chr14	106038272	106185124	6.8918e-05	0.721788	146852	PD43398a	gain	Match	1	105529782	106874913	1345132	19	1	0.95	FAIL	14q32.33	NA	MAX,RAD51B,NKX2-1,BAZ1A,DICER1,CCNB1IP1,BCL11B
Amplification Peak 48	chr14	106038272	106185124	6.8918e-05	0.721788	146852	PD43862a	gain	Match	0.998155	106038384	106184965	146582	19	1	0.95	FAIL	14q32.33	NA	MAX,RAD51B,NKX2-1,BAZ1A,DICER1,CCNB1IP1,BCL11B
Amplification Peak 48	chr14	106038272	106185124	6.8918e-05	0.721788	146852	PD43877c	gain	Match	1	105864153	106874913	1010761	19	1	0.95	FAIL	14q32.33	NA	MAX,RAD51B,NKX2-1,BAZ1A,DICER1,CCNB1IP1,BCL11B
Amplification Peak 48	chr14	106038272	106185124	6.8918e-05	0.721788	146852	PD43887d	gain	Match	1	104878424	106874913	1996490	19	1	0.95	FAIL	14q32.33	NA	MAX,RAD51B,NKX2-1,BAZ1A,DICER1,CCNB1IP1,BCL11B
Amplification Peak 48	chr14	106038272	106185124	6.8918e-05	0.721788	146852	PD43887n	gain	Match	1	105904424	106874913	970490	19	1	0.95	FAIL	14q32.33	NA	MAX,RAD51B,NKX2-1,BAZ1A,DICER1,CCNB1IP1,BCL11B
Amplification Peak 48	chr14	106038272	106185124	6.8918e-05	0.721788	146852	PD43887o	gain	Match	1	105855266	106874913	1019648	19	1	0.95	FAIL	14q32.33	NA	MAX,RAD51B,NKX2-1,BAZ1A,DICER1,CCNB1IP1,BCL11B
Amplification Peak 48	chr14	106038272	106185124	6.8918e-05	0.721788	146852	PD43887p	gain	Match	1	104878424	106874913	1996490	19	1	0.95	FAIL	14q32.33	NA	MAX,RAD51B,NKX2-1,BAZ1A,DICER1,CCNB1IP1,BCL11B
Amplification Peak 48	chr14	106038272	106185124	6.8918e-05	0.721788	146852	PD43887t	gain	No_match	No_match	No_match	No_match	No_match	19	1	0.95	FAIL	14q32.33	NA	MAX,RAD51B,NKX2-1,BAZ1A,DICER1,CCNB1IP1,BCL11B
Amplification Peak 48	chr14	106038272	106185124	6.8918e-05	0.721788	146852	PD43887z	gain	Match	1	103928437	106874913	2946477	19	1	0.95	FAIL	14q32.33	NA	MAX,RAD51B,NKX2-1,BAZ1A,DICER1,CCNB1IP1,BCL11B
Amplification Peak 48	chr14	106038272	106185124	6.8918e-05	0.721788	146852	PD43890a	gain	Match	1	105940050	106874913	934864	19	1	0.95	FAIL	14q32.33	NA	MAX,RAD51B,NKX2-1,BAZ1A,DICER1,CCNB1IP1,BCL11B
Amplification Peak 48	chr14	106038272	106185124	6.8918e-05	0.721788	146852	PD43896a	gain	Match	1	105864153	106276752	412600	19	1	0.95	FAIL	14q32.33	NA	MAX,RAD51B,NKX2-1,BAZ1A,DICER1,CCNB1IP1,BCL11B
Amplification Peak 48	chr14	106038272	106185124	6.8918e-05	0.721788	146852	PD43908e	gain	Match	1	105891116	106874913	983798	19	1	0.95	FAIL	14q32.33	NA	MAX,RAD51B,NKX2-1,BAZ1A,DICER1,CCNB1IP1,BCL11B
Amplification Peak 48	chr14	106038272	106185124	6.8918e-05	0.721788	146852	PD47202d	gain	Match	1	105970991	106874913	903923	19	1	0.95	FAIL	14q32.33	NA	MAX,RAD51B,NKX2-1,BAZ1A,DICER1,CCNB1IP1,BCL11B
Amplification Peak 48	chr14	106038272	106185124	6.8918e-05	0.721788	146852	PD47239a	gain	Match	0.836905	106062223	106211128	148906	19	1	0.95	FAIL	14q32.33	NA	MAX,RAD51B,NKX2-1,BAZ1A,DICER1,CCNB1IP1,BCL11B
Amplification Peak 49	chr14	106038272	106185124	1.243e-07	0.721788	146852	PD42484a	gain	Match	1	105864153	106874913	1010761	19	1	0.95	FAIL	14q32.33	NA	MAX,RAD51B,NKX2-1,BAZ1A,DICER1,CCNB1IP1,BCL11B
Amplification Peak 49	chr14	106038272	106185124	1.243e-07	0.721788	146852	PD42485c	gain	Match	1	105587579	106874913	1287335	19	1	0.95	FAIL	14q32.33	NA	MAX,RAD51B,NKX2-1,BAZ1A,DICER1,CCNB1IP1,BCL11B
Amplification Peak 49	chr14	106038272	106185124	1.243e-07	0.721788	146852	PD42500a	gain	Match	1	104883350	106874913	1991564	19	1	0.95	FAIL	14q32.33	NA	MAX,RAD51B,NKX2-1,BAZ1A,DICER1,CCNB1IP1,BCL11B
Amplification Peak 49	chr14	106038272	106185124	1.243e-07	0.721788	146852	PD42545a	gain	Match	1	106005354	106185125	179772	19	1	0.95	FAIL	14q32.33	NA	MAX,RAD51B,NKX2-1,BAZ1A,DICER1,CCNB1IP1,BCL11B
Amplification Peak 49	chr14	106038272	106185124	1.243e-07	0.721788	146852	PD42562a	gain	Match	1	104994713	106874913	1880201	19	1	0.95	FAIL	14q32.33	NA	MAX,RAD51B,NKX2-1,BAZ1A,DICER1,CCNB1IP1,BCL11B
Amplification Peak 49	chr14	106038272	106185124	1.243e-07	0.721788	146852	PD43395a	gain	Match	0.999237	106038384	106185125	146742	19	1	0.95	FAIL	14q32.33	NA	MAX,RAD51B,NKX2-1,BAZ1A,DICER1,CCNB1IP1,BCL11B
Amplification Peak 49	chr14	106038272	106185124	1.243e-07	0.721788	146852	PD43398a	gain	Match	1	105529782	106874913	1345132	19	1	0.95	FAIL	14q32.33	NA	MAX,RAD51B,NKX2-1,BAZ1A,DICER1,CCNB1IP1,BCL11B
Amplification Peak 49	chr14	106038272	106185124	1.243e-07	0.721788	146852	PD43862a	gain	Match	0.998155	106038384	106184965	146582	19	1	0.95	FAIL	14q32.33	NA	MAX,RAD51B,NKX2-1,BAZ1A,DICER1,CCNB1IP1,BCL11B
Amplification Peak 49	chr14	106038272	106185124	1.243e-07	0.721788	146852	PD43877c	gain	Match	1	105864153	106874913	1010761	19	1	0.95	FAIL	14q32.33	NA	MAX,RAD51B,NKX2-1,BAZ1A,DICER1,CCNB1IP1,BCL11B
Amplification Peak 49	chr14	106038272	106185124	1.243e-07	0.721788	146852	PD43887d	gain	Match	1	104878424	106874913	1996490	19	1	0.95	FAIL	14q32.33	NA	MAX,RAD51B,NKX2-1,BAZ1A,DICER1,CCNB1IP1,BCL11B
Amplification Peak 49	chr14	106038272	106185124	1.243e-07	0.721788	146852	PD43887n	gain	Match	1	105904424	106874913	970490	19	1	0.95	FAIL	14q32.33	NA	MAX,RAD51B,NKX2-1,BAZ1A,DICER1,CCNB1IP1,BCL11B
Amplification Peak 49	chr14	106038272	106185124	1.243e-07	0.721788	146852	PD43887o	gain	Match	1	105855266	106874913	1019648	19	1	0.95	FAIL	14q32.33	NA	MAX,RAD51B,NKX2-1,BAZ1A,DICER1,CCNB1IP1,BCL11B
Amplification Peak 49	chr14	106038272	106185124	1.243e-07	0.721788	146852	PD43887p	gain	Match	1	104878424	106874913	1996490	19	1	0.95	FAIL	14q32.33	NA	MAX,RAD51B,NKX2-1,BAZ1A,DICER1,CCNB1IP1,BCL11B
Amplification Peak 49	chr14	106038272	106185124	1.243e-07	0.721788	146852	PD43887t	gain	No_match	No_match	No_match	No_match	No_match	19	1	0.95	FAIL	14q32.33	NA	MAX,RAD51B,NKX2-1,BAZ1A,DICER1,CCNB1IP1,BCL11B
Amplification Peak 49	chr14	106038272	106185124	1.243e-07	0.721788	146852	PD43887z	gain	Match	1	103928437	106874913	2946477	19	1	0.95	FAIL	14q32.33	NA	MAX,RAD51B,NKX2-1,BAZ1A,DICER1,CCNB1IP1,BCL11B
Amplification Peak 49	chr14	106038272	106185124	1.243e-07	0.721788	146852	PD43890a	gain	Match	1	105940050	106874913	934864	19	1	0.95	FAIL	14q32.33	NA	MAX,RAD51B,NKX2-1,BAZ1A,DICER1,CCNB1IP1,BCL11B
Amplification Peak 49	chr14	106038272	106185124	1.243e-07	0.721788	146852	PD43896a	gain	Match	1	105864153	106276752	412600	19	1	0.95	FAIL	14q32.33	NA	MAX,RAD51B,NKX2-1,BAZ1A,DICER1,CCNB1IP1,BCL11B
Amplification Peak 49	chr14	106038272	106185124	1.243e-07	0.721788	146852	PD43908e	gain	Match	1	105891116	106874913	983798	19	1	0.95	FAIL	14q32.33	NA	MAX,RAD51B,NKX2-1,BAZ1A,DICER1,CCNB1IP1,BCL11B
Amplification Peak 49	chr14	106038272	106185124	1.243e-07	0.721788	146852	PD47202d	gain	Match	1	105970991	106874913	903923	19	1	0.95	FAIL	14q32.33	NA	MAX,RAD51B,NKX2-1,BAZ1A,DICER1,CCNB1IP1,BCL11B
Amplification Peak 49	chr14	106038272	106185124	1.243e-07	0.721788	146852	PD47239a	gain	Match	0.836905	106062223	106211128	148906	19	1	0.95	FAIL	14q32.33	NA	MAX,RAD51B,NKX2-1,BAZ1A,DICER1,CCNB1IP1,BCL11B
Amplification Peak 50	chr15	1	22288974	0.020499	0.228308	22288973	PD43398a	gain	No_match	No_match	No_match	No_match	No_match	0	8	0	FAIL	15q11.2	NA	NA
Amplification Peak 50	chr15	1	22288974	0.020499	0.228308	22288973	PD43862a	gain	No_match	No_match	No_match	No_match	No_match	0	8	0	FAIL	15q11.2	NA	NA
Amplification Peak 50	chr15	1	22288974	0.020499	0.228308	22288973	PD43887n	gain	No_match	No_match	No_match	No_match	No_match	0	8	0	FAIL	15q11.2	NA	NA
Amplification Peak 50	chr15	1	22288974	0.020499	0.228308	22288973	PD43887o	gain	No_match	No_match	No_match	No_match	No_match	0	8	0	FAIL	15q11.2	NA	NA
Amplification Peak 50	chr15	1	22288974	0.020499	0.228308	22288973	PD43887v	gain	No_match	No_match	No_match	No_match	No_match	0	8	0	FAIL	15q11.2	NA	NA
Amplification Peak 50	chr15	1	22288974	0.020499	0.228308	22288973	PD43887z	gain	No_match	No_match	No_match	No_match	No_match	0	8	0	FAIL	15q11.2	NA	NA
Amplification Peak 50	chr15	1	22288974	0.020499	0.228308	22288973	PD45523a	gain	No_match	No_match	No_match	No_match	No_match	0	8	0	FAIL	15q11.2	NA	NA
Amplification Peak 50	chr15	1	22288974	0.020499	0.228308	22288973	PD47239a	gain	No_match	No_match	No_match	No_match	No_match	0	8	0	FAIL	15q11.2	NA	NA
Amplification Peak 51	chr15	25260094	25347045	0.13039	0.164035	86951	PD43862a	gain	Match	1	19964758	33821196	13856439	3	3	0.5	FAIL	15q11.2	NA	NA
Amplification Peak 51	chr15	25260094	25347045	0.13039	0.164035	86951	PD43887h	gain	Match	0.790448	25278315	25680389	402075	3	3	0.5	FAIL	15q11.2	NA	NA
Amplification Peak 51	chr15	25260094	25347045	0.13039	0.164035	86951	PD43887n	gain	No_match	No_match	No_match	No_match	No_match	3	3	0.5	FAIL	15q11.2	NA	NA
Amplification Peak 51	chr15	25260094	25347045	0.13039	0.164035	86951	PD43887o	gain	Match	1	19964758	25370770	5406013	3	3	0.5	FAIL	15q11.2	NA	NA
Amplification Peak 51	chr15	25260094	25347045	0.13039	0.164035	86951	PD43887v	gain	No_match	No_match	No_match	No_match	No_match	3	3	0.5	FAIL	15q11.2	NA	NA
Amplification Peak 51	chr15	25260094	25347045	0.13039	0.164035	86951	PD43887z	gain	No_match	No_match	No_match	No_match	No_match	3	3	0.5	FAIL	15q11.2	NA	NA
Amplification Peak 52	chr15	25278316	25379570	0.14554	0.159865	101254	PD43862a	gain	Match	1	19964758	33821196	13856439	4	0	1	FAIL	15q11.2	NA	NA
Amplification Peak 52	chr15	25278316	25379570	0.14554	0.159865	101254	PD43887h	gain	Match	1	25278315	25680389	402075	4	0	1	FAIL	15q11.2	NA	NA
Amplification Peak 52	chr15	25278316	25379570	0.14554	0.159865	101254	PD43887o	gain	Match	0.913091	19964758	25370770	5406013	4	0	1	FAIL	15q11.2	NA	NA
Amplification Peak 52	chr15	25278316	25379570	0.14554	0.159865	101254	PD43910a	gain	Match	0.399319	25339138	25691637	352500	4	0	1	FAIL	15q11.2	NA	NA
Amplification Peak 53	chr16	901283	1316905	0.012518	0.640074	415622	PD43887d	gain	Match	1	739761	1587999	848239	6	0	1	FAIL	16p13.3	NA	NTHL1
Amplification Peak 53	chr16	901283	1316905	0.012518	0.640074	415622	PD43887n	gain	Match	0.902929	813336	1276560	463225	6	0	1	FAIL	16p13.3	NA	NTHL1
Amplification Peak 53	chr16	901283	1316905	0.012518	0.640074	415622	PD43887o	gain	Match	0.902929	813271	1276560	463290	6	0	1	FAIL	16p13.3	NA	NTHL1
Amplification Peak 53	chr16	901283	1316905	0.012518	0.640074	415622	PD43887t	gain	Match	1	813336	1414168	600833	6	0	1	FAIL	16p13.3	NA	NTHL1
Amplification Peak 53	chr16	901283	1316905	0.012518	0.640074	415622	PD43887v	gain	Match	0.92101	934113	1487587	553475	6	0	1	FAIL	16p13.3	NA	NTHL1
Amplification Peak 53	chr16	901283	1316905	0.012518	0.640074	415622	PD43887z	gain	Match	1	813336	1350111	536776	6	0	1	FAIL	16p13.3	NA	NTHL1
Amplification Peak 54	chr16	2431090	2528184	0.0051198	0.318011	97094	PD43878d	gain	Match	1	2431089	2528185	97097	3	0	1	FAIL	16p13.3	NA	NTHL1
Amplification Peak 54	chr16	2431090	2528184	0.0051198	0.318011	97094	PD43908c	gain	Match	0.870931	2443622	2531088	87467	3	0	1	FAIL	16p13.3	NA	NTHL1
Amplification Peak 54	chr16	2431090	2528184	0.0051198	0.318011	97094	PD43910a	gain	Match	0.854884	2431089	2514094	83006	3	0	1	FAIL	16p13.3	NA	NTHL1
Amplification Peak 55	chr16	53902316	54295404	0.000698	0.102239	393088	PD43878d	gain	Match	1	53810193	55479530	1669338	2	0	1	PASS	16q12.2	NA	NA
Amplification Peak 55	chr16	53902316	54295404	0.000698	0.102239	393088	PD43910a	gain	Match	0.764593	53984870	54285422	300553	2	0	1	PASS	16q12.2	NA	NA
Amplification Peak 56	chr17	10352446	10510975	0.061279	0.113575	158529	PD43887n	gain	Match	0.93723	10362397	10634829	272433	5	0	1	PASS	17p13.1	NA	NA
Amplification Peak 56	chr17	10352446	10510975	0.061279	0.113575	158529	PD43887o	gain	Match	0.93723	10362397	10634829	272433	5	0	1	PASS	17p13.1	NA	NA
Amplification Peak 56	chr17	10352446	10510975	0.061279	0.113575	158529	PD43887u	gain	Match	0.875449	10362397	10501181	138785	5	0	1	PASS	17p13.1	NA	NA
Amplification Peak 56	chr17	10352446	10510975	0.061279	0.113575	158529	PD43887v	gain	Match	0.875449	10362397	10501181	138785	5	0	1	PASS	17p13.1	NA	NA
Amplification Peak 56	chr17	10352446	10510975	0.061279	0.113575	158529	PD43887z	gain	Match	0.93723	10362397	10634829	272433	5	0	1	PASS	17p13.1	NA	NA
Amplification Peak 57	chr17	41306151	41354055	0.012518	0.130261	47904	PD42171a	gain	Match	1	41105541	41462967	357427	9	0	1	FAIL	17q21.2	NA	NA
Amplification Peak 57	chr17	41306151	41354055	0.012518	0.130261	47904	PD42476a	gain	Match	1	41034417	41462894	428478	9	0	1	FAIL	17q21.2	NA	NA
Amplification Peak 57	chr17	41306151	41354055	0.012518	0.130261	47904	PD42484a	gain	Match	1	40981135	41734650	753516	9	0	1	FAIL	17q21.2	NA	NA
Amplification Peak 57	chr17	41306151	41354055	0.012518	0.130261	47904	PD42556a	gain	Match	0.834902	40993870	41346146	352277	9	0	1	FAIL	17q21.2	NA	NA
Amplification Peak 57	chr17	41306151	41354055	0.012518	0.130261	47904	PD43734a	gain	Match	1	40479645	41767421	1287777	9	0	1	FAIL	17q21.2	NA	NA
Amplification Peak 57	chr17	41306151	41354055	0.012518	0.130261	47904	PD43877c	gain	Match	1	40983004	41757393	774390	9	0	1	FAIL	17q21.2	NA	NA
Amplification Peak 57	chr17	41306151	41354055	0.012518	0.130261	47904	PD43887t	gain	Match	1	41101932	41492376	390445	9	0	1	FAIL	17q21.2	NA	NA
Amplification Peak 57	chr17	41306151	41354055	0.012518	0.130261	47904	PD43887u	gain	Match	0.804238	41315529	41769255	453727	9	0	1	FAIL	17q21.2	NA	NA
Amplification Peak 57	chr17	41306151	41354055	0.012518	0.130261	47904	PD43896a	gain	Match	1	40822210	41524544	702335	9	0	1	FAIL	17q21.2	NA	NA
Amplification Peak 58	chr17	41561128	41616557	0.075127	0.551751	55429	PD42484a	gain	Match	1	40981135	41734650	753516	5	1	0.833333	FAIL	17q21.2	NA	NA
Amplification Peak 58	chr17	41561128	41616557	0.075127	0.551751	55429	PD43734a	gain	Match	1	40479645	41767421	1287777	5	1	0.833333	FAIL	17q21.2	NA	NA
Amplification Peak 58	chr17	41561128	41616557	0.075127	0.551751	55429	PD43877c	gain	Match	1	40983004	41757393	774390	5	1	0.833333	FAIL	17q21.2	NA	NA
Amplification Peak 58	chr17	41561128	41616557	0.075127	0.551751	55429	PD43878d	gain	Match	0.813729	41571453	41734561	163109	5	1	0.833333	FAIL	17q21.2	NA	NA
Amplification Peak 58	chr17	41561128	41616557	0.075127	0.551751	55429	PD43887u	gain	Match	1	41315529	41769255	453727	5	1	0.833333	FAIL	17q21.2	NA	NA
Amplification Peak 58	chr17	41561128	41616557	0.075127	0.551751	55429	PD43910a	gain	No_match	No_match	No_match	No_match	No_match	5	1	0.833333	FAIL	17q21.2	NA	NA
Amplification Peak 59	chr17	67008344	67120389	0.089357	0.0953278	112045	PD43887n	gain	Match	0.853167	67024796	67120390	95595	3	0	1	PASS	17q24.2	NA	NA
Amplification Peak 59	chr17	67008344	67120389	0.089357	0.0953278	112045	PD43887o	gain	Match	0.799538	67024796	67114380	89585	3	0	1	PASS	17q24.2	NA	NA
Amplification Peak 59	chr17	67008344	67120389	0.089357	0.0953278	112045	PD43887v	gain	Match	0.853167	67024796	67120390	95595	3	0	1	PASS	17q24.2	NA	NA
Amplification Peak 60	chr19	8903592	9109239	1.8187e-07	0.187992	205647	PD42171a	gain	Match	0.94014	8909383	9102720	193338	9	1	0.9	PASS	19p13.2	MUC16	NA
Amplification Peak 60	chr19	8903592	9109239	1.8187e-07	0.187992	205647	PD42534a	gain	No_match	No_match	No_match	No_match	No_match	9	1	0.9	PASS	19p13.2	MUC16	NA
Amplification Peak 60	chr19	8903592	9109239	1.8187e-07	0.187992	205647	PD43395a	gain	Match	1	8865546	9251462	385917	9	1	0.9	PASS	19p13.2	MUC16	NA
Amplification Peak 60	chr19	8903592	9109239	1.8187e-07	0.187992	205647	PD43887n	gain	Match	1	8697946	9251769	553824	9	1	0.9	PASS	19p13.2	MUC16	NA
Amplification Peak 60	chr19	8903592	9109239	1.8187e-07	0.187992	205647	PD43887o	gain	Match	1	8697946	9251769	553824	9	1	0.9	PASS	19p13.2	MUC16	NA
Amplification Peak 60	chr19	8903592	9109239	1.8187e-07	0.187992	205647	PD43887p	gain	Match	1	8697946	9251769	553824	9	1	0.9	PASS	19p13.2	MUC16	NA
Amplification Peak 60	chr19	8903592	9109239	1.8187e-07	0.187992	205647	PD43887t	gain	Match	1	8822498	9252160	429663	9	1	0.9	PASS	19p13.2	MUC16	NA
Amplification Peak 60	chr19	8903592	9109239	1.8187e-07	0.187992	205647	PD43887u	gain	Match	1	8851706	9115623	263918	9	1	0.9	PASS	19p13.2	MUC16	NA
Amplification Peak 60	chr19	8903592	9109239	1.8187e-07	0.187992	205647	PD43887v	gain	Match	1	8605262	9296360	691099	9	1	0.9	PASS	19p13.2	MUC16	NA
Amplification Peak 60	chr19	8903592	9109239	1.8187e-07	0.187992	205647	PD43887z	gain	Match	1	8697946	9251667	553722	9	1	0.9	PASS	19p13.2	MUC16	NA
Amplification Peak 61	chr19	15651362	15668428	7.5297e-05	0.164069	17066	PD42476a	gain	Match	1	15537904	16020869	482966	10	0	1	FAIL	19p13.12	NA	NA
Amplification Peak 61	chr19	15651362	15668428	7.5297e-05	0.164069	17066	PD42500a	gain	Match	1	15618120	16036055	417936	10	0	1	FAIL	19p13.12	NA	NA
Amplification Peak 61	chr19	15651362	15668428	7.5297e-05	0.164069	17066	PD42513a	gain	Match	1	15525356	15913852	388497	10	0	1	FAIL	19p13.12	NA	NA
Amplification Peak 61	chr19	15651362	15668428	7.5297e-05	0.164069	17066	PD43877c	gain	Match	0.571922	15658668	15822249	163582	10	0	1	FAIL	19p13.12	NA	NA
Amplification Peak 61	chr19	15651362	15668428	7.5297e-05	0.164069	17066	PD43886a	gain	Match	1	15550644	15794658	244015	10	0	1	FAIL	19p13.12	NA	NA
Amplification Peak 61	chr19	15651362	15668428	7.5297e-05	0.164069	17066	PD43887h	gain	Match	1	15180904	16019784	838881	10	0	1	FAIL	19p13.12	NA	NA
Amplification Peak 61	chr19	15651362	15668428	7.5297e-05	0.164069	17066	PD43887i	gain	Match	1	14881219	16208203	1326985	10	0	1	FAIL	19p13.12	NA	NA
Amplification Peak 61	chr19	15651362	15668428	7.5297e-05	0.164069	17066	PD43887j	gain	Match	0.568934	15658719	16020156	361438	10	0	1	FAIL	19p13.12	NA	NA
Amplification Peak 61	chr19	15651362	15668428	7.5297e-05	0.164069	17066	PD43887k	gain	Match	1	15013662	16148848	1135187	10	0	1	FAIL	19p13.12	NA	NA
Amplification Peak 61	chr19	15651362	15668428	7.5297e-05	0.164069	17066	PD43908e	gain	Match	1	15430019	15949211	519193	10	0	1	FAIL	19p13.12	NA	NA
Amplification Peak 62	chr19	20615617	21665537	0.020904	0.380256	1049920	PD42485c	gain	Match	0.99048	20625612	21744102	1118491	6	2	0.75	PASS	19p12	NA	NA
Amplification Peak 62	chr19	20615617	21665537	0.020904	0.380256	1049920	PD42545a	gain	Match	0.660663	19849506	21309260	1459755	6	2	0.75	PASS	19p12	NA	NA
Amplification Peak 62	chr19	20615617	21665537	0.020904	0.380256	1049920	PD43740a	gain	Match	1	19714041	24127272	4413232	6	2	0.75	PASS	19p12	NA	NA
Amplification Peak 62	chr19	20615617	21665537	0.020904	0.380256	1049920	PD43886a	gain	Match	1	19321154	32882068	13560915	6	2	0.75	PASS	19p12	NA	NA
Amplification Peak 62	chr19	20615617	21665537	0.020904	0.380256	1049920	PD43887n	gain	No_match	No_match	No_match	No_match	No_match	6	2	0.75	PASS	19p12	NA	NA
Amplification Peak 62	chr19	20615617	21665537	0.020904	0.380256	1049920	PD43887o	gain	No_match	No_match	No_match	No_match	No_match	6	2	0.75	PASS	19p12	NA	NA
Amplification Peak 62	chr19	20615617	21665537	0.020904	0.380256	1049920	PD47202d	gain	Match	0.981168	20625568	21655716	1030149	6	2	0.75	PASS	19p12	NA	NA
Amplification Peak 62	chr19	20615617	21665537	0.020904	0.380256	1049920	PD47239a	gain	Match	1	19794852	24127272	4332421	6	2	0.75	PASS	19p12	NA	NA
Amplification Peak 63	chr19	50900813	51071439	0.0043715	0.207167	170626	PD42504a	gain	Match	1	50875013	51082721	207709	7	0	1	PASS	19q13.41	NA	NA
Amplification Peak 63	chr19	50900813	51071439	0.0043715	0.207167	170626	PD43395a	gain	Match	0.955277	50437521	51063808	626288	7	0	1	PASS	19q13.41	NA	NA
Amplification Peak 63	chr19	50900813	51071439	0.0043715	0.207167	170626	PD43734a	gain	Match	1	50820245	51099108	278864	7	0	1	PASS	19q13.41	NA	NA
Amplification Peak 63	chr19	50900813	51071439	0.0043715	0.207167	170626	PD43887i	gain	Match	0.94311	50910520	51078960	168441	7	0	1	PASS	19q13.41	NA	NA
Amplification Peak 63	chr19	50900813	51071439	0.0043715	0.207167	170626	PD43887n	gain	Match	1	50399287	54096049	3696763	7	0	1	PASS	19q13.41	NA	NA
Amplification Peak 63	chr19	50900813	51071439	0.0043715	0.207167	170626	PD43887o	gain	Match	1	50399287	54096049	3696763	7	0	1	PASS	19q13.41	NA	NA
Amplification Peak 63	chr19	50900813	51071439	0.0043715	0.207167	170626	PD43887z	gain	Match	1	49908325	53674352	3766028	7	0	1	PASS	19q13.41	NA	NA
Amplification Peak 64	chr19	54564901	54675844	0.061683	0.481752	110943	PD43887n	gain	Match	0.820594	54574759	54665798	91040	6	0	1	FAIL	19q13.42	NA	NA
Amplification Peak 64	chr19	54564901	54675844	0.061683	0.481752	110943	PD43887o	gain	Match	0.911144	54574759	58369481	3794723	6	0	1	FAIL	19q13.42	NA	NA
Amplification Peak 64	chr19	54564901	54675844	0.061683	0.481752	110943	PD43887p	gain	Match	0.820594	54574759	54665798	91040	6	0	1	FAIL	19q13.42	NA	NA
Amplification Peak 64	chr19	54564901	54675844	0.061683	0.481752	110943	PD43887v	gain	Match	0.820594	54574759	54665798	91040	6	0	1	FAIL	19q13.42	NA	NA
Amplification Peak 64	chr19	54564901	54675844	0.061683	0.481752	110943	PD43887z	gain	Match	0.820594	54574759	54665798	91040	6	0	1	FAIL	19q13.42	NA	NA
Amplification Peak 64	chr19	54564901	54675844	0.061683	0.481752	110943	PD43894a	gain	Match	1	54201715	54855702	653988	6	0	1	FAIL	19q13.42	NA	NA
Amplification Peak 65	chr20	32993280	33112768	0.0017524	0.0977086	119488	PD42171a	gain	Match	1	87623	64273629	64186007	7	0	1	PASS	20q11.21	NA	NA
Amplification Peak 65	chr20	32993280	33112768	0.0017524	0.0977086	119488	PD43887n	gain	Match	0.837106	33002939	33102963	100025	7	0	1	PASS	20q11.21	NA	NA
Amplification Peak 65	chr20	32993280	33112768	0.0017524	0.0977086	119488	PD43887o	gain	Match	0.837106	33002939	33102963	100025	7	0	1	PASS	20q11.21	NA	NA
Amplification Peak 65	chr20	32993280	33112768	0.0017524	0.0977086	119488	PD43887t	gain	Match	0.837106	33002939	33102963	100025	7	0	1	PASS	20q11.21	NA	NA
Amplification Peak 65	chr20	32993280	33112768	0.0017524	0.0977086	119488	PD43887u	gain	Match	0.837106	33002939	33102963	100025	7	0	1	PASS	20q11.21	NA	NA
Amplification Peak 65	chr20	32993280	33112768	0.0017524	0.0977086	119488	PD43887v	gain	Match	0.837106	33002939	33102963	100025	7	0	1	PASS	20q11.21	NA	NA
Amplification Peak 65	chr20	32993280	33112768	0.0017524	0.0977086	119488	PD43887z	gain	Match	0.837106	33002939	33102963	100025	7	0	1	PASS	20q11.21	NA	NA
Amplification Peak 66	chr20	57192900	57275167	0.012518	0.0989461	82267	PD42171a	gain	Match	1	87623	64273629	64186007	3	0	1	FAIL	20q13.31	NA	NA
Amplification Peak 66	chr20	57192900	57275167	0.012518	0.0989461	82267	PD43887i	gain	Match	0.879698	57202797	57332021	129225	3	0	1	FAIL	20q13.31	NA	NA
Amplification Peak 66	chr20	57192900	57275167	0.012518	0.0989461	82267	PD43910a	gain	Match	0.431334	56629466	57228384	598919	3	0	1	FAIL	20q13.31	NA	NA
Amplification Peak 67	chr21	1	10602206	9.0416e-05	0.389582	10602205	PD42500a	gain	No_match	No_match	No_match	No_match	No_match	0	9	0	FAIL	21p11.2	U2AF1	NA
Amplification Peak 67	chr21	1	10602206	9.0416e-05	0.389582	10602205	PD42537a	gain	No_match	No_match	No_match	No_match	No_match	0	9	0	FAIL	21p11.2	U2AF1	NA
Amplification Peak 67	chr21	1	10602206	9.0416e-05	0.389582	10602205	PD42545a	gain	No_match	No_match	No_match	No_match	No_match	0	9	0	FAIL	21p11.2	U2AF1	NA
Amplification Peak 67	chr21	1	10602206	9.0416e-05	0.389582	10602205	PD43862a	gain	No_match	No_match	No_match	No_match	No_match	0	9	0	FAIL	21p11.2	U2AF1	NA
Amplification Peak 67	chr21	1	10602206	9.0416e-05	0.389582	10602205	PD43887n	gain	No_match	No_match	No_match	No_match	No_match	0	9	0	FAIL	21p11.2	U2AF1	NA
Amplification Peak 67	chr21	1	10602206	9.0416e-05	0.389582	10602205	PD43887o	gain	No_match	No_match	No_match	No_match	No_match	0	9	0	FAIL	21p11.2	U2AF1	NA
Amplification Peak 67	chr21	1	10602206	9.0416e-05	0.389582	10602205	PD43887v	gain	No_match	No_match	No_match	No_match	No_match	0	9	0	FAIL	21p11.2	U2AF1	NA
Amplification Peak 67	chr21	1	10602206	9.0416e-05	0.389582	10602205	PD43887z	gain	No_match	No_match	No_match	No_match	No_match	0	9	0	FAIL	21p11.2	U2AF1	NA
Amplification Peak 67	chr21	1	10602206	9.0416e-05	0.389582	10602205	PD45523a	gain	No_match	No_match	No_match	No_match	No_match	0	9	0	FAIL	21p11.2	U2AF1	NA
Amplification Peak 68	chr21	44558090	44567250	0.00019343	0.182751	9160	PD42171a	gain	Match	1	44558090	44637733	79644	11	1	0.916667	FAIL	21q22.3	NA	NA
Amplification Peak 68	chr21	44558090	44567250	0.00019343	0.182751	9160	PD42500a	gain	No_match	No_match	No_match	No_match	No_match	11	1	0.916667	FAIL	21q22.3	NA	NA
Amplification Peak 68	chr21	44558090	44567250	0.00019343	0.182751	9160	PD42545a	gain	Match	1	44539356	44711260	171905	11	1	0.916667	FAIL	21q22.3	NA	NA
Amplification Peak 68	chr21	44558090	44567250	0.00019343	0.182751	9160	PD43395a	gain	Match	1	44390788	44779192	388405	11	1	0.916667	FAIL	21q22.3	NA	NA
Amplification Peak 68	chr21	44558090	44567250	0.00019343	0.182751	9160	PD43398a	gain	Match	1	44551452	44627811	76360	11	1	0.916667	FAIL	21q22.3	NA	NA
Amplification Peak 68	chr21	44558090	44567250	0.00019343	0.182751	9160	PD43887n	gain	Match	1	44382694	44771341	388648	11	1	0.916667	FAIL	21q22.3	NA	NA
Amplification Peak 68	chr21	44558090	44567250	0.00019343	0.182751	9160	PD43887o	gain	Match	1	44382694	44771341	388648	11	1	0.916667	FAIL	21q22.3	NA	NA
Amplification Peak 68	chr21	44558090	44567250	0.00019343	0.182751	9160	PD43887t	gain	Match	0.997599	44558112	44637719	79608	11	1	0.916667	FAIL	21q22.3	NA	NA
Amplification Peak 68	chr21	44558090	44567250	0.00019343	0.182751	9160	PD43887v	gain	Match	0.997599	44558112	44637719	79608	11	1	0.916667	FAIL	21q22.3	NA	NA
Amplification Peak 68	chr21	44558090	44567250	0.00019343	0.182751	9160	PD43887z	gain	Match	0.997599	44558112	44637719	79608	11	1	0.916667	FAIL	21q22.3	NA	NA
Amplification Peak 68	chr21	44558090	44567250	0.00019343	0.182751	9160	PD43896a	gain	Match	1	44551159	44801693	250535	11	1	0.916667	FAIL	21q22.3	NA	NA
Amplification Peak 68	chr21	44558090	44567250	0.00019343	0.182751	9160	PD47201a	gain	Match	1	13384137	46664533	33280397	11	1	0.916667	FAIL	21q22.3	NA	NA
Amplification Peak 69	chr21	44593037	44637718	0.001837	0.240013	44681	PD42171a	gain	Match	1	44558090	44637733	79644	12	0	1	FAIL	21q22.3	NA	NA
Amplification Peak 69	chr21	44593037	44637718	0.001837	0.240013	44681	PD42513a	gain	Match	0.806455	44601685	44697831	96147	12	0	1	FAIL	21q22.3	NA	NA
Amplification Peak 69	chr21	44593037	44637718	0.001837	0.240013	44681	PD42545a	gain	Match	1	44539356	44711260	171905	12	0	1	FAIL	21q22.3	NA	NA
Amplification Peak 69	chr21	44593037	44637718	0.001837	0.240013	44681	PD43395a	gain	Match	1	44390788	44779192	388405	12	0	1	FAIL	21q22.3	NA	NA
Amplification Peak 69	chr21	44593037	44637718	0.001837	0.240013	44681	PD43398a	gain	Match	0.778278	44551452	44627811	76360	12	0	1	FAIL	21q22.3	NA	NA
Amplification Peak 69	chr21	44593037	44637718	0.001837	0.240013	44681	PD43887n	gain	Match	1	44382694	44771341	388648	12	0	1	FAIL	21q22.3	NA	NA
Amplification Peak 69	chr21	44593037	44637718	0.001837	0.240013	44681	PD43887o	gain	Match	1	44382694	44771341	388648	12	0	1	FAIL	21q22.3	NA	NA
Amplification Peak 69	chr21	44593037	44637718	0.001837	0.240013	44681	PD43887t	gain	Match	1	44558112	44637719	79608	12	0	1	FAIL	21q22.3	NA	NA
Amplification Peak 69	chr21	44593037	44637718	0.001837	0.240013	44681	PD43887v	gain	Match	1	44558112	44637719	79608	12	0	1	FAIL	21q22.3	NA	NA
Amplification Peak 69	chr21	44593037	44637718	0.001837	0.240013	44681	PD43887z	gain	Match	1	44558112	44637719	79608	12	0	1	FAIL	21q22.3	NA	NA
Amplification Peak 69	chr21	44593037	44637718	0.001837	0.240013	44681	PD43896a	gain	Match	1	44551159	44801693	250535	12	0	1	FAIL	21q22.3	NA	NA
Amplification Peak 69	chr21	44593037	44637718	0.001837	0.240013	44681	PD47201a	gain	Match	1	13384137	46664533	33280397	12	0	1	FAIL	21q22.3	NA	NA
Amplification Peak 70	chr22	44852240	45019572	0.20816	0.182488	167332	PD43887o	gain	Match	0.880239	44862261	45009553	147293	2	0	1	FAIL	22q13.31	NA	NA
Amplification Peak 70	chr22	44852240	45019572	0.20816	0.182488	167332	PD43887t	gain	Match	0.940113	44862261	45168147	305887	2	0	1	FAIL	22q13.31	NA	NA
Deletion Peak 1	chr1	15987147	16199053	0.018952	0.346625	211906	PD43887h	loss	Match	0.866026	16015537	16199054	183518	3	0	1	PASS	1p36.13	NA	NA
Deletion Peak 1	chr1	15987147	16199053	0.018952	0.346625	211906	PD43887i	loss	Match	0.692044	15929511	16133795	204285	3	0	1	PASS	1p36.13	NA	NA
Deletion Peak 1	chr1	15987147	16199053	0.018952	0.346625	211906	PD43908c	loss	Match	0.52163	16019124	16129660	110537	3	0	1	PASS	1p36.13	NA	NA
Deletion Peak 2	chr1	27590490	27727632	0.022383	0.15866	137142	PD43887t	loss	Match	1	27551305	27732479	181175	3	0	1	PASS	1p35.3	NA	NA
Deletion Peak 2	chr1	27590490	27727632	0.022383	0.15866	137142	PD43887v	loss	Match	1	27551305	27727633	176329	3	0	1	PASS	1p35.3	NA	NA
Deletion Peak 2	chr1	27590490	27727632	0.022383	0.15866	137142	PD43887z	loss	Match	1	27551305	27727633	176329	3	0	1	PASS	1p35.3	NA	NA
Deletion Peak 3	chr1	32201546	32381427	0.1361	0.186818	179881	PD43910a	loss	Match	0.486502	32247598	32335110	87513	1	0	1	FAIL	1p35.2	NA	NA
Deletion Peak 4	chr1	112606874	112732405	0.075334	0.139145	125531	PD43887n	loss	Match	0.839093	112449053	112712206	263154	2	0	1	PASS	1p13.2	NA	NA
Deletion Peak 4	chr1	112606874	112732405	0.075334	0.139145	125531	PD43887o	loss	Match	0.7603	112616765	112712206	95442	2	0	1	PASS	1p13.2	NA	NA
Deletion Peak 5	chr1	152331809	152383393	1.9902e-05	0.201613	51584	PD43881a	loss	Match	0.489386	152220573	152357053	136481	4	0	1	FAIL	1q21.3	NA	NA
Deletion Peak 5	chr1	152331809	152383393	1.9902e-05	0.201613	51584	PD43894a	loss	Match	1	152221265	152409586	188322	4	0	1	FAIL	1q21.3	NA	NA
Deletion Peak 5	chr1	152331809	152383393	1.9902e-05	0.201613	51584	PD43895a	loss	Match	1	152085376	153347925	1262550	4	0	1	FAIL	1q21.3	NA	NA
Deletion Peak 5	chr1	152331809	152383393	1.9902e-05	0.201613	51584	PD43908e	loss	Match	1	152219829	152579721	359893	4	0	1	FAIL	1q21.3	NA	NA
Deletion Peak 6	chr1	153458960	161222028	1.5577e-06	0.16614	7763068	PD43910a	loss	No_match	No_match	No_match	No_match	No_match	0	1	0	FAIL	1q23.1	NA	NTRK1,TPM3
Deletion Peak 7	chr1	169622832	169795744	0.038971	0.127371	172912	PD43910a	loss	Match	0.513304	169603107	169711588	108482	1	0	1	PASS	1q24.2	NA	NA
Deletion Peak 8	chr2	38600837	38799340	0.052419	0.238737	198503	PD43395a	loss	Match	0.449099	38689828	38778975	89148	2	0	1	PASS	2p22.1	NA	NA
Deletion Peak 8	chr2	38600837	38799340	0.052419	0.238737	198503	PD43887t	loss	Match	0.758342	38067105	38751370	684266	2	0	1	PASS	2p22.1	NA	NA
Deletion Peak 10	chr2	189106190	189155138	2.8655e-05	0.164583	48948	PD42513a	loss	Match	1	188734646	189448838	714193	6	0	1	FAIL	2q32.2	NA	NA
Deletion Peak 10	chr2	189106190	189155138	2.8655e-05	0.164583	48948	PD42536a	loss	Match	1	189001473	189449460	447988	6	0	1	FAIL	2q32.2	NA	NA
Deletion Peak 10	chr2	189106190	189155138	2.8655e-05	0.164583	48948	PD42562a	loss	Match	1	189007660	189572906	565247	6	0	1	FAIL	2q32.2	NA	NA
Deletion Peak 10	chr2	189106190	189155138	2.8655e-05	0.164583	48948	PD43877c	loss	Match	1	189008289	189572906	564618	6	0	1	FAIL	2q32.2	NA	NA
Deletion Peak 10	chr2	189106190	189155138	2.8655e-05	0.164583	48948	PD43887n	loss	Match	1	187352056	189676743	2324688	6	0	1	FAIL	2q32.2	NA	NA
Deletion Peak 10	chr2	189106190	189155138	2.8655e-05	0.164583	48948	PD43887p	loss	Match	1	187385507	190902116	3516610	6	0	1	FAIL	2q32.2	NA	NA
Deletion Peak 11	chr2	196257770	196277527	0.075334	0.118996	19757	PD43908e	loss	Match	0.991497	196257938	196656912	398975	2	0	1	FAIL	2q32.3	NA	NA
Deletion Peak 11	chr2	196257770	196277527	0.075334	0.118996	19757	PD43910a	loss	Match	1	195969955	196639947	669993	2	0	1	FAIL	2q32.3	NA	NA
Deletion Peak 12	chr2	219177416	219332791	0.032241	0.156898	155375	PD43887o	loss	Match	0.581551	219207582	219297940	90359	3	0	1	PASS	2q35	NA	NA
Deletion Peak 12	chr2	219177416	219332791	0.032241	0.156898	155375	PD43887v	loss	Match	0.581898	219207582	219297994	90413	3	0	1	PASS	2q35	NA	NA
Deletion Peak 12	chr2	219177416	219332791	0.032241	0.156898	155375	PD47239a	loss	Match	1	205047660	242004393	36956734	3	0	1	PASS	2q35	NA	NA
Deletion Peak 13	chr2	219446331	219471835	0.025234	0.235806	25504	PD43887j	loss	Match	1	219387821	219635704	247884	4	0	1	FAIL	2q35	NA	NA
Deletion Peak 13	chr2	219446331	219471835	0.025234	0.235806	25504	PD43887k	loss	Match	1	219399989	219552081	152093	4	0	1	FAIL	2q35	NA	NA
Deletion Peak 13	chr2	219446331	219471835	0.025234	0.235806	25504	PD43908c	loss	Match	1	219420864	219488262	67399	4	0	1	FAIL	2q35	NA	NA
Deletion Peak 13	chr2	219446331	219471835	0.025234	0.235806	25504	PD47239a	loss	Match	1	205047660	242004393	36956734	4	0	1	FAIL	2q35	NA	NA
Deletion Peak 14	chr2	237354951	237518550	0.038971	0.101694	163599	PD43887h	loss	Match	0.998729	237355108	237518499	163392	4	0	1	PASS	2q37.3	NA	NA
Deletion Peak 14	chr2	237354951	237518550	0.038971	0.101694	163599	PD43887i	loss	Match	0.998729	237355108	237518499	163392	4	0	1	PASS	2q37.3	NA	NA
Deletion Peak 14	chr2	237354951	237518550	0.038971	0.101694	163599	PD43887k	loss	Match	0.998729	237355108	237518499	163392	4	0	1	PASS	2q37.3	NA	NA
Deletion Peak 14	chr2	237354951	237518550	0.038971	0.101694	163599	PD47239a	loss	Match	1	205047660	242004393	36956734	4	0	1	PASS	2q37.3	NA	NA
Deletion Peak 15	chr4	13608111	15003811	0.075334	0.123974	1395700	PD43887v	loss	No_match	No_match	No_match	No_match	No_match	0	1	0	FAIL	4p15.32	NA	NA
Deletion Peak 16	chr4	38756068	38884586	0.032241	0.161378	128518	PD43908e	loss	Match	1	38054247	38932279	878033	2	0	1	PASS	4p14	NA	NA
Deletion Peak 16	chr4	38756068	38884586	0.032241	0.161378	128518	PD43910a	loss	Match	0.667963	38798741	38993690	194950	2	0	1	PASS	4p14	NA	NA
Deletion Peak 17	chr4	113145952	113165398	0.09776	0.113237	19446	PD43887h	loss	Match	0.998406	113145983	113388683	242701	2	0	1	FAIL	4q25	NA	NA
Deletion Peak 17	chr4	113145952	113165398	0.09776	0.113237	19446	PD43887i	loss	Match	0.998406	113145983	113457275	311293	2	0	1	FAIL	4q25	NA	NA
Deletion Peak 19	chr5	1	181538259	0.14864	0.189629	181538258	PD42513a	loss	No_match	No_match	No_match	No_match	No_match	0	1	0	FAIL	5p13.2	NA	APC,CDH10,CTNNA1,EBF1,MAP3K1,PIK3R1,RAD17,SDHA,TERT,ARHGAP26,DROSHA
Deletion Peak 20	chr5	141247157	141416747	0.0092546	0.138027	169590	PD43887i	loss	Match	1	140788503	141511014	722512	3	0	1	PASS	5q31.3	NA	NA
Deletion Peak 20	chr5	141247157	141416747	0.0092546	0.138027	169590	PD43887j	loss	Match	1	140788503	141534250	745748	3	0	1	PASS	5q31.3	NA	NA
Deletion Peak 20	chr5	141247157	141416747	0.0092546	0.138027	169590	PD43887k	loss	Match	0.90332	141247156	141400351	153196	3	0	1	PASS	5q31.3	NA	NA
Deletion Peak 22	chr5	181203668	181538259	3.1401e-05	0.652044	334591	PD42534a	loss	No_match	No_match	No_match	No_match	No_match	0	6	0	FAIL	5q35.3	NA	NA
Deletion Peak 22	chr5	181203668	181538259	3.1401e-05	0.652044	334591	PD42545a	loss	No_match	No_match	No_match	No_match	No_match	0	6	0	FAIL	5q35.3	NA	NA
Deletion Peak 22	chr5	181203668	181538259	3.1401e-05	0.652044	334591	PD43862a	loss	No_match	No_match	No_match	No_match	No_match	0	6	0	FAIL	5q35.3	NA	NA
Deletion Peak 22	chr5	181203668	181538259	3.1401e-05	0.652044	334591	PD43887o	loss	No_match	No_match	No_match	No_match	No_match	0	6	0	FAIL	5q35.3	NA	NA
Deletion Peak 22	chr5	181203668	181538259	3.1401e-05	0.652044	334591	PD43896a	loss	No_match	No_match	No_match	No_match	No_match	0	6	0	FAIL	5q35.3	NA	NA
Deletion Peak 22	chr5	181203668	181538259	3.1401e-05	0.652044	334591	PD45523a	loss	No_match	No_match	No_match	No_match	No_match	0	6	0	FAIL	5q35.3	NA	NA
Deletion Peak 23	chr6	26017811	26056057	7.3585e-26	0.0767923	38246	PD42171a	loss	Match	1	25915642	26374279	458638	12	0	1	FAIL	6p22.2	HIST1H3B	NA
Deletion Peak 23	chr6	26017811	26056057	7.3585e-26	0.0767923	38246	PD42545a	loss	Match	1	26017282	26285437	268156	12	0	1	FAIL	6p22.2	HIST1H3B	NA
Deletion Peak 23	chr6	26017811	26056057	7.3585e-26	0.0767923	38246	PD43395a	loss	Match	1	25971821	26365451	393631	12	0	1	FAIL	6p22.2	HIST1H3B	NA
Deletion Peak 23	chr6	26017811	26056057	7.3585e-26	0.0767923	38246	PD43862a	loss	Match	1	25966480	26056058	89579	12	0	1	FAIL	6p22.2	HIST1H3B	NA
Deletion Peak 23	chr6	26017811	26056057	7.3585e-26	0.0767923	38246	PD43887d	loss	Match	1	26017810	26431724	413915	12	0	1	FAIL	6p22.2	HIST1H3B	NA
Deletion Peak 23	chr6	26017811	26056057	7.3585e-26	0.0767923	38246	PD43887n	loss	Match	1	25983549	26368115	384567	12	0	1	FAIL	6p22.2	HIST1H3B	NA
Deletion Peak 23	chr6	26017811	26056057	7.3585e-26	0.0767923	38246	PD43887o	loss	Match	1	26017148	26368115	350968	12	0	1	FAIL	6p22.2	HIST1H3B	NA
Deletion Peak 23	chr6	26017811	26056057	7.3585e-26	0.0767923	38246	PD43887p	loss	Match	1	25983549	26285531	301983	12	0	1	FAIL	6p22.2	HIST1H3B	NA
Deletion Peak 23	chr6	26017811	26056057	7.3585e-26	0.0767923	38246	PD43887t	loss	Match	1	26017389	26285639	268251	12	0	1	FAIL	6p22.2	HIST1H3B	NA
Deletion Peak 23	chr6	26017811	26056057	7.3585e-26	0.0767923	38246	PD43887u	loss	Match	1	26017148	26365199	348052	12	0	1	FAIL	6p22.2	HIST1H3B	NA
Deletion Peak 23	chr6	26017811	26056057	7.3585e-26	0.0767923	38246	PD43887v	loss	Match	1	25983549	26285531	301983	12	0	1	FAIL	6p22.2	HIST1H3B	NA
Deletion Peak 23	chr6	26017811	26056057	7.3585e-26	0.0767923	38246	PD43887z	loss	Match	1	26017148	26285639	268492	12	0	1	FAIL	6p22.2	HIST1H3B	NA
Deletion Peak 24	chr6	30986374	31120557	0.0027693	0.167853	134183	PD42171a	loss	Match	1	26374321	31269460	4895140	3	4	0.428571	FAIL	6p21.33	NA	NA
Deletion Peak 24	chr6	30986374	31120557	0.0027693	0.167853	134183	PD43881a	loss	No_match	No_match	No_match	No_match	No_match	3	4	0.428571	FAIL	6p21.33	NA	NA
Deletion Peak 24	chr6	30986374	31120557	0.0027693	0.167853	134183	PD43887n	loss	Match	1	29887756	32255938	2368183	3	4	0.428571	FAIL	6p21.33	NA	NA
Deletion Peak 24	chr6	30986374	31120557	0.0027693	0.167853	134183	PD43887o	loss	No_match	No_match	No_match	No_match	No_match	3	4	0.428571	FAIL	6p21.33	NA	NA
Deletion Peak 24	chr6	30986374	31120557	0.0027693	0.167853	134183	PD43887t	loss	No_match	No_match	No_match	No_match	No_match	3	4	0.428571	FAIL	6p21.33	NA	NA
Deletion Peak 24	chr6	30986374	31120557	0.0027693	0.167853	134183	PD43887v	loss	No_match	No_match	No_match	No_match	No_match	3	4	0.428571	FAIL	6p21.33	NA	NA
Deletion Peak 24	chr6	30986374	31120557	0.0027693	0.167853	134183	PD43908c	loss	Match	0.341732	30925449	31032228	106780	3	4	0.428571	FAIL	6p21.33	NA	NA
Deletion Peak 25	chr6	32841588	32896393	5.3812e-06	0.169656	54805	PD42171a	loss	Match	1	31403620	170584376	139180757	13	2	0.866667	FAIL	6p21.32	NA	NA
Deletion Peak 25	chr6	32841588	32896393	5.3812e-06	0.169656	54805	PD42476a	loss	Match	1	32442433	33423627	981195	13	2	0.866667	FAIL	6p21.32	NA	NA
Deletion Peak 25	chr6	32841588	32896393	5.3812e-06	0.169656	54805	PD42500a	loss	Match	0.996296	32841791	32935037	93247	13	2	0.866667	FAIL	6p21.32	NA	NA
Deletion Peak 25	chr6	32841588	32896393	5.3812e-06	0.169656	54805	PD42562a	loss	Match	1	32829390	33418129	588740	13	2	0.866667	FAIL	6p21.32	NA	NA
Deletion Peak 25	chr6	32841588	32896393	5.3812e-06	0.169656	54805	PD43862a	loss	Match	1	31032611	33323095	2290485	13	2	0.866667	FAIL	6p21.32	NA	NA
Deletion Peak 25	chr6	32841588	32896393	5.3812e-06	0.169656	54805	PD43887n	loss	Match	1	32665073	32980685	315613	13	2	0.866667	FAIL	6p21.32	NA	NA
Deletion Peak 25	chr6	32841588	32896393	5.3812e-06	0.169656	54805	PD43887o	loss	Match	1	32660968	32980685	319718	13	2	0.866667	FAIL	6p21.32	NA	NA
Deletion Peak 25	chr6	32841588	32896393	5.3812e-06	0.169656	54805	PD43887p	loss	Match	1	32460064	32974578	514515	13	2	0.866667	FAIL	6p21.32	NA	NA
Deletion Peak 25	chr6	32841588	32896393	5.3812e-06	0.169656	54805	PD43887t	loss	No_match	No_match	No_match	No_match	No_match	13	2	0.866667	FAIL	6p21.32	NA	NA
Deletion Peak 25	chr6	32841588	32896393	5.3812e-06	0.169656	54805	PD43887v	loss	No_match	No_match	No_match	No_match	No_match	13	2	0.866667	FAIL	6p21.32	NA	NA
Deletion Peak 25	chr6	32841588	32896393	5.3812e-06	0.169656	54805	PD43887z	loss	Match	1	32460169	32980685	520517	13	2	0.866667	FAIL	6p21.32	NA	NA
Deletion Peak 25	chr6	32841588	32896393	5.3812e-06	0.169656	54805	PD45523a	loss	Match	0.715688	32857170	32978066	120897	13	2	0.866667	FAIL	6p21.32	NA	NA
Deletion Peak 25	chr6	32841588	32896393	5.3812e-06	0.169656	54805	PD47202a	loss	Match	1	32666617	33440828	774212	13	2	0.866667	FAIL	6p21.32	NA	NA
Deletion Peak 25	chr6	32841588	32896393	5.3812e-06	0.169656	54805	PD47202d	loss	Match	0.328285	32822312	32859579	37268	13	2	0.866667	FAIL	6p21.32	NA	NA
Deletion Peak 25	chr6	32841588	32896393	5.3812e-06	0.169656	54805	PD47239a	loss	Match	0.731745	32856290	32948922	92633	13	2	0.866667	FAIL	6p21.32	NA	NA
Deletion Peak 26	chr6	150851933	152698137	0.00057817	0.132597	1846204	PD42171a	loss	Match	1	31403620	170584376	139180757	6	0	1	PASS	6q25.2	NA	ESR1
Deletion Peak 26	chr6	150851933	152698137	0.00057817	0.132597	1846204	PD42508a	loss	Match	0.838432	150936991	152484907	1547917	6	0	1	PASS	6q25.2	NA	ESR1
Deletion Peak 26	chr6	150851933	152698137	0.00057817	0.132597	1846204	PD42513a	loss	Match	0.953931	150936986	152755440	1818455	6	0	1	PASS	6q25.2	NA	ESR1
Deletion Peak 26	chr6	150851933	152698137	0.00057817	0.132597	1846204	PD43887k	loss	Match	1	150396504	158631719	8235216	6	0	1	PASS	6q25.2	NA	ESR1
Deletion Peak 26	chr6	150851933	152698137	0.00057817	0.132597	1846204	PD47202a	loss	Match	1	150800644	152698138	1897495	6	0	1	PASS	6q25.2	NA	ESR1
Deletion Peak 26	chr6	150851933	152698137	0.00057817	0.132597	1846204	PD47202d	loss	Match	0.877749	150804687	152472437	1667751	6	0	1	PASS	6q25.2	NA	ESR1
Deletion Peak 27	chr7	1503267	1569175	0.0015248	0.500212	65908	PD43887n	loss	Match	1	1503266	1569176	65911	4	0	1	FAIL	7p22.3	NA	NA
Deletion Peak 27	chr7	1503267	1569175	0.0015248	0.500212	65908	PD43887o	loss	Match	1	1503061	1569176	66116	4	0	1	FAIL	7p22.3	NA	NA
Deletion Peak 27	chr7	1503267	1569175	0.0015248	0.500212	65908	PD43887v	loss	Match	0.695899	1502861	1549132	46272	4	0	1	FAIL	7p22.3	NA	NA
Deletion Peak 27	chr7	1503267	1569175	0.0015248	0.500212	65908	PD43887z	loss	Match	1	1500373	1569176	68804	4	0	1	FAIL	7p22.3	NA	NA
Deletion Peak 28	chr7	30735854	31053988	0.075334	0.0963493	318134	PD43887i	loss	Match	0.68564	30755850	30973975	218126	2	0	1	PASS	7p14.3	NA	NA
Deletion Peak 28	chr7	30735854	31053988	0.075334	0.0963493	318134	PD43887k	loss	Match	0.68564	30755850	30973975	218126	2	0	1	PASS	7p14.3	NA	NA
Deletion Peak 29	chr7	1	159345973	1	0.241545	159345972	PD43881a	loss	No_match	No_match	No_match	No_match	No_match	0	2	0	FAIL	7q22.1	NA	NA
Deletion Peak 29	chr7	1	159345973	1	0.241545	159345972	PD43910a	loss	No_match	No_match	No_match	No_match	No_match	0	2	0	FAIL	7q22.1	NA	NA
Deletion Peak 30	chr7	100894065	100979992	6.9539e-05	0.244719	85927	PD43881a	loss	Match	0.31936	100952551	101049276	96726	2	0	1	FAIL	7q22.1	NA	NA
Deletion Peak 30	chr7	100894065	100979992	6.9539e-05	0.244719	85927	PD43910a	loss	Match	0.31936	100952551	101058007	105457	2	0	1	FAIL	7q22.1	NA	NA
Deletion Peak 31	chr7	101008827	101087786	8.3027e-06	0.262275	78959	PD43881a	loss	Match	0.512285	100952551	101049276	96726	3	2	0.6	FAIL	7q22.1	NA	NA
Deletion Peak 31	chr7	101008827	101087786	8.3027e-06	0.262275	78959	PD43886a	loss	No_match	No_match	No_match	No_match	No_match	3	2	0.6	FAIL	7q22.1	NA	NA
Deletion Peak 31	chr7	101008827	101087786	8.3027e-06	0.262275	78959	PD43895a	loss	No_match	No_match	No_match	No_match	No_match	3	2	0.6	FAIL	7q22.1	NA	NA
Deletion Peak 31	chr7	101008827	101087786	8.3027e-06	0.262275	78959	PD43908c	loss	Match	0.443579	100960786	101043851	83066	3	2	0.6	FAIL	7q22.1	NA	NA
Deletion Peak 31	chr7	101008827	101087786	8.3027e-06	0.262275	78959	PD43910a	loss	Match	0.62286	100952551	101058007	105457	3	2	0.6	FAIL	7q22.1	NA	NA
Deletion Peak 32	chr8	17627914	17868509	0.0027693	0.0861697	240595	PD43887o	loss	Match	0.748479	17684573	17864653	180081	2	0	1	PASS	8p22	NA	NA
Deletion Peak 32	chr8	17627914	17868509	0.0027693	0.0861697	240595	PD43887z	loss	Match	0.748479	17684573	17864653	180081	2	0	1	PASS	8p22	NA	NA
Deletion Peak 33	chr9	91634432	106602995	0.12908	0.183149	14968563	PD42545a	loss	Match	0.940607	91694423	105773965	14079543	1	1	0.5	FAIL	9q22.33	NA	FANCC,PTCH1,XPA,WNK2
Deletion Peak 33	chr9	91634432	106602995	0.12908	0.183149	14968563	PD43910a	loss	No_match	No_match	No_match	No_match	No_match	1	1	0.5	FAIL	9q22.33	NA	FANCC,PTCH1,XPA,WNK2
Deletion Peak 34	chr9	1	138394717	0.18989	0.222592	138394716	PD43887j	loss	No_match	No_match	No_match	No_match	No_match	0	2	0	FAIL	9q33.1	NA	CDKN2A,FANCC,FANCG,NOTCH1,PAX5,PPP6C,PTCH1,PTPRD,TSC1,XPA,KLF4,CD274,WNK2
Deletion Peak 34	chr9	1	138394717	0.18989	0.222592	138394716	PD43887k	loss	No_match	No_match	No_match	No_match	No_match	0	2	0	FAIL	9q33.1	NA	CDKN2A,FANCC,FANCG,NOTCH1,PAX5,PPP6C,PTCH1,PTPRD,TSC1,XPA,KLF4,CD274,WNK2
Deletion Peak 35	chr9	127907057	128124969	0.0081185	0.177241	217912	PD43887n	loss	Match	1	127818869	128151463	332595	4	0	1	PASS	9q34.11	NA	NA
Deletion Peak 35	chr9	127907057	128124969	0.0081185	0.177241	217912	PD43887o	loss	Match	1	127818869	128151463	332595	4	0	1	PASS	9q34.11	NA	NA
Deletion Peak 35	chr9	127907057	128124969	0.0081185	0.177241	217912	PD43887z	loss	Match	1	127818869	128151463	332595	4	0	1	PASS	9q34.11	NA	NA
Deletion Peak 35	chr9	127907057	128124969	0.0081185	0.177241	217912	PD43910a	loss	Match	0.713734	127936566	128092097	155532	4	0	1	PASS	9q34.11	NA	NA
Deletion Peak 36	chr10	17187575	17327235	0.0065925	0.136396	139660	PD42171a	loss	Match	1	180148	133625894	133445747	4	0	1	PASS	10p13	NA	NA
Deletion Peak 36	chr10	17187575	17327235	0.0065925	0.136396	139660	PD42508a	loss	Match	1	16928203	17644235	716033	4	0	1	PASS	10p13	NA	NA
Deletion Peak 36	chr10	17187575	17327235	0.0065925	0.136396	139660	PD42562a	loss	Match	1	16816817	17327236	510420	4	0	1	PASS	10p13	NA	NA
Deletion Peak 36	chr10	17187575	17327235	0.0065925	0.136396	139660	PD47202d	loss	Match	1	16752777	17604043	851267	4	0	1	PASS	10p13	NA	NA
Deletion Peak 37	chr10	71706902	71753865	0.022383	0.134106	46963	PD42171a	loss	Match	1	180148	133625894	133445747	4	0	1	FAIL	10q22.1	NA	NA
Deletion Peak 37	chr10	71706902	71753865	0.022383	0.134106	46963	PD43395a	loss	Match	0.591581	71687798	71734684	46887	4	0	1	FAIL	10q22.1	NA	NA
Deletion Peak 37	chr10	71706902	71753865	0.022383	0.134106	46963	PD43887n	loss	Match	0.998935	71706952	71760753	53802	4	0	1	FAIL	10q22.1	NA	NA
Deletion Peak 37	chr10	71706902	71753865	0.022383	0.134106	46963	PD43887o	loss	Match	1	71706901	71760753	53853	4	0	1	FAIL	10q22.1	NA	NA
Deletion Peak 38	chr11	1	135086622	0.14864	0.202736	135086621	PD42500a	loss	No_match	No_match	No_match	No_match	No_match	0	2	0	FAIL	11p15.5	NA	BIRC3,ATM,CARS,CBL,DDB2,DDX10,EXT2,FANCF,FEN1,MEN1,SDHD,WT1,ZBTB16,EED,ARHGEF12,SDHAF2,CREB3L1,BCL9L,MALAT1
Deletion Peak 38	chr11	1	135086622	0.14864	0.202736	135086621	PD43910a	loss	No_match	No_match	No_match	No_match	No_match	0	2	0	FAIL	11p15.5	NA	BIRC3,ATM,CARS,CBL,DDB2,DDX10,EXT2,FANCF,FEN1,MEN1,SDHD,WT1,ZBTB16,EED,ARHGEF12,SDHAF2,CREB3L1,BCL9L,MALAT1
Deletion Peak 39	chr11	7420614	7525856	1.708e-05	0.0586173	105242	PD43887i	loss	Match	1	6932225	7565668	633444	6	0	1	PASS	11p15.4	NA	NA
Deletion Peak 39	chr11	7420614	7525856	1.708e-05	0.0586173	105242	PD43887n	loss	Match	0.56189	7466722	7565668	98947	6	0	1	PASS	11p15.4	NA	NA
Deletion Peak 39	chr11	7420614	7525856	1.708e-05	0.0586173	105242	PD43887o	loss	Match	0.378277	7486046	7565668	79623	6	0	1	PASS	11p15.4	NA	NA
Deletion Peak 39	chr11	7420614	7525856	1.708e-05	0.0586173	105242	PD43887p	loss	Match	0.56189	7466722	7565668	98947	6	0	1	PASS	11p15.4	NA	NA
Deletion Peak 39	chr11	7420614	7525856	1.708e-05	0.0586173	105242	PD43887v	loss	Match	0.378277	7486046	7565668	79623	6	0	1	PASS	11p15.4	NA	NA
Deletion Peak 39	chr11	7420614	7525856	1.708e-05	0.0586173	105242	PD43887z	loss	Match	0.379256	7485943	7565668	79726	6	0	1	PASS	11p15.4	NA	NA
Deletion Peak 40	chr11	62669605	62805373	1.5203e-08	0.200482	135768	PD43395a	loss	Match	1	62630667	62884348	253682	8	0	1	PASS	11q12.3	NA	NA
Deletion Peak 40	chr11	62669605	62805373	1.5203e-08	0.200482	135768	PD43862a	loss	Match	0.983406	62671858	62805374	133517	8	0	1	PASS	11q12.3	NA	NA
Deletion Peak 40	chr11	62669605	62805373	1.5203e-08	0.200482	135768	PD43887n	loss	Match	1	62536184	62888574	352391	8	0	1	PASS	11q12.3	NA	NA
Deletion Peak 40	chr11	62669605	62805373	1.5203e-08	0.200482	135768	PD43887o	loss	Match	1	62571803	62888574	316772	8	0	1	PASS	11q12.3	NA	NA
Deletion Peak 40	chr11	62669605	62805373	1.5203e-08	0.200482	135768	PD43887p	loss	Match	0.65048	62717059	62888574	171516	8	0	1	PASS	11q12.3	NA	NA
Deletion Peak 40	chr11	62669605	62805373	1.5203e-08	0.200482	135768	PD43887t	loss	Match	1	62559929	62885478	325550	8	0	1	PASS	11q12.3	NA	NA
Deletion Peak 40	chr11	62669605	62805373	1.5203e-08	0.200482	135768	PD43887v	loss	Match	0.999867	62669623	62888574	218952	8	0	1	PASS	11q12.3	NA	NA
Deletion Peak 40	chr11	62669605	62805373	1.5203e-08	0.200482	135768	PD43887z	loss	Match	1	62559929	62888574	328646	8	0	1	PASS	11q12.3	NA	NA
Deletion Peak 41	chr12	6945697	6970407	8.797e-08	0.226184	24710	PD43887n	loss	Match	1	6945696	7135312	189617	6	0	1	FAIL	12p13.31	NA	PTPN6
Deletion Peak 41	chr12	6945697	6970407	8.797e-08	0.226184	24710	PD43887o	loss	Match	1	6056932	6981581	924650	6	0	1	FAIL	12p13.31	NA	PTPN6
Deletion Peak 41	chr12	6945697	6970407	8.797e-08	0.226184	24710	PD43887t	loss	Match	0.999717	6852175	6970400	118226	6	0	1	FAIL	12p13.31	NA	PTPN6
Deletion Peak 41	chr12	6945697	6970407	8.797e-08	0.226184	24710	PD43887v	loss	Match	1	6944242	6970961	26720	6	0	1	FAIL	12p13.31	NA	PTPN6
Deletion Peak 41	chr12	6945697	6970407	8.797e-08	0.226184	24710	PD43887z	loss	Match	1	6056910	7131888	1074979	6	0	1	FAIL	12p13.31	NA	PTPN6
Deletion Peak 41	chr12	6945697	6970407	8.797e-08	0.226184	24710	PD45523a	loss	Match	1	6935476	6971024	35549	6	0	1	FAIL	12p13.31	NA	PTPN6
Deletion Peak 42	chr12	51979333	52171537	0.0092546	0.251093	192204	PD47202a	loss	Match	0.844338	52009252	52172286	163035	2	0	1	PASS	12q13.13	NA	NA
Deletion Peak 42	chr12	51979333	52171537	0.0092546	0.251093	192204	PD47202d	loss	Match	0.353935	52009252	52077279	68028	2	0	1	PASS	12q13.13	NA	NA
Deletion Peak 43	chr14	24222060	24520250	0.12908	0.140853	298190	PD43887n	loss	Match	0.676067	24241367	24442963	201597	4	0	1	FAIL	14q12	NA	NA
Deletion Peak 43	chr14	24222060	24520250	0.12908	0.140853	298190	PD43887o	loss	Match	0.676067	24241367	24442963	201597	4	0	1	FAIL	14q12	NA	NA
Deletion Peak 43	chr14	24222060	24520250	0.12908	0.140853	298190	PD43887t	loss	Match	0.676037	24241367	24442954	201588	4	0	1	FAIL	14q12	NA	NA
Deletion Peak 43	chr14	24222060	24520250	0.12908	0.140853	298190	PD43887z	loss	Match	0.676067	24241367	24442963	201597	4	0	1	FAIL	14q12	NA	NA
Deletion Peak 44	chr14	1	107043718	0.18989	0.159845	107043717	PD42556a	loss	No_match	No_match	No_match	No_match	No_match	0	2	0	FAIL	14q32.33	NA	MAX,RAD51B,NKX2-1,BAZ1A,DICER1,CCNB1IP1,BCL11B
Deletion Peak 44	chr14	1	107043718	0.18989	0.159845	107043717	PD43910a	loss	No_match	No_match	No_match	No_match	No_match	0	2	0	FAIL	14q32.33	NA	MAX,RAD51B,NKX2-1,BAZ1A,DICER1,CCNB1IP1,BCL11B
Deletion Peak 45	chr15	48318302	48746632	0.00063247	0.101987	428330	PD43887h	loss	Match	0.605789	48487155	48962849	475695	4	0	1	PASS	15q21.1	NA	NA
Deletion Peak 45	chr15	48318302	48746632	0.00063247	0.101987	428330	PD43887i	loss	Match	0.605789	48487155	49033092	545938	4	0	1	PASS	15q21.1	NA	NA
Deletion Peak 45	chr15	48318302	48746632	0.00063247	0.101987	428330	PD43887k	loss	Match	0.605789	48487155	48962770	475616	4	0	1	PASS	15q21.1	NA	NA
Deletion Peak 45	chr15	48318302	48746632	0.00063247	0.101987	428330	PD43887t	loss	Match	0.367802	48487155	48644695	157541	4	0	1	PASS	15q21.1	NA	NA
Deletion Peak 46	chr15	1	101991189	0.14864	0.199209	101991188	PD43887n	loss	No_match	No_match	No_match	No_match	No_match	0	2	0	FAIL	15q22.2	NA	B2M,BLM,BUB1B,CHD2,FES,SMAD3,PML,POLG,KNL1
Deletion Peak 46	chr15	1	101991189	0.14864	0.199209	101991188	PD43887o	loss	No_match	No_match	No_match	No_match	No_match	0	2	0	FAIL	15q22.2	NA	B2M,BLM,BUB1B,CHD2,FES,SMAD3,PML,POLG,KNL1
Deletion Peak 47	chr16	1944289	2048576	0.025234	0.507235	104287	PD43887n	loss	Match	0.810237	1964030	2048527	84498	3	0	1	FAIL	16p13.3	NA	NTHL1
Deletion Peak 47	chr16	1944289	2048576	0.025234	0.507235	104287	PD43887o	loss	Match	0.356206	1964030	2001177	37148	3	0	1	FAIL	16p13.3	NA	NTHL1
Deletion Peak 47	chr16	1944289	2048576	0.025234	0.507235	104287	PD43887t	loss	Match	0.78987	1964030	2046403	82374	3	0	1	FAIL	16p13.3	NA	NTHL1
Deletion Peak 48	chr16	29114632	29796919	0.12908	0.810647	682287	PD43395a	loss	Match	0.646409	29355883	29830629	474747	2	0	1	FAIL	16p11.2	NA	NA
Deletion Peak 48	chr16	29114632	29796919	0.12908	0.810647	682287	PD43910a	loss	Match	0.974247	28937390	29779348	841959	2	0	1	FAIL	16p11.2	NA	NA
Deletion Peak 49	chr16	56903489	56999802	0.1361	0.101523	96313	PD43910a	loss	Match	0.407957	56960511	57137325	176815	1	0	1	FAIL	16q13	NA	NA
Deletion Peak 50	chr17	8147359	8190160	1.2417e-05	0.202542	42801	PD43887n	loss	Match	0.998598	8147419	8205206	57788	6	0	1	FAIL	17p13.1	NA	NA
Deletion Peak 50	chr17	8147359	8190160	1.2417e-05	0.202542	42801	PD43887o	loss	Match	0.998598	8147419	8190161	42743	6	0	1	FAIL	17p13.1	NA	NA
Deletion Peak 50	chr17	8147359	8190160	1.2417e-05	0.202542	42801	PD43887t	loss	Match	0.661021	8147419	8175711	28293	6	0	1	FAIL	17p13.1	NA	NA
Deletion Peak 50	chr17	8147359	8190160	1.2417e-05	0.202542	42801	PD43887u	loss	Match	0.998598	8147419	8207622	60204	6	0	1	FAIL	17p13.1	NA	NA
Deletion Peak 50	chr17	8147359	8190160	1.2417e-05	0.202542	42801	PD43887v	loss	Match	0.998598	8147419	8190161	42743	6	0	1	FAIL	17p13.1	NA	NA
Deletion Peak 50	chr17	8147359	8190160	1.2417e-05	0.202542	42801	PD43887z	loss	Match	0.998598	8147419	8190161	42743	6	0	1	FAIL	17p13.1	NA	NA
Deletion Peak 51	chr17	64497039	64505961	1.708e-05	0.0668012	8922	PD43887t	loss	Match	1	64485652	64516549	30898	3	0	1	FAIL	17q23.3	NA	NA
Deletion Peak 51	chr17	64497039	64505961	1.708e-05	0.0668012	8922	PD43887v	loss	Match	1	64496464	64510305	13842	3	0	1	FAIL	17q23.3	NA	NA
Deletion Peak 51	chr17	64497039	64505961	1.708e-05	0.0668012	8922	PD43887z	loss	Match	1	64497029	64509970	12942	3	0	1	FAIL	17q23.3	NA	NA
Deletion Peak 52	chr18	1	80373285	0.18989	0.212892	80373284	PD43862a	loss	No_match	No_match	No_match	No_match	No_match	0	1	0	FAIL	18q12.1	NA	SMAD2,SMAD4
Deletion Peak 53	chr19	39379228	39415118	2.8655e-05	0.257927	35890	PD42476a	loss	Match	1	39329078	39423437	94360	6	0	1	FAIL	19q13.2	NA	NA
Deletion Peak 53	chr19	39379228	39415118	2.8655e-05	0.257927	35890	PD43887d	loss	Match	0.767964	39335372	39406790	71419	6	0	1	FAIL	19q13.2	NA	NA
Deletion Peak 53	chr19	39379228	39415118	2.8655e-05	0.257927	35890	PD43887n	loss	Match	0.767964	39335609	39406790	71182	6	0	1	FAIL	19q13.2	NA	NA
Deletion Peak 53	chr19	39379228	39415118	2.8655e-05	0.257927	35890	PD43887o	loss	Match	0.767964	39335491	39406790	71300	6	0	1	FAIL	19q13.2	NA	NA
Deletion Peak 53	chr19	39379228	39415118	2.8655e-05	0.257927	35890	PD43887p	loss	Match	0.767964	39335883	39406790	70908	6	0	1	FAIL	19q13.2	NA	NA
Deletion Peak 53	chr19	39379228	39415118	2.8655e-05	0.257927	35890	PD43887z	loss	Match	0.767964	39335957	39406790	70834	6	0	1	FAIL	19q13.2	NA	NA
Deletion Peak 54	chr19	42721591	42936001	0.0015248	1	214410	PD43881a	loss	Match	1	42589076	43372790	783715	3	0	1	FAIL	19q13.2	NA	NA
Deletion Peak 54	chr19	42721591	42936001	0.0015248	1	214410	PD43895a	loss	Match	0.852172	42753287	43361998	608712	3	0	1	FAIL	19q13.2	NA	NA
Deletion Peak 54	chr19	42721591	42936001	0.0015248	1	214410	PD43908c	loss	Match	0.710505	42763832	42916171	152340	3	0	1	FAIL	19q13.2	NA	NA
Deletion Peak 55	chr19	50910521	51099107	0.032241	0.209066	188586	PD42490a	loss	Match	0.89354	50859547	51079030	219484	2	0	1	PASS	19q13.41	NA	NA
Deletion Peak 55	chr19	50910521	51099107	0.032241	0.209066	188586	PD43862a	loss	Match	0.795426	50949101	51099108	150008	2	0	1	PASS	19q13.41	NA	NA
Deletion Peak 56	chr19	58456613	58617616	0.022383	0.343733	161003	PD43887n	loss	Match	0.719914	58456612	58572521	115910	3	1	0.75	PASS	19q13.43	NA	NA
Deletion Peak 56	chr19	58456613	58617616	0.022383	0.343733	161003	PD43887o	loss	No_match	No_match	No_match	No_match	No_match	3	1	0.75	PASS	19q13.43	NA	NA
Deletion Peak 56	chr19	58456613	58617616	0.022383	0.343733	161003	PD43887t	loss	Match	0.459641	58498518	58572521	74004	3	1	0.75	PASS	19q13.43	NA	NA
Deletion Peak 56	chr19	58456613	58617616	0.022383	0.343733	161003	PD43887z	loss	Match	0.459641	58498518	58572521	74004	3	1	0.75	PASS	19q13.43	NA	NA
Deletion Peak 57	chr20	50188172	50601284	0.022383	0.313298	413112	PD43887o	loss	Match	0.562367	50278177	50510497	232321	2	0	1	PASS	20q13.13	NA	NA
Deletion Peak 57	chr20	50188172	50601284	0.022383	0.313298	413112	PD43887t	loss	Match	0.562367	50278177	50510497	232321	2	0	1	PASS	20q13.13	NA	NA
Deletion Peak 58	chr20	64010185	64093902	0.1361	0.426377	83717	PD43395a	loss	Match	1	63689013	64273629	584617	2	0	1	FAIL	20q13.33	NA	NA
Deletion Peak 58	chr20	64010185	64093902	0.1361	0.426377	83717	PD43910a	loss	Match	0.741322	64010184	64072246	62063	2	0	1	FAIL	20q13.33	NA	NA
Deletion Peak 59	chr21	36052255	36170772	0.022383	0.148814	118517	PD43887t	loss	Match	0.830043	36072398	36200285	127888	2	0	1	PASS	21q22.12	NA	NA
Deletion Peak 59	chr21	36052255	36170772	0.022383	0.148814	118517	PD43887v	loss	Match	0.830043	36072398	36208629	136232	2	0	1	PASS	21q22.12	NA	NA
Deletion Peak 60	chr21	45822138	46239114	0.18989	0.348629	416976	PD43395a	loss	Match	1	44787971	46664392	1876422	2	0	1	FAIL	21q22.3	NA	NA
Deletion Peak 60	chr21	45822138	46239114	0.18989	0.348629	416976	PD43887j	loss	Match	0.693336	45900538	46189642	289105	2	0	1	FAIL	21q22.3	NA	NA
Deletion Peak 61	chr22	37023726	37374316	0.1361	0.167983	350590	PD43910a	loss	Match	0.907248	37056244	37374317	318074	1	0	1	FAIL	22q13.1	NA	NA

## Sheet: Peak_SM
gistic_name	chrom	start	end	residual.q.values	difficult_frac	peak_size	sample	gistic_call	match	fraction_overlap	ascat_start	ascat_end	ascat_size	ascat_agree	ascat_disagree	concordance	status	cytoband	OncoGenes	TSGGenes
Amplification Peak 1	chr1	152714833	152805327	6.9453e-09	0.123809	90494	PD42490d	gain	Match	0.504989	152759629	152827648	68020	11	0	1	FAIL	1q21.3	NA	NA
Amplification Peak 1	chr1	152714833	152805327	6.9453e-09	0.123809	90494	PD42490g	gain	Match	1	152511721	248918428	96406708	11	0	1	FAIL	1q21.3	NA	NA
Amplification Peak 1	chr1	152714833	152805327	6.9453e-09	0.123809	90494	PD42539a	gain	Match	1	143544307	247491137	103946831	11	0	1	FAIL	1q21.3	NA	NA
Amplification Peak 1	chr1	152714833	152805327	6.9453e-09	0.123809	90494	PD43744a	gain	Match	1	152109731	153003334	893604	11	0	1	FAIL	1q21.3	NA	NA
Amplification Peak 1	chr1	152714833	152805327	6.9453e-09	0.123809	90494	PD43747a	gain	Match	1	152409968	153032537	622570	11	0	1	FAIL	1q21.3	NA	NA
Amplification Peak 1	chr1	152714833	152805327	6.9453e-09	0.123809	90494	PD43858a	gain	Match	1	152709359	152812598	103240	11	0	1	FAIL	1q21.3	NA	NA
Amplification Peak 1	chr1	152714833	152805327	6.9453e-09	0.123809	90494	PD43858c	gain	Match	1	152709359	152812598	103240	11	0	1	FAIL	1q21.3	NA	NA
Amplification Peak 1	chr1	152714833	152805327	6.9453e-09	0.123809	90494	PD43877f	gain	Match	1	152084941	153003201	918261	11	0	1	FAIL	1q21.3	NA	NA
Amplification Peak 1	chr1	152714833	152805327	6.9453e-09	0.123809	90494	PD43887e	gain	Match	1	143880590	153032372	9151783	11	0	1	FAIL	1q21.3	NA	NA
Amplification Peak 1	chr1	152714833	152805327	6.9453e-09	0.123809	90494	PD43888a	gain	Match	1	152623089	153307209	684121	11	0	1	FAIL	1q21.3	NA	NA
Amplification Peak 1	chr1	152714833	152805327	6.9453e-09	0.123809	90494	PD47230a	gain	Match	0.919531	152085376	152798045	712670	11	0	1	FAIL	1q21.3	NA	NA
Amplification Peak 2	chr1	247955784	248213618	0.0068013	0.324911	257834	PD42490g	gain	Match	1	152511721	248918428	96406708	10	0	1	PASS	1q44	NA	NA
Amplification Peak 2	chr1	247955784	248213618	0.0068013	0.324911	257834	PD42539a	gain	Match	1	247491191	248918428	1427238	10	0	1	PASS	1q44	NA	NA
Amplification Peak 2	chr1	247955784	248213618	0.0068013	0.324911	257834	PD43744a	gain	Match	1	241996250	248918428	6922179	10	0	1	PASS	1q44	NA	NA
Amplification Peak 2	chr1	247955784	248213618	0.0068013	0.324911	257834	PD43745a	gain	Match	1	247896174	248387778	491605	10	0	1	PASS	1q44	NA	NA
Amplification Peak 2	chr1	247955784	248213618	0.0068013	0.324911	257834	PD43747a	gain	Match	0.496473	247864796	248083791	218996	10	0	1	PASS	1q44	NA	NA
Amplification Peak 2	chr1	247955784	248213618	0.0068013	0.324911	257834	PD43877f	gain	Match	0.923226	247965865	248203904	238040	10	0	1	PASS	1q44	NA	NA
Amplification Peak 2	chr1	247955784	248213618	0.0068013	0.324911	257834	PD43878f	gain	Match	0.960901	247965865	248387882	422018	10	0	1	PASS	1q44	NA	NA
Amplification Peak 2	chr1	247955784	248213618	0.0068013	0.324911	257834	PD43883a	gain	Match	0.591052	248061225	248442015	380791	10	0	1	PASS	1q44	NA	NA
Amplification Peak 2	chr1	247955784	248213618	0.0068013	0.324911	257834	PD43909c	gain	Match	1	247896174	248918428	1022255	10	0	1	PASS	1q44	NA	NA
Amplification Peak 2	chr1	247955784	248213618	0.0068013	0.324911	257834	PD47240f	gain	Match	0.923339	247965865	248203933	238069	10	0	1	PASS	1q44	NA	NA
Amplification Peak 3	chr2	30947727	31270258	0.051872	0.0689298	322531	PD43744a	gain	Match	1	30736505	31580605	844101	6	0	1	PASS	2p23.1	NA	NA
Amplification Peak 3	chr2	30947727	31270258	0.051872	0.0689298	322531	PD43747a	gain	Match	1	30743428	31943482	1200055	6	0	1	PASS	2p23.1	NA	NA
Amplification Peak 3	chr2	30947727	31270258	0.051872	0.0689298	322531	PD43749a	gain	Match	0.975813	30955528	31346794	391267	6	0	1	PASS	2p23.1	NA	NA
Amplification Peak 3	chr2	30947727	31270258	0.051872	0.0689298	322531	PD43755a	gain	Match	0.970217	30758074	31260652	502579	6	0	1	PASS	2p23.1	NA	NA
Amplification Peak 3	chr2	30947727	31270258	0.051872	0.0689298	322531	PD43760a	gain	Match	1	41404	62674107	62632704	6	0	1	PASS	2p23.1	NA	NA
Amplification Peak 3	chr2	30947727	31270258	0.051872	0.0689298	322531	PD47223a	gain	Match	1	30932124	31529411	597288	6	0	1	PASS	2p23.1	NA	NA
Amplification Peak 4	chr2	88860451	88861406	0.033386	0	955	PD43760a	gain	Match	1	62747391	242004549	179257159	4	0	1	FAIL	2p11.2	NA	NA
Amplification Peak 4	chr2	88860451	88861406	0.033386	0	955	PD43887e	gain	Match	1	88857435	88861407	3973	4	0	1	FAIL	2p11.2	NA	NA
Amplification Peak 4	chr2	88860451	88861406	0.033386	0	955	PD43887m	gain	Match	0.615063	88860457	88861044	588	4	0	1	FAIL	2p11.2	NA	NA
Amplification Peak 4	chr2	88860451	88861406	0.033386	0	955	PD47240f	gain	Match	0.621339	88860450	88861044	595	4	0	1	FAIL	2p11.2	NA	NA
Amplification Peak 5	chr2	168964109	169137466	0.022252	0.0965291	173357	PD42490d	gain	Match	0.955174	168971880	169137467	165588	6	0	1	PASS	2q31.1	NA	NA
Amplification Peak 5	chr2	168964109	169137466	0.022252	0.0965291	173357	PD43760a	gain	Match	1	62747391	242004549	179257159	6	0	1	PASS	2q31.1	NA	NA
Amplification Peak 5	chr2	168964109	169137466	0.022252	0.0965291	173357	PD43859c	gain	Match	1	166472240	169320937	2848698	6	0	1	PASS	2q31.1	NA	NA
Amplification Peak 5	chr2	168964109	169137466	0.022252	0.0965291	173357	PD43887e	gain	Match	0.759751	168964108	169095817	131710	6	0	1	PASS	2q31.1	NA	NA
Amplification Peak 5	chr2	168964109	169137466	0.022252	0.0965291	173357	PD43887l	gain	Match	1	168964108	169140385	176278	6	0	1	PASS	2q31.1	NA	NA
Amplification Peak 5	chr2	168964109	169137466	0.022252	0.0965291	173357	PD43909c	gain	Match	1	168944978	169211992	267015	6	0	1	PASS	2q31.1	NA	NA
Amplification Peak 6	chr2	233627725	233693510	2.5556e-06	0.263692	65785	PD42518a	gain	Match	0.858693	233637021	233778511	141491	8	0	1	FAIL	2q37.1	NA	NA
Amplification Peak 6	chr2	233627725	233693510	2.5556e-06	0.263692	65785	PD42527a	gain	Match	1	233477337	233789480	312144	8	0	1	FAIL	2q37.1	NA	NA
Amplification Peak 6	chr2	233627725	233693510	2.5556e-06	0.263692	65785	PD43755a	gain	Match	1	233556972	233743836	186865	8	0	1	FAIL	2q37.1	NA	NA
Amplification Peak 6	chr2	233627725	233693510	2.5556e-06	0.263692	65785	PD43760a	gain	Match	1	62747391	242004549	179257159	8	0	1	FAIL	2q37.1	NA	NA
Amplification Peak 6	chr2	233627725	233693510	2.5556e-06	0.263692	65785	PD43858a	gain	Match	0.951889	233617689	233690345	72657	8	0	1	FAIL	2q37.1	NA	NA
Amplification Peak 6	chr2	233627725	233693510	2.5556e-06	0.263692	65785	PD43858c	gain	Match	0.951889	233468417	233690345	221929	8	0	1	FAIL	2q37.1	NA	NA
Amplification Peak 6	chr2	233627725	233693510	2.5556e-06	0.263692	65785	PD43887f	gain	Match	1	233618511	233767133	148623	8	0	1	FAIL	2q37.1	NA	NA
Amplification Peak 6	chr2	233627725	233693510	2.5556e-06	0.263692	65785	PD47230a	gain	Match	1	233485660	233693556	207897	8	0	1	FAIL	2q37.1	NA	NA
Amplification Peak 7	chr3	113009775	113306581	0.22975	0.122305	296806	PD43858a	gain	Match	0.262474	113216224	113294127	77904	1	0	1	FAIL	3q13.2	NA	NA
Amplification Peak 8	chr4	1380646	1648262	0.1127	0.486028	267616	PD42490d	gain	Match	0.866847	1386013	1617995	231983	4	0	1	FAIL	4p16.3	NA	NA
Amplification Peak 8	chr4	1380646	1648262	0.1127	0.486028	267616	PD42490e	gain	Match	0.979945	1386013	1655049	269037	4	0	1	FAIL	4p16.3	NA	NA
Amplification Peak 8	chr4	1380646	1648262	0.1127	0.486028	267616	PD43888a	gain	Match	0.973862	1380645	1641267	260623	4	0	1	FAIL	4p16.3	NA	NA
Amplification Peak 8	chr4	1380646	1648262	0.1127	0.486028	267616	PD43912c	gain	Match	1	1375469	1668790	293322	4	0	1	FAIL	4p16.3	NA	NA
Amplification Peak 9	chr5	814801	850456	0.0097018	0.918749	35655	PD42172a	gain	Match	1	140238	140705823	140565586	5	0	1	FAIL	5p15.33	NA	NA
Amplification Peak 9	chr5	814801	850456	0.0097018	0.918749	35655	PD43745a	gain	Match	0.739371	824094	883944	59851	5	0	1	FAIL	5p15.33	NA	NA
Amplification Peak 9	chr5	814801	850456	0.0097018	0.918749	35655	PD43747a	gain	Match	1	677661	850457	172797	5	0	1	FAIL	5p15.33	NA	NA
Amplification Peak 9	chr5	814801	850456	0.0097018	0.918749	35655	PD43858a	gain	Match	0.294509	766748	825301	58554	5	0	1	FAIL	5p15.33	NA	NA
Amplification Peak 9	chr5	814801	850456	0.0097018	0.918749	35655	PD43887m	gain	Match	1	140238	1880940	1740703	5	0	1	FAIL	5p15.33	NA	NA
Amplification Peak 10	chr5	140815995	140885692	0.0039151	0.355984	69697	PD42172a	gain	Match	1	140786647	141432435	645789	7	0	1	FAIL	5q31.3	NA	NA
Amplification Peak 10	chr5	140815995	140885692	0.0039151	0.355984	69697	PD42517c	gain	Match	1	140786763	141122851	336089	7	0	1	FAIL	5q31.3	NA	NA
Amplification Peak 10	chr5	140815995	140885692	0.0039151	0.355984	69697	PD43877f	gain	Match	1	140704103	141331243	627141	7	0	1	FAIL	5q31.3	NA	NA
Amplification Peak 10	chr5	140815995	140885692	0.0039151	0.355984	69697	PD43883a	gain	Match	0.393483	140858268	141303698	445431	7	0	1	FAIL	5q31.3	NA	NA
Amplification Peak 10	chr5	140815995	140885692	0.0039151	0.355984	69697	PD43888a	gain	Match	1	140787236	141151196	363961	7	0	1	FAIL	5q31.3	NA	NA
Amplification Peak 10	chr5	140815995	140885692	0.0039151	0.355984	69697	PD43908f	gain	Match	0.750251	140823491	140875781	52291	7	0	1	FAIL	5q31.3	NA	NA
Amplification Peak 10	chr5	140815995	140885692	0.0039151	0.355984	69697	PD43912c	gain	Match	1	140786397	141433172	646776	7	0	1	FAIL	5q31.3	NA	NA
Amplification Peak 11	chr5	148125436	148269927	0.24078	0.180918	144491	PD42172a	gain	Match	1	141432844	181260906	39828063	5	0	1	FAIL	5q32	NA	NA
Amplification Peak 11	chr5	148125436	148269927	0.24078	0.180918	144491	PD43747a	gain	Match	1	148065460	148662597	597138	5	0	1	FAIL	5q32	NA	NA
Amplification Peak 11	chr5	148125436	148269927	0.24078	0.180918	144491	PD43887e	gain	Match	0.561159	148133884	148214966	81083	5	0	1	FAIL	5q32	NA	NA
Amplification Peak 11	chr5	148125436	148269927	0.24078	0.180918	144491	PD43887l	gain	Match	0.62	147882047	148215020	332974	5	0	1	FAIL	5q32	NA	NA
Amplification Peak 11	chr5	148125436	148269927	0.24078	0.180918	144491	PD43901a	gain	Match	1	147901844	148315732	413889	5	0	1	FAIL	5q32	NA	NA
Amplification Peak 12	chr5	181145741	181199035	0.00020447	0.231039	53294	PD42172a	gain	Match	1	141432844	181260906	39828063	8	1	0.888889	FAIL	5q35.3	NA	NA
Amplification Peak 12	chr5	181145741	181199035	0.00020447	0.231039	53294	PD42490d	gain	Match	1	181053103	181260211	207109	8	1	0.888889	FAIL	5q35.3	NA	NA
Amplification Peak 12	chr5	181145741	181199035	0.00020447	0.231039	53294	PD42559a	gain	Match	1	180851088	181260211	409124	8	1	0.888889	FAIL	5q35.3	NA	NA
Amplification Peak 12	chr5	181145741	181199035	0.00020447	0.231039	53294	PD43747a	gain	Match	0.999906	180861239	181199030	337792	8	1	0.888889	FAIL	5q35.3	NA	NA
Amplification Peak 12	chr5	181145741	181199035	0.00020447	0.231039	53294	PD43858a	gain	Match	0.820246	181155321	181260211	104891	8	1	0.888889	FAIL	5q35.3	NA	NA
Amplification Peak 12	chr5	181145741	181199035	0.00020447	0.231039	53294	PD43899a	gain	Match	1	180851142	181260211	409070	8	1	0.888889	FAIL	5q35.3	NA	NA
Amplification Peak 12	chr5	181145741	181199035	0.00020447	0.231039	53294	PD43909a	gain	Match	0.993189	181059578	181198672	139095	8	1	0.888889	FAIL	5q35.3	NA	NA
Amplification Peak 12	chr5	181145741	181199035	0.00020447	0.231039	53294	PD43909c	gain	Match	1	181059578	181200048	140471	8	1	0.888889	FAIL	5q35.3	NA	NA
Amplification Peak 12	chr5	181145741	181199035	0.00020447	0.231039	53294	PD43910d	gain	No_match	No_match	No_match	No_match	No_match	8	1	0.888889	FAIL	5q35.3	NA	NA
Amplification Peak 13	chr6	25983550	26030815	0.1127	0.134814	47265	PD42490d	gain	Match	0.287331	26017235	26285520	268286	4	0	1	FAIL	6p22.2	NA	NA
Amplification Peak 13	chr6	25983550	26030815	0.1127	0.134814	47265	PD43887e	gain	Match	0.289172	26017148	26365451	348304	4	0	1	FAIL	6p22.2	NA	NA
Amplification Peak 13	chr6	25983550	26030815	0.1127	0.134814	47265	PD43899a	gain	Match	0.289172	26017148	26370388	353241	4	0	1	FAIL	6p22.2	NA	NA
Amplification Peak 13	chr6	25983550	26030815	0.1127	0.134814	47265	PD47240f	gain	Match	0.80597	25966791	26021644	54854	4	0	1	FAIL	6p22.2	NA	NA
Amplification Peak 14	chr6	27842795	27893903	0.011501	0.211767	51108	PD42490d	gain	Match	0.981451	27456787	27892955	436169	5	0	1	FAIL	6p22.1	NA	NA
Amplification Peak 14	chr6	27842795	27893903	0.011501	0.211767	51108	PD42490g	gain	Match	0.981451	27312098	27892955	580858	5	0	1	FAIL	6p22.1	NA	NA
Amplification Peak 14	chr6	27842795	27893903	0.011501	0.211767	51108	PD42517a	gain	Match	0.558982	27865335	28136698	271364	5	0	1	FAIL	6p22.1	NA	NA
Amplification Peak 14	chr6	27842795	27893903	0.011501	0.211767	51108	PD43858a	gain	Match	1	27472365	27911422	439058	5	0	1	FAIL	6p22.1	NA	NA
Amplification Peak 14	chr6	27842795	27893903	0.011501	0.211767	51108	PD43887e	gain	Match	1	26368051	30607993	4239943	5	0	1	FAIL	6p22.1	NA	NA
Amplification Peak 15	chr6	30940578	30995553	0.1127	0.186849	54975	PD43741a	gain	Match	0.833036	30949757	31030100	80344	4	0	1	FAIL	6p21.33	NA	NA
Amplification Peak 15	chr6	30940578	30995553	0.1127	0.186849	54975	PD43744a	gain	Match	0.842731	30925474	30986907	61434	4	0	1	FAIL	6p21.33	NA	NA
Amplification Peak 15	chr6	30940578	30995553	0.1127	0.186849	54975	PD43887e	gain	Match	1	30679228	33198003	2518776	4	0	1	FAIL	6p21.33	NA	NA
Amplification Peak 15	chr6	30940578	30995553	0.1127	0.186849	54975	PD47223a	gain	Match	0.842731	30931794	30986907	55114	4	0	1	FAIL	6p21.33	NA	NA
Amplification Peak 16	chr6	56609422	56660920	4.7402e-08	0.0978873	51498	PD43887e	gain	Match	0.516185	56634338	56670852	36515	4	0	1	FAIL	6p12.1	NA	NA
Amplification Peak 16	chr6	56609422	56660920	4.7402e-08	0.0978873	51498	PD43887f	gain	Match	0.516185	56634338	56670852	36515	4	0	1	FAIL	6p12.1	NA	NA
Amplification Peak 16	chr6	56609422	56660920	4.7402e-08	0.0978873	51498	PD43887l	gain	Match	0.46232	56610467	56634275	23809	4	0	1	FAIL	6p12.1	NA	NA
Amplification Peak 16	chr6	56609422	56660920	4.7402e-08	0.0978873	51498	PD43910d	gain	Match	0.902872	56614424	56693018	78595	4	0	1	FAIL	6p12.1	NA	NA
Amplification Peak 17	chr6	159761177	159813663	0.011582	0.114335	52486	PD42490d	gain	No_match	No_match	No_match	No_match	No_match	5	1	0.833333	FAIL	6q25.3	NA	NA
Amplification Peak 17	chr6	159761177	159813663	0.011582	0.114335	52486	PD42527a	gain	Match	1	159688105	159813664	125560	5	1	0.833333	FAIL	6q25.3	NA	NA
Amplification Peak 17	chr6	159761177	159813663	0.011582	0.114335	52486	PD43755a	gain	Match	1	159685056	159907949	222894	5	1	0.833333	FAIL	6q25.3	NA	NA
Amplification Peak 17	chr6	159761177	159813663	0.011582	0.114335	52486	PD43858a	gain	Match	0.909273	159726784	159808901	82118	5	1	0.833333	FAIL	6q25.3	NA	NA
Amplification Peak 17	chr6	159761177	159813663	0.011582	0.114335	52486	PD43858c	gain	Match	1	159710666	160451159	740494	5	1	0.833333	FAIL	6q25.3	NA	NA
Amplification Peak 17	chr6	159761177	159813663	0.011582	0.114335	52486	PD43887l	gain	Match	0.73161	159775264	160047915	272652	5	1	0.833333	FAIL	6q25.3	NA	NA
Amplification Peak 18	chr7	101036370	101042125	6.2139e-13	1	5755	PD42172a	gain	Match	1	193222	141790999	141597778	9	2	0.818182	FAIL	7q22.1	NA	NA
Amplification Peak 18	chr7	101036370	101042125	6.2139e-13	1	5755	PD43747a	gain	Match	1	100747483	101174679	427197	9	2	0.818182	FAIL	7q22.1	NA	NA
Amplification Peak 18	chr7	101036370	101042125	6.2139e-13	1	5755	PD43877f	gain	Match	1	100952551	101043736	91186	9	2	0.818182	FAIL	7q22.1	NA	NA
Amplification Peak 18	chr7	101036370	101042125	6.2139e-13	1	5755	PD43883a	gain	Match	1	100958932	101049272	90341	9	2	0.818182	FAIL	7q22.1	NA	NA
Amplification Peak 18	chr7	101036370	101042125	6.2139e-13	1	5755	PD43888a	gain	Match	1	100958998	101043851	84854	9	2	0.818182	FAIL	7q22.1	NA	NA
Amplification Peak 18	chr7	101036370	101042125	6.2139e-13	1	5755	PD43908f	gain	Match	1	100960786	101053159	92374	9	2	0.818182	FAIL	7q22.1	NA	NA
Amplification Peak 18	chr7	101036370	101042125	6.2139e-13	1	5755	PD43909a	gain	No_match	No_match	No_match	No_match	No_match	9	2	0.818182	FAIL	7q22.1	NA	NA
Amplification Peak 18	chr7	101036370	101042125	6.2139e-13	1	5755	PD43909c	gain	No_match	No_match	No_match	No_match	No_match	9	2	0.818182	FAIL	7q22.1	NA	NA
Amplification Peak 18	chr7	101036370	101042125	6.2139e-13	1	5755	PD47223a	gain	Match	1	100952551	101051595	99045	9	2	0.818182	FAIL	7q22.1	NA	NA
Amplification Peak 18	chr7	101036370	101042125	6.2139e-13	1	5755	PD47230a	gain	Match	1	101032095	101042479	10385	9	2	0.818182	FAIL	7q22.1	NA	NA
Amplification Peak 18	chr7	101036370	101042125	6.2139e-13	1	5755	PD47240f	gain	Match	0.977936	101036497	101043826	7330	9	2	0.818182	FAIL	7q22.1	NA	NA
Amplification Peak 19	chr7	142947079	142961916	8.6264e-05	0.0623441	14837	PD42172a	gain	Match	1	142060518	159233184	17172667	11	0	1	FAIL	7q34	NA	NA
Amplification Peak 19	chr7	142947079	142961916	8.6264e-05	0.0623441	14837	PD42517a	gain	Match	0.926675	142812719	142960828	148110	11	0	1	FAIL	7q34	NA	NA
Amplification Peak 19	chr7	142947079	142961916	8.6264e-05	0.0623441	14837	PD42527a	gain	Match	1	142801003	142962082	161080	11	0	1	FAIL	7q34	NA	NA
Amplification Peak 19	chr7	142947079	142961916	8.6264e-05	0.0623441	14837	PD43744a	gain	Match	1	142867516	143053258	185743	11	0	1	FAIL	7q34	NA	NA
Amplification Peak 19	chr7	142947079	142961916	8.6264e-05	0.0623441	14837	PD43755a	gain	Match	1	142939774	142961917	22144	11	0	1	FAIL	7q34	NA	NA
Amplification Peak 19	chr7	142947079	142961916	8.6264e-05	0.0623441	14837	PD43858a	gain	Match	0.50775	142954383	142961917	7535	11	0	1	FAIL	7q34	NA	NA
Amplification Peak 19	chr7	142947079	142961916	8.6264e-05	0.0623441	14837	PD43858c	gain	Match	0.50775	142954383	143382877	428495	11	0	1	FAIL	7q34	NA	NA
Amplification Peak 19	chr7	142947079	142961916	8.6264e-05	0.0623441	14837	PD43887e	gain	Match	1	142812542	143286953	474412	11	0	1	FAIL	7q34	NA	NA
Amplification Peak 19	chr7	142947079	142961916	8.6264e-05	0.0623441	14837	PD43887f	gain	Match	1	142802019	143286953	484935	11	0	1	FAIL	7q34	NA	NA
Amplification Peak 19	chr7	142947079	142961916	8.6264e-05	0.0623441	14837	PD43887l	gain	Match	1	142802019	143286953	484935	11	0	1	FAIL	7q34	NA	NA
Amplification Peak 19	chr7	142947079	142961916	8.6264e-05	0.0623441	14837	PD43910d	gain	Match	1	142867502	143053258	185757	11	0	1	FAIL	7q34	NA	NA
Amplification Peak 20	chr8	6860615	7460863	0.1531	0.760086	600248	PD42172a	gain	Match	1	232977	145054093	144821117	3	0	1	FAIL	8p23.1	NA	NA
Amplification Peak 20	chr8	6860615	7460863	0.1531	0.760086	600248	PD43747a	gain	Match	0.675563	7055358	8381755	1326398	3	0	1	FAIL	8p23.1	NA	NA
Amplification Peak 20	chr8	6860615	7460863	0.1531	0.760086	600248	PD43859c	gain	Match	0.309627	6870629	7056481	185853	3	0	1	FAIL	8p23.1	NA	NA
Amplification Peak 21	chr8	10600726	10631608	0.0056708	0.291432	30882	PD42172a	gain	Match	1	232977	145054093	144821117	5	0	1	FAIL	8p23.1	NA	NA
Amplification Peak 21	chr8	10600726	10631608	0.0056708	0.291432	30882	PD43744a	gain	Match	0.718454	10525579	10622913	97335	5	0	1	FAIL	8p23.1	NA	NA
Amplification Peak 21	chr8	10600726	10631608	0.0056708	0.291432	30882	PD43747a	gain	Match	0.680795	10610584	10765704	155121	5	0	1	FAIL	8p23.1	NA	NA
Amplification Peak 21	chr8	10600726	10631608	0.0056708	0.291432	30882	PD43858a	gain	Match	0.695852	10610119	10674891	64773	5	0	1	FAIL	8p23.1	NA	NA
Amplification Peak 21	chr8	10600726	10631608	0.0056708	0.291432	30882	PD43858c	gain	Match	0.695852	10610119	10730453	120335	5	0	1	FAIL	8p23.1	NA	NA
Amplification Peak 22	chr9	104848953	105299315	0.1127	0.0996532	450362	PD42526a	gain	Match	1	154795	138177303	138022509	6	0	1	FAIL	9q31.1	NA	NA
Amplification Peak 22	chr9	104848953	105299315	0.1127	0.0996532	450362	PD42544c	gain	Match	1	97611846	138177194	40565349	6	0	1	FAIL	9q31.1	NA	NA
Amplification Peak 22	chr9	104848953	105299315	0.1127	0.0996532	450362	PD43887e	gain	Match	0.978599	104858591	105299316	440726	6	0	1	FAIL	9q31.1	NA	NA
Amplification Peak 22	chr9	104848953	105299315	0.1127	0.0996532	450362	PD43887f	gain	Match	0.97597	104858591	105298131	439541	6	0	1	FAIL	9q31.1	NA	NA
Amplification Peak 22	chr9	104848953	105299315	0.1127	0.0996532	450362	PD43909c	gain	Match	1	154795	138175500	138020706	6	0	1	FAIL	9q31.1	NA	NA
Amplification Peak 22	chr9	104848953	105299315	0.1127	0.0996532	450362	PD46985a	gain	Match	1	154795	138177317	138022523	6	0	1	FAIL	9q31.1	NA	NA
Amplification Peak 23	chr11	45802665	45948083	0.14617	0.151928	145418	PD43858a	gain	Match	0.60554	45847446	45935502	88057	1	0	1	FAIL	11p11.2	NA	NA
Amplification Peak 24	chr11	48152013	56812550	0.1127	0.779546	8660537	PD42172a	gain	Match	0.797964	48432740	55343537	6910798	7	0	1	FAIL	11p11.11	NA	NA
Amplification Peak 24	chr11	48152013	56812550	0.1127	0.779546	8660537	PD42539a	gain	Match	0.918318	47821878	56105144	8283267	7	0	1	FAIL	11p11.11	NA	NA
Amplification Peak 24	chr11	48152013	56812550	0.1127	0.779546	8660537	PD42552a	gain	Match	0.997082	48167356	56802619	8635264	7	0	1	FAIL	11p11.11	NA	NA
Amplification Peak 24	chr11	48152013	56812550	0.1127	0.779546	8660537	PD43877f	gain	Match	0.743578	47839910	54591798	6751889	7	0	1	FAIL	11p11.11	NA	NA
Amplification Peak 24	chr11	48152013	56812550	0.1127	0.779546	8660537	PD43883a	gain	Match	0.998682	48163431	57038326	8874896	7	0	1	FAIL	11p11.11	NA	NA
Amplification Peak 24	chr11	48152013	56812550	0.1127	0.779546	8660537	PD43909a	gain	Match	1	48128020	56988923	8860904	7	0	1	FAIL	11p11.11	NA	NA
Amplification Peak 24	chr11	48152013	56812550	0.1127	0.779546	8660537	PD43909c	gain	Match	0.997541	48163431	56802676	8639246	7	0	1	FAIL	11p11.11	NA	NA
Amplification Peak 25	chr11	61330436	61352831	0.21608	0.127618	22395	PD43858a	gain	Match	1	61248174	61509843	261670	4	0	1	FAIL	11q12.2	NA	NA
Amplification Peak 25	chr11	61330436	61352831	0.21608	0.127618	22395	PD43887e	gain	Match	0.598857	61339420	61446083	106664	4	0	1	FAIL	11q12.2	NA	NA
Amplification Peak 25	chr11	61330436	61352831	0.21608	0.127618	22395	PD43887f	gain	Match	0.57604	61138978	61343336	204359	4	0	1	FAIL	11q12.2	NA	NA
Amplification Peak 25	chr11	61330436	61352831	0.21608	0.127618	22395	PD43887l	gain	Match	0.598857	61339420	61437962	98543	4	0	1	FAIL	11q12.2	NA	NA
Amplification Peak 26	chr11	123968149	124023730	0.00011298	0.171605	55581	PD43758a	gain	Match	1	123729651	124440622	710972	6	0	1	FAIL	11q24.2	NA	NA
Amplification Peak 26	chr11	123968149	124023730	0.00011298	0.171605	55581	PD43877f	gain	Match	0.827984	123977710	124038964	61255	6	0	1	FAIL	11q24.2	NA	NA
Amplification Peak 26	chr11	123968149	124023730	0.00011298	0.171605	55581	PD43883a	gain	Match	1	123594013	124617442	1023430	6	0	1	FAIL	11q24.2	NA	NA
Amplification Peak 26	chr11	123968149	124023730	0.00011298	0.171605	55581	PD43909c	gain	Match	0.862941	123642410	124016112	373703	6	0	1	FAIL	11q24.2	NA	NA
Amplification Peak 26	chr11	123968149	124023730	0.00011298	0.171605	55581	PD47230a	gain	Match	1	123940076	124117414	177339	6	0	1	FAIL	11q24.2	NA	NA
Amplification Peak 26	chr11	123968149	124023730	0.00011298	0.171605	55581	PD47240f	gain	Match	0.827984	123977710	124117754	140045	6	0	1	FAIL	11q24.2	NA	NA
Amplification Peak 27	chr12	6944243	7094504	0.244	0.1342	150261	PD42172a	gain	Match	1	66973	133234349	133167377	7	0	1	FAIL	12p13.31	NA	NA
Amplification Peak 27	chr12	6944243	7094504	0.244	0.1342	150261	PD42517a	gain	Match	1	4588826	7665735	3076910	7	0	1	FAIL	12p13.31	NA	NA
Amplification Peak 27	chr12	6944243	7094504	0.244	0.1342	150261	PD42559a	gain	Match	1	66973	133234349	133167377	7	0	1	FAIL	12p13.31	NA	NA
Amplification Peak 27	chr12	6944243	7094504	0.244	0.1342	150261	PD43858a	gain	Match	0.959511	6944797	7088974	144178	7	0	1	FAIL	12p13.31	NA	NA
Amplification Peak 27	chr12	6944243	7094504	0.244	0.1342	150261	PD43859c	gain	Match	1	66973	32755771	32688799	7	0	1	FAIL	12p13.31	NA	NA
Amplification Peak 27	chr12	6944243	7094504	0.244	0.1342	150261	PD43887e	gain	Match	1	6944242	7100000	155759	7	0	1	FAIL	12p13.31	NA	NA
Amplification Peak 27	chr12	6944243	7094504	0.244	0.1342	150261	PD43888a	gain	Match	1	66973	49106768	49039796	7	0	1	FAIL	12p13.31	NA	NA
Amplification Peak 28	chr12	52544729	52601033	0.032676	0.0598714	56304	PD42172a	gain	Match	1	66973	133234349	133167377	11	0	1	FAIL	12q13.13	NA	NA
Amplification Peak 28	chr12	52544729	52601033	0.032676	0.0598714	56304	PD42559a	gain	Match	1	66973	133234349	133167377	11	0	1	FAIL	12q13.13	NA	NA
Amplification Peak 28	chr12	52544729	52601033	0.032676	0.0598714	56304	PD43747a	gain	Match	0.856478	52552810	52823166	270357	11	0	1	FAIL	12q13.13	NA	NA
Amplification Peak 28	chr12	52544729	52601033	0.032676	0.0598714	56304	PD43858a	gain	Match	1	52077279	52696284	619006	11	0	1	FAIL	12q13.13	NA	NA
Amplification Peak 28	chr12	52544729	52601033	0.032676	0.0598714	56304	PD43858c	gain	Match	1	52077279	53027972	950694	11	0	1	FAIL	12q13.13	NA	NA
Amplification Peak 28	chr12	52544729	52601033	0.032676	0.0598714	56304	PD43859c	gain	Match	1	34022525	133234349	99211825	11	0	1	FAIL	12q13.13	NA	NA
Amplification Peak 28	chr12	52544729	52601033	0.032676	0.0598714	56304	PD43873a	gain	Match	1	52191893	53034042	842150	11	0	1	FAIL	12q13.13	NA	NA
Amplification Peak 28	chr12	52544729	52601033	0.032676	0.0598714	56304	PD43888a	gain	Match	1	49227942	122959960	73732019	11	0	1	FAIL	12q13.13	NA	NA
Amplification Peak 28	chr12	52544729	52601033	0.032676	0.0598714	56304	PD43909c	gain	Match	1	52171414	52901037	729624	11	0	1	FAIL	12q13.13	NA	NA
Amplification Peak 28	chr12	52544729	52601033	0.032676	0.0598714	56304	PD43911a	gain	Match	1	52171414	52772305	600892	11	0	1	FAIL	12q13.13	NA	NA
Amplification Peak 28	chr12	52544729	52601033	0.032676	0.0598714	56304	PD47223a	gain	Match	0.821614	52235098	52590989	355892	11	0	1	FAIL	12q13.13	NA	NA
Amplification Peak 29	chr13	109169554	110155129	0.032676	0.122623	985575	PD43747a	gain	Match	1	102637031	110155130	7518100	2	0	1	PASS	13q33.3	NA	NA
Amplification Peak 29	chr13	109169554	110155129	0.032676	0.122623	985575	PD43858a	gain	Match	0.614873	109179709	109785712	606004	2	0	1	PASS	13q33.3	NA	NA
Amplification Peak 30	chr14	74546791	74672863	0.10061	0.0929628	126072	PD42490g	gain	Match	0.689973	74585877	74780542	194666	3	0	1	FAIL	14q24.3	NA	NA
Amplification Peak 30	chr14	74546791	74672863	0.10061	0.0929628	126072	PD43858a	gain	Match	1	74493739	74672864	179126	3	0	1	FAIL	14q24.3	NA	NA
Amplification Peak 30	chr14	74546791	74672863	0.10061	0.0929628	126072	PD43858c	gain	Match	0.515931	74493876	74611835	117960	3	0	1	FAIL	14q24.3	NA	NA
Amplification Peak 31	chr14	106120142	106245100	8.4107e-10	0.787753	124958	PD42172a	gain	Match	1	105855225	106373712	518488	14	1	0.933333	FAIL	14q32.33	NA	DICER1,BCL11B
Amplification Peak 31	chr14	106120142	106245100	8.4107e-10	0.787753	124958	PD42539a	gain	Match	1	105916753	106622553	705801	14	1	0.933333	FAIL	14q32.33	NA	DICER1,BCL11B
Amplification Peak 31	chr14	106120142	106245100	8.4107e-10	0.787753	124958	PD43742a	gain	Match	1	105587529	106874913	1287385	14	1	0.933333	FAIL	14q32.33	NA	DICER1,BCL11B
Amplification Peak 31	chr14	106120142	106245100	8.4107e-10	0.787753	124958	PD43744a	gain	Match	1	105863861	106874913	1011053	14	1	0.933333	FAIL	14q32.33	NA	DICER1,BCL11B
Amplification Peak 31	chr14	106120142	106245100	8.4107e-10	0.787753	124958	PD43761a	gain	Match	1	105865320	106874913	1009594	14	1	0.933333	FAIL	14q32.33	NA	DICER1,BCL11B
Amplification Peak 31	chr14	106120142	106245100	8.4107e-10	0.787753	124958	PD43877f	gain	Match	1	105864153	106874913	1010761	14	1	0.933333	FAIL	14q32.33	NA	DICER1,BCL11B
Amplification Peak 31	chr14	106120142	106245100	8.4107e-10	0.787753	124958	PD43878f	gain	Match	1	104986488	106874913	1888426	14	1	0.933333	FAIL	14q32.33	NA	DICER1,BCL11B
Amplification Peak 31	chr14	106120142	106245100	8.4107e-10	0.787753	124958	PD43883a	gain	Match	1	103854433	106874913	3020481	14	1	0.933333	FAIL	14q32.33	NA	DICER1,BCL11B
Amplification Peak 31	chr14	106120142	106245100	8.4107e-10	0.787753	124958	PD43888a	gain	Match	1	105864153	106874913	1010761	14	1	0.933333	FAIL	14q32.33	NA	DICER1,BCL11B
Amplification Peak 31	chr14	106120142	106245100	8.4107e-10	0.787753	124958	PD43899a	gain	Match	0.923551	106129695	106874913	745219	14	1	0.933333	FAIL	14q32.33	NA	DICER1,BCL11B
Amplification Peak 31	chr14	106120142	106245100	8.4107e-10	0.787753	124958	PD43909a	gain	Match	1	105707843	106874913	1167071	14	1	0.933333	FAIL	14q32.33	NA	DICER1,BCL11B
Amplification Peak 31	chr14	106120142	106245100	8.4107e-10	0.787753	124958	PD47223a	gain	Match	1	105863859	106874913	1011055	14	1	0.933333	FAIL	14q32.33	NA	DICER1,BCL11B
Amplification Peak 31	chr14	106120142	106245100	8.4107e-10	0.787753	124958	PD47230a	gain	Match	1	105986625	106874913	888289	14	1	0.933333	FAIL	14q32.33	NA	DICER1,BCL11B
Amplification Peak 31	chr14	106120142	106245100	8.4107e-10	0.787753	124958	PD47240f	gain	Match	0.920686	105986593	106235189	248597	14	1	0.933333	FAIL	14q32.33	NA	DICER1,BCL11B
Amplification Peak 31	chr14	106120142	106245100	8.4107e-10	0.787753	124958	PD48830a	gain	No_match	No_match	No_match	No_match	No_match	14	1	0.933333	FAIL	14q32.33	NA	DICER1,BCL11B
Amplification Peak 32	chr15	1	20286517	0.14122	0.15922	20286516	PD43877f	gain	No_match	No_match	No_match	No_match	No_match	0	5	0	FAIL	15q11.1	NA	NA
Amplification Peak 32	chr15	1	20286517	0.14122	0.15922	20286516	PD43878a	gain	No_match	No_match	No_match	No_match	No_match	0	5	0	FAIL	15q11.1	NA	NA
Amplification Peak 32	chr15	1	20286517	0.14122	0.15922	20286516	PD43883a	gain	No_match	No_match	No_match	No_match	No_match	0	5	0	FAIL	15q11.1	NA	NA
Amplification Peak 32	chr15	1	20286517	0.14122	0.15922	20286516	PD43888a	gain	No_match	No_match	No_match	No_match	No_match	0	5	0	FAIL	15q11.1	NA	NA
Amplification Peak 32	chr15	1	20286517	0.14122	0.15922	20286516	PD43912c	gain	No_match	No_match	No_match	No_match	No_match	0	5	0	FAIL	15q11.1	NA	NA
Amplification Peak 33	chr15	41828240	41855694	0.022252	0.283711	27454	PD43747a	gain	Match	1	41828239	42071282	243044	5	0	1	FAIL	15q15.1	NA	NA
Amplification Peak 33	chr15	41828240	41855694	0.022252	0.283711	27454	PD43858a	gain	Match	1	41821724	42169744	348021	5	0	1	FAIL	15q15.1	NA	NA
Amplification Peak 33	chr15	41828240	41855694	0.022252	0.283711	27454	PD43858c	gain	Match	1	41813551	42169744	356194	5	0	1	FAIL	15q15.1	NA	NA
Amplification Peak 33	chr15	41828240	41855694	0.022252	0.283711	27454	PD43887e	gain	Match	0.612202	41836657	41853464	16808	5	0	1	FAIL	15q15.1	NA	NA
Amplification Peak 33	chr15	41828240	41855694	0.022252	0.283711	27454	PD43910d	gain	Match	0.532144	41841085	42166149	325065	5	0	1	FAIL	15q15.1	NA	NA
Amplification Peak 34	chr16	20530552	20788934	0.1127	0.425235	258382	PD43747a	gain	Match	1	20470659	20796871	326213	3	1	0.75	FAIL	16p12.3	NA	NA
Amplification Peak 34	chr16	20530552	20788934	0.1127	0.425235	258382	PD43755a	gain	No_match	No_match	No_match	No_match	No_match	3	1	0.75	FAIL	16p12.3	NA	NA
Amplification Peak 34	chr16	20530552	20788934	0.1127	0.425235	258382	PD43858a	gain	Match	0.960555	20540744	20806897	266154	3	1	0.75	FAIL	16p12.3	NA	NA
Amplification Peak 34	chr16	20530552	20788934	0.1127	0.425235	258382	PD43858c	gain	Match	0.929519	20540744	20780915	240172	3	1	0.75	FAIL	16p12.3	NA	NA
Amplification Peak 35	chr16	53901662	54249135	1.3984e-06	0.0886716	347473	PD42490d	gain	Match	1	53700768	55479530	1778763	3	1	0.75	PASS	16q12.2	NA	NA
Amplification Peak 35	chr16	53901662	54249135	1.3984e-06	0.0886716	347473	PD43755a	gain	No_match	No_match	No_match	No_match	No_match	3	1	0.75	PASS	16q12.2	NA	NA
Amplification Peak 35	chr16	53901662	54249135	1.3984e-06	0.0886716	347473	PD43858a	gain	Match	0.734213	53984870	54239989	255120	3	1	0.75	PASS	16q12.2	NA	NA
Amplification Peak 35	chr16	53901662	54249135	1.3984e-06	0.0886716	347473	PD43910d	gain	Match	1	53704342	54285422	581081	3	1	0.75	PASS	16q12.2	NA	NA
Amplification Peak 36	chr17	7709591	7776945	0.1152	0.161401	67354	PD43858a	gain	Match	1	6635035	8228243	1593209	5	0	1	FAIL	17p13.1	NA	PER1
Amplification Peak 36	chr17	7709591	7776945	0.1152	0.161401	67354	PD43887m	gain	Match	0.915537	7632104	7771256	139153	5	0	1	FAIL	17p13.1	NA	PER1
Amplification Peak 36	chr17	7709591	7776945	0.1152	0.161401	67354	PD43888a	gain	Match	1	7633209	7776946	143738	5	0	1	FAIL	17p13.1	NA	PER1
Amplification Peak 36	chr17	7709591	7776945	0.1152	0.161401	67354	PD43909a	gain	Match	1	7709590	7832616	123027	5	0	1	FAIL	17p13.1	NA	PER1
Amplification Peak 36	chr17	7709591	7776945	0.1152	0.161401	67354	PD43909c	gain	Match	0.849098	7719755	7832616	112862	5	0	1	FAIL	17p13.1	NA	PER1
Amplification Peak 37	chr17	41453182	41486597	6.2846e-07	0.0723029	33415	PD43747a	gain	Match	1	40657610	41757574	1099965	12	0	1	FAIL	17q21.2	NA	NA
Amplification Peak 37	chr17	41453182	41486597	6.2846e-07	0.0723029	33415	PD43755a	gain	Match	0.714747	40819076	41477065	657990	12	0	1	FAIL	17q21.2	NA	NA
Amplification Peak 37	chr17	41453182	41486597	6.2846e-07	0.0723029	33415	PD43761a	gain	Match	1	41250240	41571483	321244	12	0	1	FAIL	17q21.2	NA	NA
Amplification Peak 37	chr17	41453182	41486597	6.2846e-07	0.0723029	33415	PD43858a	gain	Match	1	41301948	41734613	432666	12	0	1	FAIL	17q21.2	NA	NA
Amplification Peak 37	chr17	41453182	41486597	6.2846e-07	0.0723029	33415	PD43858c	gain	Match	1	41301948	41806699	504752	12	0	1	FAIL	17q21.2	NA	NA
Amplification Peak 37	chr17	41453182	41486597	6.2846e-07	0.0723029	33415	PD43859c	gain	Match	1	40818938	41896589	1077652	12	0	1	FAIL	17q21.2	NA	NA
Amplification Peak 37	chr17	41453182	41486597	6.2846e-07	0.0723029	33415	PD43873a	gain	Match	1	41184796	41757797	573002	12	0	1	FAIL	17q21.2	NA	NA
Amplification Peak 37	chr17	41453182	41486597	6.2846e-07	0.0723029	33415	PD43877f	gain	Match	1	40983004	41758559	775556	12	0	1	FAIL	17q21.2	NA	NA
Amplification Peak 37	chr17	41453182	41486597	6.2846e-07	0.0723029	33415	PD43887f	gain	Match	0.711695	41462816	41769255	306440	12	0	1	FAIL	17q21.2	NA	NA
Amplification Peak 37	chr17	41453182	41486597	6.2846e-07	0.0723029	33415	PD43909c	gain	Match	1	41029943	41486598	456656	12	0	1	FAIL	17q21.2	NA	NA
Amplification Peak 37	chr17	41453182	41486597	6.2846e-07	0.0723029	33415	PD43910d	gain	Match	1	41366604	41571798	205195	12	0	1	FAIL	17q21.2	NA	NA
Amplification Peak 37	chr17	41453182	41486597	6.2846e-07	0.0723029	33415	PD45884a	gain	Match	1	40983118	41611479	628362	12	0	1	FAIL	17q21.2	NA	NA
Amplification Peak 38	chr18	79889591	80373285	0.13632	0.152071	483694	PD42172a	gain	Match	0.606882	117381	80183136	80065756	5	0	1	FAIL	18q23	NA	NA
Amplification Peak 38	chr18	79889591	80373285	0.13632	0.152071	483694	PD42490d	gain	Match	0.647445	73774840	80202756	6427917	5	0	1	FAIL	18q23	NA	NA
Amplification Peak 38	chr18	79889591	80373285	0.13632	0.152071	483694	PD43742a	gain	Match	0.739875	120645	80247464	80126820	5	0	1	FAIL	18q23	NA	NA
Amplification Peak 38	chr18	79889591	80373285	0.13632	0.152071	483694	PD43858a	gain	Match	0.71928	79899553	80247464	347912	5	0	1	FAIL	18q23	NA	NA
Amplification Peak 38	chr18	79889591	80373285	0.13632	0.152071	483694	PD43887f	gain	Match	0.739875	79641959	80247464	605506	5	0	1	FAIL	18q23	NA	NA
Amplification Peak 39	chr19	4509093	4513400	9.4819e-06	0.811934	4307	PD42172a	gain	Match	1	281468	58572521	58291054	6	1	0.857143	FAIL	19p13.3	NA	NA
Amplification Peak 39	chr19	4509093	4513400	9.4819e-06	0.811934	4307	PD43745a	gain	Match	1	4508893	4513401	4509	6	1	0.857143	FAIL	19p13.3	NA	NA
Amplification Peak 39	chr19	4509093	4513400	9.4819e-06	0.811934	4307	PD43747a	gain	Match	1	4488760	4548018	59259	6	1	0.857143	FAIL	19p13.3	NA	NA
Amplification Peak 39	chr19	4509093	4513400	9.4819e-06	0.811934	4307	PD43858a	gain	Match	1	4454086	4523540	69455	6	1	0.857143	FAIL	19p13.3	NA	NA
Amplification Peak 39	chr19	4509093	4513400	9.4819e-06	0.811934	4307	PD43876a	gain	No_match	No_match	No_match	No_match	No_match	6	1	0.857143	FAIL	19p13.3	NA	NA
Amplification Peak 39	chr19	4509093	4513400	9.4819e-06	0.811934	4307	PD47223a	gain	Match	0.845868	4502164	4512736	10573	6	1	0.857143	FAIL	19p13.3	NA	NA
Amplification Peak 39	chr19	4509093	4513400	9.4819e-06	0.811934	4307	PD47240f	gain	Match	0.574513	4510926	4513401	2476	6	1	0.857143	FAIL	19p13.3	NA	NA
Amplification Peak 40	chr19	15615736	15641686	1.0241e-05	0.160886	25950	PD42172a	gain	Match	1	281468	58572521	58291054	8	1	0.888889	FAIL	19p13.12	NA	NA
Amplification Peak 40	chr19	15615736	15641686	1.0241e-05	0.160886	25950	PD43744a	gain	Match	1	14545053	15895603	1350551	8	1	0.888889	FAIL	19p13.12	NA	NA
Amplification Peak 40	chr19	15615736	15641686	1.0241e-05	0.160886	25950	PD43761a	gain	Match	1	15438906	16019784	580879	8	1	0.888889	FAIL	19p13.12	NA	NA
Amplification Peak 40	chr19	15615736	15641686	1.0241e-05	0.160886	25950	PD43858a	gain	Match	0.529883	15615669	15629486	13818	8	1	0.888889	FAIL	19p13.12	NA	NA
Amplification Peak 40	chr19	15615736	15641686	1.0241e-05	0.160886	25950	PD43876a	gain	No_match	No_match	No_match	No_match	No_match	8	1	0.888889	FAIL	19p13.12	NA	NA
Amplification Peak 40	chr19	15615736	15641686	1.0241e-05	0.160886	25950	PD43887e	gain	Match	1	15615669	15641687	26019	8	1	0.888889	FAIL	19p13.12	NA	NA
Amplification Peak 40	chr19	15615736	15641686	1.0241e-05	0.160886	25950	PD43887f	gain	Match	1	15179196	16019784	840589	8	1	0.888889	FAIL	19p13.12	NA	NA
Amplification Peak 40	chr19	15615736	15641686	1.0241e-05	0.160886	25950	PD43901a	gain	Match	1	15476534	15823846	347313	8	1	0.888889	FAIL	19p13.12	NA	NA
Amplification Peak 40	chr19	15615736	15641686	1.0241e-05	0.160886	25950	PD47230a	gain	Match	0.999037	15615761	15886010	270250	8	1	0.888889	FAIL	19p13.12	NA	NA
Amplification Peak 41	chr19	40909344	41010103	2.8253e-08	0.672972	100759	PD42172a	gain	Match	1	281468	58572521	58291054	8	2	0.8	FAIL	19q13.2	NA	NA
Amplification Peak 41	chr19	40909344	41010103	2.8253e-08	0.672972	100759	PD42559a	gain	Match	1	40801265	41116362	315098	8	2	0.8	FAIL	19q13.2	NA	NA
Amplification Peak 41	chr19	40909344	41010103	2.8253e-08	0.672972	100759	PD43747a	gain	Match	1	40818779	41128041	309263	8	2	0.8	FAIL	19q13.2	NA	NA
Amplification Peak 41	chr19	40909344	41010103	2.8253e-08	0.672972	100759	PD43858a	gain	Match	0.986552	40910699	41026221	115523	8	2	0.8	FAIL	19q13.2	NA	NA
Amplification Peak 41	chr19	40909344	41010103	2.8253e-08	0.672972	100759	PD43859c	gain	Match	1	40845264	41124804	279541	8	2	0.8	FAIL	19q13.2	NA	NA
Amplification Peak 41	chr19	40909344	41010103	2.8253e-08	0.672972	100759	PD43876a	gain	No_match	No_match	No_match	No_match	No_match	8	2	0.8	FAIL	19q13.2	NA	NA
Amplification Peak 41	chr19	40909344	41010103	2.8253e-08	0.672972	100759	PD43878f	gain	Match	1	40877312	41198742	321431	8	2	0.8	FAIL	19q13.2	NA	NA
Amplification Peak 41	chr19	40909344	41010103	2.8253e-08	0.672972	100759	PD43883a	gain	Match	0.968877	40849833	41006967	157135	8	2	0.8	FAIL	19q13.2	NA	NA
Amplification Peak 41	chr19	40909344	41010103	2.8253e-08	0.672972	100759	PD43888a	gain	No_match	No_match	No_match	No_match	No_match	8	2	0.8	FAIL	19q13.2	NA	NA
Amplification Peak 41	chr19	40909344	41010103	2.8253e-08	0.672972	100759	PD43911a	gain	Match	1	40908432	41025920	117489	8	2	0.8	FAIL	19q13.2	NA	NA
Amplification Peak 42	chr20	45424353	45552228	0.028178	0.0904086	127875	PD42172a	gain	Match	1	87623	64273629	64186007	3	0	1	PASS	20q13.12	NA	NA
Amplification Peak 42	chr20	45424353	45552228	0.028178	0.0904086	127875	PD43858a	gain	Match	0.606416	45469762	45547307	77546	3	0	1	PASS	20q13.12	NA	NA
Amplification Peak 42	chr20	45424353	45552228	0.028178	0.0904086	127875	PD43901a	gain	Match	1	45424352	45552229	127878	3	0	1	PASS	20q13.12	NA	NA
Amplification Peak 43	chr21	44580408	44646120	0.00069803	0.250472	65712	PD43744a	gain	Match	1	44580407	44771355	190949	7	0	1	FAIL	21q22.3	NA	NA
Amplification Peak 43	chr21	44580408	44646120	0.00069803	0.250472	65712	PD43859c	gain	Match	1	44539410	44773745	234336	7	0	1	FAIL	21q22.3	NA	NA
Amplification Peak 43	chr21	44580408	44646120	0.00069803	0.250472	65712	PD43877f	gain	Match	1	44579846	44771532	191687	7	0	1	FAIL	21q22.3	NA	NA
Amplification Peak 43	chr21	44580408	44646120	0.00069803	0.250472	65712	PD43883a	gain	Match	0.997154	44580595	44682100	101506	7	0	1	FAIL	21q22.3	NA	NA
Amplification Peak 43	chr21	44580408	44646120	0.00069803	0.250472	65712	PD43887m	gain	Match	0.872156	44558112	44637719	79608	7	0	1	FAIL	21q22.3	NA	NA
Amplification Peak 43	chr21	44580408	44646120	0.00069803	0.250472	65712	PD43888a	gain	Match	1	44379110	44771355	392246	7	0	1	FAIL	21q22.3	NA	NA
Amplification Peak 43	chr21	44580408	44646120	0.00069803	0.250472	65712	PD43909c	gain	Match	1	44558683	44654519	95837	7	0	1	FAIL	21q22.3	NA	NA
Deletion Peak 2	chr1	1	248956422	0.26005	0.187877	248956421	PD43910d	loss	No_match	No_match	No_match	No_match	No_match	0	1	0	FAIL	1q24.2	NA	ARNT,ATP1A1,CASP9,CDKN2C,ELF3,EPS15,FH,ID3,JAK1,MUTYH,NOTCH2,NTRK1,PTPRC,RPL5,RPL22,SDHB,SDHC,SFPQ,TPM3,PRDM2,BTG2,ARID1A,TNFRSF14,BCL10,SPEN,CAMTA1,TRIM33,ARHGEF10L,CDC73
Deletion Peak 4	chr2	189007661	189561835	0.10636	0.151068	554174	PD43744a	loss	Match	0.765958	189034847	189459321	424475	3	0	1	FAIL	2q32.2	NA	NA
Deletion Peak 4	chr2	189007661	189561835	0.10636	0.151068	554174	PD43873a	loss	Match	0.831396	188999856	189468399	468544	3	0	1	FAIL	2q32.2	NA	NA
Deletion Peak 4	chr2	189007661	189561835	0.10636	0.151068	554174	PD43911a	loss	Match	1	186849139	189580483	2731345	3	0	1	FAIL	2q32.2	NA	NA
Deletion Peak 6	chr3	50339391	50565098	0.036407	0.13214	225707	PD42490d	loss	Match	0.883987	50365576	50571378	205803	2	0	1	PASS	3p21.31	NA	NA
Deletion Peak 6	chr3	50339391	50565098	0.036407	0.13214	225707	PD43858a	loss	Match	0.449506	50374726	50476182	101457	2	0	1	PASS	3p21.31	NA	NA
Deletion Peak 7	chr3	129551102	129655154	2.6554e-06	0.214566	104052	PD42490d	loss	Match	1	129506440	129977163	470724	3	0	1	PASS	3q22.1	NA	NA
Deletion Peak 7	chr3	129551102	129655154	2.6554e-06	0.214566	104052	PD43744a	loss	Match	0.521359	129483473	129605350	121878	3	0	1	PASS	3q22.1	NA	NA
Deletion Peak 7	chr3	129551102	129655154	2.6554e-06	0.214566	104052	PD43747a	loss	Match	0.998347	129551274	130043375	492102	3	0	1	PASS	3q22.1	NA	NA
Deletion Peak 8	chr4	86800375	86910135	0.19686	0.178499	109760	PD43858a	loss	Match	0.817257	86635100	86890077	254978	2	0	1	FAIL	4q21.3	NA	NA
Deletion Peak 8	chr4	86800375	86910135	0.19686	0.178499	109760	PD43887f	loss	Match	0.797168	84844575	86887872	2043298	2	0	1	FAIL	4q21.3	NA	NA
Deletion Peak 9	chr4	102748937	102909565	0.15174	0.253032	160628	PD43888a	loss	Match	0.436391	102799386	102869482	70097	1	0	1	FAIL	4q24	NA	NA
Deletion Peak 10	chr4	1	190214555	0.26005	0.19046	190214554	PD43744a	loss	No_match	No_match	No_match	No_match	No_match	0	3	0	FAIL	4q26	NA	RHOH,CASP3,FAT1,PTPN13,PHOX2B,SLC34A2,LEF1,TET2,FBXW7,N4BP2,FAT4
Deletion Peak 10	chr4	1	190214555	0.26005	0.19046	190214554	PD43747a	loss	No_match	No_match	No_match	No_match	No_match	0	3	0	FAIL	4q26	NA	RHOH,CASP3,FAT1,PTPN13,PHOX2B,SLC34A2,LEF1,TET2,FBXW7,N4BP2,FAT4
Deletion Peak 10	chr4	1	190214555	0.26005	0.19046	190214554	PD43887f	loss	No_match	No_match	No_match	No_match	No_match	0	3	0	FAIL	4q26	NA	RHOH,CASP3,FAT1,PTPN13,PHOX2B,SLC34A2,LEF1,TET2,FBXW7,N4BP2,FAT4
Deletion Peak 11	chr5	140788504	140895573	0.040251	0.316562	107069	PD42490d	loss	Match	0.815149	140704103	140875781	171679	4	0	1	PASS	5q31.3	NA	NA
Deletion Peak 11	chr5	140788504	140895573	0.040251	0.316562	107069	PD43887e	loss	Match	1	140786397	141524400	738004	4	0	1	PASS	5q31.3	NA	NA
Deletion Peak 11	chr5	140788504	140895573	0.040251	0.316562	107069	PD43887l	loss	Match	1	140701022	147881994	7180973	4	0	1	PASS	5q31.3	NA	NA
Deletion Peak 11	chr5	140788504	140895573	0.040251	0.316562	107069	PD43901a	loss	Match	0.999421	140788566	141640002	851437	4	0	1	PASS	5q31.3	NA	NA
Deletion Peak 13	chr6	26094508	26365198	1.6932e-06	0.110547	270690	PD43760a	loss	Match	1	26017148	26365199	348052	6	1	0.857143	PASS	6p22.2	NA	NA
Deletion Peak 13	chr6	26094508	26365198	1.6932e-06	0.110547	270690	PD43859c	loss	Match	1	25915948	26365358	449411	6	1	0.857143	PASS	6p22.2	NA	NA
Deletion Peak 13	chr6	26094508	26365198	1.6932e-06	0.110547	270690	PD43887m	loss	Match	1	25983549	26370254	386706	6	1	0.857143	PASS	6p22.2	NA	NA
Deletion Peak 13	chr6	26094508	26365198	1.6932e-06	0.110547	270690	PD43888a	loss	Match	0.670399	26183728	26368115	184388	6	1	0.857143	PASS	6p22.2	NA	NA
Deletion Peak 13	chr6	26094508	26365198	1.6932e-06	0.110547	270690	PD43901a	loss	Match	0.888397	26124718	116732269	90607552	6	1	0.857143	PASS	6p22.2	NA	NA
Deletion Peak 13	chr6	26094508	26365198	1.6932e-06	0.110547	270690	PD43904a	loss	No_match	No_match	No_match	No_match	No_match	6	1	0.857143	PASS	6p22.2	NA	NA
Deletion Peak 13	chr6	26094508	26365198	1.6932e-06	0.110547	270690	PD43908f	loss	Match	0.70569	26017148	26285531	268384	6	1	0.857143	PASS	6p22.2	NA	NA
Deletion Peak 14	chr6	31977248	32061772	0.10636	0.862796	84524	PD43858a	loss	Match	0.647063	32007080	32089120	82041	4	1	0.8	FAIL	6p21.33	NA	NA
Deletion Peak 14	chr6	31977248	32061772	0.10636	0.862796	84524	PD43858c	loss	Match	0.647063	32007080	32089120	82041	4	1	0.8	FAIL	6p21.33	NA	NA
Deletion Peak 14	chr6	31977248	32061772	0.10636	0.862796	84524	PD43887f	loss	Match	1	31139116	32952361	1813246	4	1	0.8	FAIL	6p21.33	NA	NA
Deletion Peak 14	chr6	31977248	32061772	0.10636	0.862796	84524	PD43901a	loss	Match	1	26124718	116732269	90607552	4	1	0.8	FAIL	6p21.33	NA	NA
Deletion Peak 14	chr6	31977248	32061772	0.10636	0.862796	84524	PD43912c	loss	No_match	No_match	No_match	No_match	No_match	4	1	0.8	FAIL	6p21.33	NA	NA
Deletion Peak 15	chr6	32589264	32761483	0.050855	0.146952	172219	PD42492a	loss	Match	0.8842	32403058	32741540	338483	3	1	0.75	PASS	6p21.32	NA	NA
Deletion Peak 15	chr6	32589264	32761483	0.050855	0.146952	172219	PD43887f	loss	Match	1	31139116	32952361	1813246	3	1	0.75	PASS	6p21.32	NA	NA
Deletion Peak 15	chr6	32589264	32761483	0.050855	0.146952	172219	PD43901a	loss	Match	1	26124718	116732269	90607552	3	1	0.75	PASS	6p21.32	NA	NA
Deletion Peak 15	chr6	32589264	32761483	0.050855	0.146952	172219	PD43912c	loss	No_match	No_match	No_match	No_match	No_match	3	1	0.75	PASS	6p21.32	NA	NA
Deletion Peak 16	chr6	116652337	117490877	0.10636	0.162367	838540	PD43901a	loss	Match	0.702418	116752755	117341760	589006	1	0	1	FAIL	6q22.1	NA	NA
Deletion Peak 17	chr7	1	159345973	0.26005	0.241545	159345972	PD43858a	loss	No_match	No_match	No_match	No_match	No_match	0	1	0	FAIL	7p22.3	NA	CUX1,EZH2,HOXA9,HOXA11,PMS2,SFRP4,TRIM24,IKZF1,POT1,CNTNAP2,SBDS,KMT2C
Deletion Peak 18	chr7	30695940	31059264	0.10636	0.0943923	363324	PD43887e	loss	Match	0.600361	30755850	30973975	218126	3	0	1	FAIL	7p14.3	NA	NA
Deletion Peak 18	chr7	30695940	31059264	0.10636	0.0943923	363324	PD43887f	loss	Match	0.600361	30755850	30973975	218126	3	0	1	FAIL	7p14.3	NA	NA
Deletion Peak 18	chr7	30695940	31059264	0.10636	0.0943923	363324	PD43901a	loss	Match	0.63468	30828670	31106609	277940	3	0	1	FAIL	7p14.3	NA	NA
Deletion Peak 19	chr7	101006397	101087174	1.5741e-05	0.254788	80777	PD47235a	loss	Match	0.512664	100951877	101047808	95932	1	0	1	FAIL	7q22.1	NA	NA
Deletion Peak 20	chr7	150569275	150799654	0.20966	0.220337	230379	PD42518a	loss	Match	0.741896	150628737	151018512	389776	2	0	1	FAIL	7q36.1	NA	NA
Deletion Peak 20	chr7	150569275	150799654	0.20966	0.220337	230379	PD42526a	loss	Match	0.784013	150371386	150749895	378510	2	0	1	FAIL	7q36.1	NA	NA
Deletion Peak 21	chr9	1	138394717	0.22914	0.222592	138394716	PD43858a	loss	No_match	No_match	No_match	No_match	No_match	0	1	0	FAIL	9q34.3	NA	CDKN2A,FANCC,FANCG,NOTCH1,PAX5,PPP6C,PTCH1,PTPRD,TSC1,XPA,KLF4,CD274,WNK2
Deletion Peak 22	chr10	16514025	17392947	0.14754	0.207394	878922	PD43744a	loss	Match	0.823	15678664	17237378	1558715	2	0	1	FAIL	10p13	NA	NA
Deletion Peak 22	chr10	16514025	17392947	0.14754	0.207394	878922	PD43747a	loss	Match	0.82982	16593616	17322963	729348	2	0	1	FAIL	10p13	NA	NA
Deletion Peak 23	chr10	132781811	133797422	0.10636	0.488192	1015611	PD42490d	loss	Match	0.776831	132836936	133625894	788959	5	0	1	FAIL	10q26.3	NA	NA
Deletion Peak 23	chr10	132781811	133797422	0.10636	0.488192	1015611	PD42517c	loss	Match	0.830694	49019740	133625473	84605734	5	0	1	FAIL	10q26.3	NA	NA
Deletion Peak 23	chr10	132781811	133797422	0.10636	0.488192	1015611	PD42559a	loss	Match	0.831109	132726789	133625894	899106	5	0	1	FAIL	10q26.3	NA	NA
Deletion Peak 23	chr10	132781811	133797422	0.10636	0.488192	1015611	PD43858a	loss	Match	0.284834	132607911	133071091	463181	5	0	1	FAIL	10q26.3	NA	NA
Deletion Peak 23	chr10	132781811	133797422	0.10636	0.488192	1015611	PD47240f	loss	Match	0.344522	133275573	133625473	349901	5	0	1	FAIL	10q26.3	NA	NA
Deletion Peak 24	chr11	1110084	1279026	0.15174	0.631027	168942	PD43858a	loss	Match	0.877059	865897	1258256	392360	3	0	1	FAIL	11p15.5	NA	NA
Deletion Peak 24	chr11	1110084	1279026	0.15174	0.631027	168942	PD43887e	loss	Match	0.392476	1160552	1226857	66306	3	0	1	FAIL	11p15.5	NA	NA
Deletion Peak 24	chr11	1110084	1279026	0.15174	0.631027	168942	PD43887l	loss	Match	0.392476	1160552	1226857	66306	3	0	1	FAIL	11p15.5	NA	NA
Deletion Peak 25	chr11	61491633	61684718	0.045805	0.177456	193085	PD43858a	loss	Match	0.860042	61518657	61722773	204117	2	0	1	PASS	11q12.2	NA	NA
Deletion Peak 25	chr11	61491633	61684718	0.045805	0.177456	193085	PD43887e	loss	Match	0.753498	61446104	61637122	191019	2	0	1	PASS	11q12.2	NA	NA
Deletion Peak 27	chr13	1	114364328	0.26005	0.170801	114364327	PD43755a	loss	No_match	No_match	No_match	No_match	No_match	1	1	0.5	FAIL	13q13.3	NA	BRCA2,CDX2,ERCC5,GPC5,FOXO1,RB1,SOX21,LATS2
Deletion Peak 27	chr13	1	114364328	0.26005	0.170801	114364327	PD43911a	loss	Match	0.833299	19026300	114325924	95299625	1	1	0.5	FAIL	13q13.3	NA	BRCA2,CDX2,ERCC5,GPC5,FOXO1,RB1,SOX21,LATS2
Deletion Peak 28	chr14	1	107043718	0.26005	0.159845	107043717	PD43858a	loss	No_match	No_match	No_match	No_match	No_match	1	1	0.5	FAIL	14q32.2	NA	MAX,RAD51B,NKX2-1,BAZ1A,DICER1,CCNB1IP1,BCL11B
Deletion Peak 28	chr14	1	107043718	0.26005	0.159845	107043717	PD47232a	loss	Match	0.814075	19733284	106874913	87141630	1	1	0.5	FAIL	14q32.2	NA	MAX,RAD51B,NKX2-1,BAZ1A,DICER1,CCNB1IP1,BCL11B
Deletion Peak 29	chr14	75590421	107043718	0.14754	0.160497	31453297	PD43910d	loss	No_match	No_match	No_match	No_match	No_match	1	2	0.333333	FAIL	14q32.33	NA	DICER1,BCL11B
Deletion Peak 29	chr14	75590421	107043718	0.14754	0.160497	31453297	PD47232a	loss	Match	0.994633	19733284	106874913	87141630	1	2	0.333333	FAIL	14q32.33	NA	DICER1,BCL11B
Deletion Peak 29	chr14	75590421	107043718	0.14754	0.160497	31453297	PD47235a	loss	No_match	No_match	No_match	No_match	No_match	1	2	0.333333	FAIL	14q32.33	NA	DICER1,BCL11B
Deletion Peak 30	chr15	48340243	48746813	0.00036202	0.100659	406570	PD43858a	loss	No_match	No_match	No_match	No_match	No_match	3	1	0.75	PASS	15q21.1	NA	NA
Deletion Peak 30	chr15	48340243	48746813	0.00036202	0.100659	406570	PD43887f	loss	Match	0.387487	48487155	48644695	157541	3	1	0.75	PASS	15q21.1	NA	NA
Deletion Peak 30	chr15	48340243	48746813	0.00036202	0.100659	406570	PD43887l	loss	Match	0.638656	48487155	48825890	338736	3	1	0.75	PASS	15q21.1	NA	NA
Deletion Peak 30	chr15	48340243	48746813	0.00036202	0.100659	406570	PD43911a	loss	Match	1	19964758	101849608	81884851	3	1	0.75	PASS	15q21.1	NA	NA
Deletion Peak 31	chr15	85245159	85770390	0.11255	0.202391	525231	PD43747a	loss	Match	0.313098	85580231	85744679	164449	3	0	1	FAIL	15q25.3	NA	NA
Deletion Peak 31	chr15	85245159	85770390	0.11255	0.202391	525231	PD43858a	loss	Match	0.923997	85136753	85730471	593719	3	0	1	FAIL	15q25.3	NA	NA
Deletion Peak 31	chr15	85245159	85770390	0.11255	0.202391	525231	PD43911a	loss	Match	1	19964758	101849608	81884851	3	0	1	FAIL	15q25.3	NA	NA
Deletion Peak 32	chr16	1047078	1318596	0.025551	0.69114	271518	PD42490d	loss	Match	0.70865	1081181	1273592	192412	4	0	1	FAIL	16p13.3	NA	NA
Deletion Peak 32	chr16	1047078	1318596	0.025551	0.69114	271518	PD42490g	loss	Match	0.795233	763291	1262998	499708	4	0	1	FAIL	16p13.3	NA	NA
Deletion Peak 32	chr16	1047078	1318596	0.025551	0.69114	271518	PD43858a	loss	Match	0.845182	805885	1276560	470676	4	0	1	FAIL	16p13.3	NA	NA
Deletion Peak 32	chr16	1047078	1318596	0.025551	0.69114	271518	PD43858c	loss	Match	0.834796	813201	1273740	460540	4	0	1	FAIL	16p13.3	NA	NA
Deletion Peak 33	chr16	29780255	29813881	0.14754	0.261494	33626	PD43887m	loss	Match	0.445921	29798887	29830426	31540	2	0	1	FAIL	16p11.2	NA	NA
Deletion Peak 33	chr16	29780255	29813881	0.14754	0.261494	33626	PD43910d	loss	Match	0.821602	28924769	29807882	883114	2	0	1	FAIL	16p11.2	NA	NA
Deletion Peak 34	chr16	1	90338345	0.22914	0.239712	90338344	PD43858a	loss	No_match	No_match	No_match	No_match	No_match	0	1	0	FAIL	16q24.2	NA	ZFHX3,CBFA2T3,CBFB,CDH1,CDH11,CREBBP,CYLD,ERCC4,FANCA,FUS,GRIN2A,CIITA,NTHL1,TSC2,AXIN1,SOCS1,CTCF,RFWD3,PALB2,TRAF7,RMI2
Deletion Peak 35	chr17	8123979	8228242	0.00036202	0.177139	104263	PD42517c	loss	Match	1	156187	18388304	18232118	6	0	1	PASS	17p13.1	NA	PER1
Deletion Peak 35	chr17	8123979	8228242	0.00036202	0.177139	104263	PD43755a	loss	Match	1	2297140	18662742	16365603	6	0	1	PASS	17p13.1	NA	PER1
Deletion Peak 35	chr17	8123979	8228242	0.00036202	0.177139	104263	PD43883a	loss	Match	0.777334	8123978	8205026	81049	6	0	1	PASS	17p13.1	NA	PER1
Deletion Peak 35	chr17	8123979	8228242	0.00036202	0.177139	104263	PD43887m	loss	Match	0.40995	8147419	8190161	42743	6	0	1	PASS	17p13.1	NA	PER1
Deletion Peak 35	chr17	8123979	8228242	0.00036202	0.177139	104263	PD43911a	loss	Match	1	156162	83135891	82979730	6	0	1	PASS	17p13.1	NA	PER1
Deletion Peak 35	chr17	8123979	8228242	0.00036202	0.177139	104263	PD47232a	loss	Match	1	156187	83135759	82979573	6	0	1	PASS	17p13.1	NA	PER1
Deletion Peak 36	chr17	46970127	47327859	0.093335	0.377274	357732	PD42490d	loss	Match	0.777138	47049852	47592512	542661	5	0	1	PASS	17q21.32	NA	NA
Deletion Peak 36	chr17	46970127	47327859	0.093335	0.377274	357732	PD43744a	loss	Match	0.477664	47156984	47345239	188256	5	0	1	PASS	17q21.32	NA	NA
Deletion Peak 36	chr17	46970127	47327859	0.093335	0.377274	357732	PD43858a	loss	Match	0.876084	45834069	47283530	1449462	5	0	1	PASS	17q21.32	NA	NA
Deletion Peak 36	chr17	46970127	47327859	0.093335	0.377274	357732	PD43911a	loss	Match	1	156162	83135891	82979730	5	0	1	PASS	17q21.32	NA	NA
Deletion Peak 36	chr17	46970127	47327859	0.093335	0.377274	357732	PD47232a	loss	Match	1	156187	83135759	82979573	5	0	1	PASS	17q21.32	NA	NA
Deletion Peak 37	chr17	69056252	69159153	0.045805	0.155907	102901	PD43744a	loss	Match	1	68424625	69221842	797218	6	1	0.857143	PASS	17q24.3	NA	NA
Deletion Peak 37	chr17	69056252	69159153	0.045805	0.155907	102901	PD43747a	loss	Match	0.737022	69083313	69216035	132723	6	1	0.857143	PASS	17q24.3	NA	NA
Deletion Peak 37	chr17	69056252	69159153	0.045805	0.155907	102901	PD43858a	loss	No_match	No_match	No_match	No_match	No_match	6	1	0.857143	PASS	17q24.3	NA	NA
Deletion Peak 37	chr17	69056252	69159153	0.045805	0.155907	102901	PD43859c	loss	Match	1	69029202	69225297	196096	6	1	0.857143	PASS	17q24.3	NA	NA
Deletion Peak 37	chr17	69056252	69159153	0.045805	0.155907	102901	PD43909a	loss	Match	1	68385107	69536178	1151072	6	1	0.857143	PASS	17q24.3	NA	NA
Deletion Peak 37	chr17	69056252	69159153	0.045805	0.155907	102901	PD43911a	loss	Match	1	156162	83135891	82979730	6	1	0.857143	PASS	17q24.3	NA	NA
Deletion Peak 37	chr17	69056252	69159153	0.045805	0.155907	102901	PD47232a	loss	Match	1	156187	83135759	82979573	6	1	0.857143	PASS	17q24.3	NA	NA
Deletion Peak 38	chr18	24439801	26143639	0.11255	0.102355	1703838	PD43858c	loss	Match	0.535323	24430440	25351904	921465	2	0	1	FAIL	18q11.2	NA	NA
Deletion Peak 38	chr18	24439801	26143639	0.11255	0.102355	1703838	PD43888a	loss	Match	0.94682	24477545	26090772	1613228	2	0	1	FAIL	18q11.2	NA	NA
Deletion Peak 39	chr18	57619232	58604579	0.17173	0.103098	985347	PD43858a	loss	Match	0.949092	57669394	59140093	1470700	2	0	1	FAIL	18q21.31	NA	NA
Deletion Peak 39	chr18	57619232	58604579	0.17173	0.103098	985347	PD43887f	loss	Match	0.816686	57730280	58534999	804720	2	0	1	FAIL	18q21.31	NA	NA
Deletion Peak 40	chr19	37125048	37556444	0.15174	0.314342	431396	PD43755a	loss	Match	0.954587	36991863	37536853	544991	2	1	0.666667	FAIL	19q13.12	NA	NA
Deletion Peak 40	chr19	37125048	37556444	0.15174	0.314342	431396	PD43858c	loss	Match	1	36151656	37887899	1736244	2	1	0.666667	FAIL	19q13.12	NA	NA
Deletion Peak 40	chr19	37125048	37556444	0.15174	0.314342	431396	PD43909c	loss	No_match	No_match	No_match	No_match	No_match	2	1	0.666667	FAIL	19q13.12	NA	NA
Deletion Peak 41	chr19	47763995	47912983	0.093335	0.247644	148988	PD42490d	loss	Match	1	47755379	48098226	342848	3	0	1	PASS	19q13.33	NA	NA
Deletion Peak 41	chr19	47763995	47912983	0.093335	0.247644	148988	PD42490g	loss	Match	0.803214	47755379	47883664	128286	3	0	1	PASS	19q13.33	NA	NA
Deletion Peak 41	chr19	47763995	47912983	0.093335	0.247644	148988	PD43858a	loss	Match	0.741954	47802441	48106423	303983	3	0	1	PASS	19q13.33	NA	NA
Deletion Peak 42	chr19	50907784	51081658	0.10636	0.211337	173874	PD42490g	loss	No_match	No_match	No_match	No_match	No_match	2	1	0.666667	FAIL	19q13.41	NA	NA
Deletion Peak 42	chr19	50907784	51081658	0.10636	0.211337	173874	PD43899a	loss	Match	0.90266	50818458	51064733	246276	2	1	0.666667	FAIL	19q13.41	NA	NA
Deletion Peak 42	chr19	50907784	51081658	0.10636	0.211337	173874	PD43908f	loss	Match	0.792811	50943809	51081659	137851	2	1	0.666667	FAIL	19q13.41	NA	NA
Deletion Peak 43	chr22	23262704	23612791	0.10636	0.761685	350087	PD43745a	loss	Match	0.802178	23292742	23573574	280833	3	0	1	FAIL	22q11.23	NA	NA
Deletion Peak 43	chr22	23262704	23612791	0.10636	0.761685	350087	PD43858a	loss	Match	0.914422	23292664	23745132	452469	3	0	1	FAIL	22q11.23	NA	NA
Deletion Peak 43	chr22	23262704	23612791	0.10636	0.761685	350087	PD43859c	loss	Match	1	16572142	50780662	34208521	3	0	1	FAIL	22q11.23	NA	NA

## Sheet: Peak_SC-E
gistic_name	chrom	start	end	residual.q.values	difficult_frac	peak_size	sample	gistic_call	match	fraction_overlap	ascat_start	ascat_end	ascat_size	ascat_agree	ascat_disagree	concordance	status	cytoband	OncoGenes	TSGGenes
Amplification Peak 1	chr1	152220080	152323261	0.00047434	0.369293	103181	PD42480a	gain	Match	1	152084124	153438322	1354199	16	1	0.941176	PASS	1q21.3	NA	NA
Amplification Peak 1	chr1	152220080	152323261	0.00047434	0.369293	103181	PD42532a	gain	Match	1	143544307	248918428	105374122	16	1	0.941176	PASS	1q21.3	NA	NA
Amplification Peak 1	chr1	152220080	152323261	0.00047434	0.369293	103181	PD42542a	gain	Match	1	143544192	159440727	15896536	16	1	0.941176	PASS	1q21.3	NA	NA
Amplification Peak 1	chr1	152220080	152323261	0.00047434	0.369293	103181	PD43399a	gain	No_match	No_match	No_match	No_match	No_match	16	1	0.941176	PASS	1q21.3	NA	NA
Amplification Peak 1	chr1	152220080	152323261	0.00047434	0.369293	103181	PD43766a	gain	Match	0.995222	152220573	152760410	539838	16	1	0.941176	PASS	1q21.3	NA	NA
Amplification Peak 1	chr1	152220080	152323261	0.00047434	0.369293	103181	PD43877a	gain	Match	1	152084941	153218459	1133519	16	1	0.941176	PASS	1q21.3	NA	NA
Amplification Peak 1	chr1	152220080	152323261	0.00047434	0.369293	103181	PD43887y	gain	Match	1	152219687	152600987	381301	16	1	0.941176	PASS	1q21.3	NA	NA
Amplification Peak 1	chr1	152220080	152323261	0.00047434	0.369293	103181	PD43910g	gain	Match	1	152110285	152511721	401437	16	1	0.941176	PASS	1q21.3	NA	NA
Amplification Peak 1	chr1	152220080	152323261	0.00047434	0.369293	103181	PD43910i	gain	Match	1	152110285	152511721	401437	16	1	0.941176	PASS	1q21.3	NA	NA
Amplification Peak 1	chr1	152220080	152323261	0.00047434	0.369293	103181	PD45521a	gain	Match	1	826681	248918428	248091748	16	1	0.941176	PASS	1q21.3	NA	NA
Amplification Peak 1	chr1	152220080	152323261	0.00047434	0.369293	103181	PD47210a	gain	Match	1	143544307	187641648	44097342	16	1	0.941176	PASS	1q21.3	NA	NA
Amplification Peak 1	chr1	152220080	152323261	0.00047434	0.369293	103181	PD47214a	gain	Match	1	109295231	156126469	46831239	16	1	0.941176	PASS	1q21.3	NA	NA
Amplification Peak 1	chr1	152220080	152323261	0.00047434	0.369293	103181	PD47216a	gain	Match	1	69511	248918428	248848918	16	1	0.941176	PASS	1q21.3	NA	NA
Amplification Peak 1	chr1	152220080	152323261	0.00047434	0.369293	103181	PD47233a	gain	Match	1	116614170	248918428	132304259	16	1	0.941176	PASS	1q21.3	NA	NA
Amplification Peak 1	chr1	152220080	152323261	0.00047434	0.369293	103181	PD47240c	gain	Match	1	152220079	152350700	130622	16	1	0.941176	PASS	1q21.3	NA	NA
Amplification Peak 1	chr1	152220080	152323261	0.00047434	0.369293	103181	PD48818a	gain	Match	0.909393	152219638	152313912	94275	16	1	0.941176	PASS	1q21.3	NA	NA
Amplification Peak 1	chr1	152220080	152323261	0.00047434	0.369293	103181	PD48819a	gain	Match	0.995222	152220573	152356894	136322	16	1	0.941176	PASS	1q21.3	NA	NA
Amplification Peak 2	chr2	88860511	88861159	0.2031	0	648	PD43399a	gain	Match	1	88698362	88861407	163046	6	0	1	FAIL	2p11.2	NA	NA
Amplification Peak 2	chr2	88860511	88861159	0.2031	0	648	PD43768a	gain	Match	0.958398	88860538	88861407	870	6	0	1	FAIL	2p11.2	NA	NA
Amplification Peak 2	chr2	88860511	88861159	0.2031	0	648	PD43769a	gain	Match	1	88027912	89851902	1823991	6	0	1	FAIL	2p11.2	NA	NA
Amplification Peak 2	chr2	88860511	88861159	0.2031	0	648	PD47240c	gain	Match	0.822804	88860459	88861044	586	6	0	1	FAIL	2p11.2	NA	NA
Amplification Peak 2	chr2	88860511	88861159	0.2031	0	648	PD48815a	gain	Match	1	41366	94871823	94830458	6	0	1	FAIL	2p11.2	NA	NA
Amplification Peak 2	chr2	88860511	88861159	0.2031	0	648	PD48818a	gain	Match	1	88857435	88947308	89874	6	0	1	FAIL	2p11.2	NA	NA
Amplification Peak 3	chr6	56609375	56693017	0.081521	0.0983716	83642	PD42493a	gain	Match	1	39861086	81495040	41633955	8	1	0.888889	FAIL	6p12.1	NA	NA
Amplification Peak 3	chr6	56609375	56693017	0.081521	0.0983716	83642	PD42542a	gain	Match	1	203397	170584376	170380980	8	1	0.888889	FAIL	6p12.1	NA	NA
Amplification Peak 3	chr6	56609375	56693017	0.081521	0.0983716	83642	PD43399a	gain	Match	1	33593298	170584376	136991079	8	1	0.888889	FAIL	6p12.1	NA	NA
Amplification Peak 3	chr6	56609375	56693017	0.081521	0.0983716	83642	PD43908g	gain	Match	0.674641	56614424	56670852	56429	8	1	0.888889	FAIL	6p12.1	NA	NA
Amplification Peak 3	chr6	56609375	56693017	0.081521	0.0983716	83642	PD43910g	gain	Match	1	56609374	56693018	83645	8	1	0.888889	FAIL	6p12.1	NA	NA
Amplification Peak 3	chr6	56609375	56693017	0.081521	0.0983716	83642	PD43910i	gain	No_match	No_match	No_match	No_match	No_match	8	1	0.888889	FAIL	6p12.1	NA	NA
Amplification Peak 3	chr6	56609375	56693017	0.081521	0.0983716	83642	PD47216a	gain	Match	1	32665056	123269993	90604938	8	1	0.888889	FAIL	6p12.1	NA	NA
Amplification Peak 3	chr6	56609375	56693017	0.081521	0.0983716	83642	PD47233a	gain	Match	1	31829810	75087596	43257787	8	1	0.888889	FAIL	6p12.1	NA	NA
Amplification Peak 3	chr6	56609375	56693017	0.081521	0.0983716	83642	PD48819a	gain	Match	1	203397	57959070	57755674	8	1	0.888889	FAIL	6p12.1	NA	NA
Amplification Peak 4	chr7	101035201	101042478	1.6767e-08	1	7277	PD42532a	gain	Match	1	193222	159233184	159039963	10	0	1	FAIL	7q22.1	NA	NA
Amplification Peak 4	chr7	101035201	101042478	1.6767e-08	1	7277	PD43399a	gain	Match	1	50674421	151876710	101202290	10	0	1	FAIL	7q22.1	NA	NA
Amplification Peak 4	chr7	101035201	101042478	1.6767e-08	1	7277	PD43877a	gain	Match	0.951635	101008826	101042126	33301	10	0	1	FAIL	7q22.1	NA	NA
Amplification Peak 4	chr7	101035201	101042478	1.6767e-08	1	7277	PD43887w	gain	Match	1	100952551	101088548	135998	10	0	1	FAIL	7q22.1	NA	NA
Amplification Peak 4	chr7	101035201	101042478	1.6767e-08	1	7277	PD43887y	gain	Match	1	100952551	101050568	98018	10	0	1	FAIL	7q22.1	NA	NA
Amplification Peak 4	chr7	101035201	101042478	1.6767e-08	1	7277	PD47210a	gain	Match	1	75582077	134571663	58989587	10	0	1	FAIL	7q22.1	NA	NA
Amplification Peak 4	chr7	101035201	101042478	1.6767e-08	1	7277	PD47229a	gain	Match	1	100952551	101047942	95392	10	0	1	FAIL	7q22.1	NA	NA
Amplification Peak 4	chr7	101035201	101042478	1.6767e-08	1	7277	PD47240c	gain	Match	0.821929	101036497	101043826	7330	10	0	1	FAIL	7q22.1	NA	NA
Amplification Peak 4	chr7	101035201	101042478	1.6767e-08	1	7277	PD48818a	gain	Match	1	100896703	101160496	263794	10	0	1	FAIL	7q22.1	NA	NA
Amplification Peak 4	chr7	101035201	101042478	1.6767e-08	1	7277	PD48819a	gain	Match	0.909591	101031847	101041820	9974	10	0	1	FAIL	7q22.1	NA	NA
Amplification Peak 5	chr10	133416197	133797422	0.21511	0.488226	381225	PD42493a	gain	Match	0.550062	120908393	133625894	12717502	7	0	1	FAIL	10q26.3	NA	NA
Amplification Peak 5	chr10	133416197	133797422	0.21511	0.488226	381225	PD43399a	gain	Match	0.550062	129708019	133625894	3917876	7	0	1	FAIL	10q26.3	NA	NA
Amplification Peak 5	chr10	133416197	133797422	0.21511	0.488226	381225	PD43887w	gain	Match	0.548958	131775901	133625473	1849573	7	0	1	FAIL	10q26.3	NA	NA
Amplification Peak 5	chr10	133416197	133797422	0.21511	0.488226	381225	PD43887x	gain	Match	0.529544	133423598	133625473	201876	7	0	1	FAIL	10q26.3	NA	NA
Amplification Peak 5	chr10	133416197	133797422	0.21511	0.488226	381225	PD43887y	gain	Match	0.548958	133231482	133625473	393992	7	0	1	FAIL	10q26.3	NA	NA
Amplification Peak 5	chr10	133416197	133797422	0.21511	0.488226	381225	PD47216a	gain	Match	0.550062	127338842	133625894	6287053	7	0	1	FAIL	10q26.3	NA	NA
Amplification Peak 5	chr10	133416197	133797422	0.21511	0.488226	381225	PD48815a	gain	Match	0.550062	95410609	133625894	38215286	7	0	1	FAIL	10q26.3	NA	NA
Amplification Peak 6	chr14	105970989	106243542	0.00088255	0.724967	272553	PD43765a	gain	No_match	No_match	No_match	No_match	No_match	10	1	0.909091	FAIL	14q32.33	NA	NA
Amplification Peak 6	chr14	105970989	106243542	0.00088255	0.724967	272553	PD43766a	gain	Match	1	105707744	106874913	1167170	10	1	0.909091	FAIL	14q32.33	NA	NA
Amplification Peak 6	chr14	105970989	106243542	0.00088255	0.724967	272553	PD43768a	gain	Match	1	105863861	106874913	1011053	10	1	0.909091	FAIL	14q32.33	NA	NA
Amplification Peak 6	chr14	105970989	106243542	0.00088255	0.724967	272553	PD43856a	gain	Match	1	105840505	106874913	1034409	10	1	0.909091	FAIL	14q32.33	NA	NA
Amplification Peak 6	chr14	105970989	106243542	0.00088255	0.724967	272553	PD43877a	gain	Match	1	105970988	106276948	305961	10	1	0.909091	FAIL	14q32.33	NA	NA
Amplification Peak 6	chr14	105970989	106243542	0.00088255	0.724967	272553	PD43887x	gain	Match	1	105904424	106874913	970490	10	1	0.909091	FAIL	14q32.33	NA	NA
Amplification Peak 6	chr14	105970989	106243542	0.00088255	0.724967	272553	PD43887y	gain	Match	1	103975449	106874913	2899465	10	1	0.909091	FAIL	14q32.33	NA	NA
Amplification Peak 6	chr14	105970989	106243542	0.00088255	0.724967	272553	PD47216a	gain	Match	1	19097460	106874913	87777454	10	1	0.909091	FAIL	14q32.33	NA	NA
Amplification Peak 6	chr14	105970989	106243542	0.00088255	0.724967	272553	PD47240c	gain	Match	0.912102	105986593	106235189	248597	10	1	0.909091	FAIL	14q32.33	NA	NA
Amplification Peak 6	chr14	105970989	106243542	0.00088255	0.724967	272553	PD48818a	gain	Match	1	105909853	106874913	965061	10	1	0.909091	FAIL	14q32.33	NA	NA
Amplification Peak 6	chr14	105970989	106243542	0.00088255	0.724967	272553	PD48819a	gain	Match	1	105921175	106874913	953739	10	1	0.909091	FAIL	14q32.33	NA	NA
Amplification Peak 7	chr19	20783925	20803850	0.18914	0.492698	19925	PD43768a	gain	Match	1	19663087	24162377	4499291	8	0	1	FAIL	19p12	NA	NA
Amplification Peak 7	chr19	20783925	20803850	0.18914	0.492698	19925	PD43771a	gain	Match	0.498595	19933897	20793859	859963	8	0	1	FAIL	19p12	NA	NA
Amplification Peak 7	chr19	20783925	20803850	0.18914	0.492698	19925	PD43877a	gain	Match	1	19892677	29563966	9671290	8	0	1	FAIL	19p12	NA	NA
Amplification Peak 7	chr19	20783925	20803850	0.18914	0.492698	19925	PD43907a	gain	Match	1	281468	54574716	54293249	8	0	1	FAIL	19p12	NA	NA
Amplification Peak 7	chr19	20783925	20803850	0.18914	0.492698	19925	PD47216a	gain	Match	1	19758300	24127272	4368973	8	0	1	FAIL	19p12	NA	NA
Amplification Peak 7	chr19	20783925	20803850	0.18914	0.492698	19925	PD47240c	gain	Match	0.502007	20793848	21423627	629780	8	0	1	FAIL	19p12	NA	NA
Amplification Peak 7	chr19	20783925	20803850	0.18914	0.492698	19925	PD48815a	gain	Match	1	17891030	22664065	4773036	8	0	1	FAIL	19p12	NA	NA
Amplification Peak 7	chr19	20783925	20803850	0.18914	0.492698	19925	PD48818a	gain	Match	1	20258402	21744102	1485701	8	0	1	FAIL	19p12	NA	NA
Amplification Peak 8	chr21	44580032	44637718	0.00062216	0.255071	57686	PD42480a	gain	Match	1	44377675	46664533	2286859	10	0	1	FAIL	21q22.3	NA	NA
Amplification Peak 8	chr21	44580032	44637718	0.00062216	0.255071	57686	PD42490i	gain	Match	1	44573684	44697908	124225	10	0	1	FAIL	21q22.3	NA	NA
Amplification Peak 8	chr21	44580032	44637718	0.00062216	0.255071	57686	PD43399a	gain	Match	0.993499	44580407	44771532	191126	10	0	1	FAIL	21q22.3	NA	NA
Amplification Peak 8	chr21	44580032	44637718	0.00062216	0.255071	57686	PD43767a	gain	Match	0.996221	44558683	44637500	78818	10	0	1	FAIL	21q22.3	NA	NA
Amplification Peak 8	chr21	44580032	44637718	0.00062216	0.255071	57686	PD43768a	gain	Match	0.993499	44580407	44647236	66830	10	0	1	FAIL	21q22.3	NA	NA
Amplification Peak 8	chr21	44580032	44637718	0.00062216	0.255071	57686	PD43771a	gain	Match	0.999844	44580041	44647263	67223	10	0	1	FAIL	21q22.3	NA	NA
Amplification Peak 8	chr21	44580032	44637718	0.00062216	0.255071	57686	PD43877a	gain	Match	1	44579846	44771532	191687	10	0	1	FAIL	21q22.3	NA	NA
Amplification Peak 8	chr21	44580032	44637718	0.00062216	0.255071	57686	PD43887x	gain	Match	1	44558112	44637719	79608	10	0	1	FAIL	21q22.3	NA	NA
Amplification Peak 8	chr21	44580032	44637718	0.00062216	0.255071	57686	PD43887y	gain	Match	1	44558112	44637719	79608	10	0	1	FAIL	21q22.3	NA	NA
Amplification Peak 8	chr21	44580032	44637718	0.00062216	0.255071	57686	PD47216a	gain	Match	1	9068512	46664533	37596022	10	0	1	FAIL	21q22.3	NA	NA
Deletion Peak 1	chr2	188787864	189135047	0.075678	0.167759	347183	PD43766a	loss	Match	0.767288	186849139	189054253	2205115	4	0	1	PASS	2q32.2	NA	NA
Deletion Peak 1	chr2	188787864	189135047	0.075678	0.167759	347183	PD43769a	loss	Match	1	150487403	242004549	91517147	4	0	1	PASS	2q32.2	NA	NA
Deletion Peak 1	chr2	188787864	189135047	0.075678	0.167759	347183	PD43910i	loss	Match	1	43230932	218073973	174843042	4	0	1	PASS	2q32.2	NA	NA
Deletion Peak 1	chr2	188787864	189135047	0.075678	0.167759	347183	PD47216a	loss	Match	0.798513	187359181	189065094	1705914	4	0	1	PASS	2q32.2	NA	NA
Deletion Peak 2	chr2	1	242193529	0.21905	0.179486	242193528	PD43769a	loss	Match	0.377868	150487403	242004549	91517147	2	1	0.666667	FAIL	2q35	NA	ACVR2A,BARD1,CASP8,DNMT3A,EPAS1,ERBB4,ERCC3,MSH6,MSH2,NFE2L2,RANBP2,CUL3,LRP1B,ASXL2,TMEM127,FBXO11
Deletion Peak 2	chr2	1	242193529	0.21905	0.179486	242193528	PD43910g	loss	No_match	No_match	No_match	No_match	No_match	2	1	0.666667	FAIL	2q35	NA	ACVR2A,BARD1,CASP8,DNMT3A,EPAS1,ERBB4,ERCC3,MSH6,MSH2,NFE2L2,RANBP2,CUL3,LRP1B,ASXL2,TMEM127,FBXO11
Deletion Peak 2	chr2	1	242193529	0.21905	0.179486	242193528	PD43910i	loss	Match	0.721915	43230932	218073973	174843042	2	1	0.666667	FAIL	2q35	NA	ACVR2A,BARD1,CASP8,DNMT3A,EPAS1,ERBB4,ERCC3,MSH6,MSH2,NFE2L2,RANBP2,CUL3,LRP1B,ASXL2,TMEM127,FBXO11
Deletion Peak 3	chr5	45236830	181538259	0.12665	0.189961	136301429	PD42480a	loss	Match	0.701018	43487772	140786647	97298876	7	1	0.875	FAIL	5q31.2	NA	APC,CTNNA1,EBF1,MAP3K1,PIK3R1,RAD17,ARHGAP26
Deletion Peak 3	chr5	45236830	181538259	0.12665	0.189961	136301429	PD42493a	loss	Match	0.59977	59038818	140788384	81749567	7	1	0.875	FAIL	5q31.2	NA	APC,CTNNA1,EBF1,MAP3K1,PIK3R1,RAD17,ARHGAP26
Deletion Peak 3	chr5	45236830	181538259	0.12665	0.189961	136301429	PD43399a	loss	Match	0.701125	140238	140801152	140660915	7	1	0.875	FAIL	5q31.2	NA	APC,CTNNA1,EBF1,MAP3K1,PIK3R1,RAD17,ARHGAP26
Deletion Peak 3	chr5	45236830	181538259	0.12665	0.189961	136301429	PD43887w	loss	Match	0.997965	140238	181260906	181120669	7	1	0.875	FAIL	5q31.2	NA	APC,CTNNA1,EBF1,MAP3K1,PIK3R1,RAD17,ARHGAP26
Deletion Peak 3	chr5	45236830	181538259	0.12665	0.189961	136301429	PD43910g	loss	Match	0.313782	53089976	95858977	42769002	7	1	0.875	FAIL	5q31.2	NA	APC,CTNNA1,EBF1,MAP3K1,PIK3R1,RAD17,ARHGAP26
Deletion Peak 3	chr5	45236830	181538259	0.12665	0.189961	136301429	PD43910i	loss	Match	0.872009	60127597	178983639	118856043	7	1	0.875	FAIL	5q31.2	NA	APC,CTNNA1,EBF1,MAP3K1,PIK3R1,RAD17,ARHGAP26
Deletion Peak 3	chr5	45236830	181538259	0.12665	0.189961	136301429	PD47233a	loss	Match	0.96009	50399214	181260906	130861693	7	1	0.875	FAIL	5q31.2	NA	APC,CTNNA1,EBF1,MAP3K1,PIK3R1,RAD17,ARHGAP26
Deletion Peak 3	chr5	45236830	181538259	0.12665	0.189961	136301429	PD48815a	loss	No_match	No_match	No_match	No_match	No_match	7	1	0.875	FAIL	5q31.2	NA	APC,CTNNA1,EBF1,MAP3K1,PIK3R1,RAD17,ARHGAP26
Deletion Peak 4	chr6	26017283	26095990	1.8184e-08	0.0992034	78707	PD42493a	loss	Match	1	203292	27132233	26928942	8	0	1	FAIL	6p22.2	NA	NA
Deletion Peak 4	chr6	26017283	26095990	1.8184e-08	0.0992034	78707	PD43767a	loss	Match	1	25966480	27893904	1927425	8	0	1	FAIL	6p22.2	NA	NA
Deletion Peak 4	chr6	26017283	26095990	1.8184e-08	0.0992034	78707	PD43856a	loss	Match	0.492656	26017148	26056058	38911	8	0	1	FAIL	6p22.2	NA	NA
Deletion Peak 4	chr6	26017283	26095990	1.8184e-08	0.0992034	78707	PD43887w	loss	Match	1	26017148	26370254	353107	8	0	1	FAIL	6p22.2	NA	NA
Deletion Peak 4	chr6	26017283	26095990	1.8184e-08	0.0992034	78707	PD43887x	loss	Match	1	26017148	26285639	268492	8	0	1	FAIL	6p22.2	NA	NA
Deletion Peak 4	chr6	26017283	26095990	1.8184e-08	0.0992034	78707	PD43887y	loss	Match	1	26017148	26285639	268492	8	0	1	FAIL	6p22.2	NA	NA
Deletion Peak 4	chr6	26017283	26095990	1.8184e-08	0.0992034	78707	PD43910g	loss	Match	0.998043	26017437	27312154	1294718	8	0	1	FAIL	6p22.2	NA	NA
Deletion Peak 4	chr6	26017283	26095990	1.8184e-08	0.0992034	78707	PD43910i	loss	Match	0.998043	26017437	26368115	350679	8	0	1	FAIL	6p22.2	NA	NA
Deletion Peak 5	chr6	152098394	152701069	0.019107	0.127583	602675	PD43887w	loss	Match	0.471962	152416630	170584376	18167747	5	1	0.833333	PASS	6q25.2	NA	NA
Deletion Peak 5	chr6	152098394	152701069	0.019107	0.127583	602675	PD43908g	loss	Match	1	144291760	159271444	14979685	5	1	0.833333	PASS	6q25.2	NA	NA
Deletion Peak 5	chr6	152098394	152701069	0.019107	0.127583	602675	PD47210a	loss	Match	1	61681110	170584545	108903436	5	1	0.833333	PASS	6q25.2	NA	NA
Deletion Peak 5	chr6	152098394	152701069	0.019107	0.127583	602675	PD47229a	loss	No_match	No_match	No_match	No_match	No_match	5	1	0.833333	PASS	6q25.2	NA	NA
Deletion Peak 5	chr6	152098394	152701069	0.019107	0.127583	602675	PD47233a	loss	Match	1	75087675	170584376	95496702	5	1	0.833333	PASS	6q25.2	NA	NA
Deletion Peak 5	chr6	152098394	152701069	0.019107	0.127583	602675	PD48819a	loss	Match	1	57961162	170584376	112623215	5	1	0.833333	PASS	6q25.2	NA	NA
Deletion Peak 6	chr7	100884870	101088547	0.051846	0.295561	203677	PD43907a	loss	Match	0.444182	100952010	101042479	90470	3	0	1	PASS	7q22.1	NA	NA
Deletion Peak 6	chr7	100884870	101088547	0.051846	0.295561	203677	PD43910g	loss	Match	0.402837	100960786	101042834	82049	3	0	1	PASS	7q22.1	NA	NA
Deletion Peak 6	chr7	100884870	101088547	0.051846	0.295561	203677	PD47236a	loss	Match	0.680501	100896581	101035183	138603	3	0	1	PASS	7q22.1	NA	NA
Deletion Peak 7	chr8	1	6412680	0.056274	0.229025	6412679	PD42480a	loss	Match	0.963669	232977	29176017	28943041	9	0	1	PASS	8p23.3	NA	ARHGEF10
Deletion Peak 7	chr8	1	6412680	0.056274	0.229025	6412679	PD43399a	loss	Match	0.963669	232977	43356941	43123965	9	0	1	PASS	8p23.3	NA	ARHGEF10
Deletion Peak 7	chr8	1	6412680	0.056274	0.229025	6412679	PD43769a	loss	Match	0.963669	232977	43199282	42966306	9	0	1	PASS	8p23.3	NA	ARHGEF10
Deletion Peak 7	chr8	1	6412680	0.056274	0.229025	6412679	PD43887w	loss	Match	0.963669	232977	141466374	141233398	9	0	1	PASS	8p23.3	NA	ARHGEF10
Deletion Peak 7	chr8	1	6412680	0.056274	0.229025	6412679	PD43910g	loss	Match	0.541985	232977	3708551	3475575	9	0	1	PASS	8p23.3	NA	ARHGEF10
Deletion Peak 7	chr8	1	6412680	0.056274	0.229025	6412679	PD47210a	loss	Match	0.963669	232977	46844065	46611089	9	0	1	PASS	8p23.3	NA	ARHGEF10
Deletion Peak 7	chr8	1	6412680	0.056274	0.229025	6412679	PD47214a	loss	Match	0.522919	232977	3586289	3353313	9	0	1	PASS	8p23.3	NA	ARHGEF10
Deletion Peak 7	chr8	1	6412680	0.056274	0.229025	6412679	PD47233a	loss	Match	0.963669	232977	47598844	47365868	9	0	1	PASS	8p23.3	NA	ARHGEF10
Deletion Peak 7	chr8	1	6412680	0.056274	0.229025	6412679	PD48815a	loss	Match	0.963669	232977	43356941	43123965	9	0	1	PASS	8p23.3	NA	ARHGEF10
Deletion Peak 8	chr11	1	2903625	0.1468	0.446016	2903624	PD42493a	loss	Match	0.932054	197291	22827801	22630511	5	0	1	FAIL	11p15.5	NA	NA
Deletion Peak 8	chr11	1	2903625	0.1468	0.446016	2903624	PD43887w	loss	Match	0.577463	1226891	117293848	116066958	5	0	1	FAIL	11p15.5	NA	NA
Deletion Peak 8	chr11	1	2903625	0.1468	0.446016	2903624	PD43908g	loss	Match	0.689654	883079	2885574	2002496	5	0	1	FAIL	11p15.5	NA	NA
Deletion Peak 8	chr11	1	2903625	0.1468	0.446016	2903624	PD47210a	loss	Match	0.932054	197291	10693588	10496298	5	0	1	FAIL	11p15.5	NA	NA
Deletion Peak 8	chr11	1	2903625	0.1468	0.446016	2903624	PD48819a	loss	Match	0.577561	1226604	58709724	57483121	5	0	1	FAIL	11p15.5	NA	NA
Deletion Peak 9	chr12	6916006	6969573	0.1468	0.221666	53567	PD43887y	loss	Match	0.526508	6057077	6944209	887133	3	0	1	FAIL	12p13.31	NA	PTPN6
Deletion Peak 9	chr12	6916006	6969573	0.1468	0.221666	53567	PD43910g	loss	Match	0.418963	6849924	6938448	88525	3	0	1	FAIL	12p13.31	NA	PTPN6
Deletion Peak 9	chr12	6916006	6969573	0.1468	0.221666	53567	PD43910i	loss	Match	1	6867486	6970124	102639	3	0	1	FAIL	12p13.31	NA	PTPN6
Deletion Peak 10	chr13	35697299	52134665	0.019107	0.142039	16437366	PD42480a	loss	Match	1	19751197	53050273	33299077	8	0	1	PASS	13q14.3	NA	FOXO1,RB1
Deletion Peak 10	chr13	35697299	52134665	0.019107	0.142039	16437366	PD42493a	loss	Match	1	27581783	80336651	52754869	8	0	1	PASS	13q14.3	NA	FOXO1,RB1
Deletion Peak 10	chr13	35697299	52134665	0.019107	0.142039	16437366	PD43766a	loss	Match	1	19026335	114325924	95299590	8	0	1	PASS	13q14.3	NA	FOXO1,RB1
Deletion Peak 10	chr13	35697299	52134665	0.019107	0.142039	16437366	PD43887w	loss	Match	1	19026335	114325924	95299590	8	0	1	PASS	13q14.3	NA	FOXO1,RB1
Deletion Peak 10	chr13	35697299	52134665	0.019107	0.142039	16437366	PD43910g	loss	Match	0.986283	19026300	51909187	32882888	8	0	1	PASS	13q14.3	NA	FOXO1,RB1
Deletion Peak 10	chr13	35697299	52134665	0.019107	0.142039	16437366	PD47210a	loss	Match	1	19026335	114325924	95299590	8	0	1	PASS	13q14.3	NA	FOXO1,RB1
Deletion Peak 10	chr13	35697299	52134665	0.019107	0.142039	16437366	PD47216a	loss	Match	1	32775113	107866393	75091281	8	0	1	PASS	13q14.3	NA	FOXO1,RB1
Deletion Peak 10	chr13	35697299	52134665	0.019107	0.142039	16437366	PD48818a	loss	Match	0.973906	36126213	52845928	16719716	8	0	1	PASS	13q14.3	NA	FOXO1,RB1
Deletion Peak 11	chr17	8150027	8227495	3.8678e-06	0.163293	77468	PD42480a	loss	Match	1	156162	83135759	82979598	11	0	1	FAIL	17p13.1	NA	NA
Deletion Peak 11	chr17	8150027	8227495	3.8678e-06	0.163293	77468	PD43769a	loss	Match	1	156162	83135891	82979730	11	0	1	FAIL	17p13.1	NA	NA
Deletion Peak 11	chr17	8150027	8227495	3.8678e-06	0.163293	77468	PD43887w	loss	Match	0.518078	8147419	8190161	42743	11	0	1	FAIL	17p13.1	NA	NA
Deletion Peak 11	chr17	8150027	8227495	3.8678e-06	0.163293	77468	PD43887x	loss	Match	0.7412	8147419	8207446	60028	11	0	1	FAIL	17p13.1	NA	NA
Deletion Peak 11	chr17	8150027	8227495	3.8678e-06	0.163293	77468	PD43887y	loss	Match	0.518078	8147419	8190161	42743	11	0	1	FAIL	17p13.1	NA	NA
Deletion Peak 11	chr17	8150027	8227495	3.8678e-06	0.163293	77468	PD43910g	loss	Match	0.518078	8087290	8190161	102872	11	0	1	FAIL	17p13.1	NA	NA
Deletion Peak 11	chr17	8150027	8227495	3.8678e-06	0.163293	77468	PD43910i	loss	Match	0.518078	8150026	8190161	40136	11	0	1	FAIL	17p13.1	NA	NA
Deletion Peak 11	chr17	8150027	8227495	3.8678e-06	0.163293	77468	PD47210a	loss	Match	1	156187	21298578	21142392	11	0	1	FAIL	17p13.1	NA	NA
Deletion Peak 11	chr17	8150027	8227495	3.8678e-06	0.163293	77468	PD47216a	loss	Match	1	156162	21285079	21128918	11	0	1	FAIL	17p13.1	NA	NA
Deletion Peak 11	chr17	8150027	8227495	3.8678e-06	0.163293	77468	PD47233a	loss	Match	0.994992	8150415	42022643	33872229	11	0	1	FAIL	17p13.1	NA	NA
Deletion Peak 11	chr17	8150027	8227495	3.8678e-06	0.163293	77468	PD48819a	loss	Match	1	156205	21296150	21139946	11	0	1	FAIL	17p13.1	NA	NA
Deletion Peak 12	chr17	42090966	83257441	0.15139	0.201131	41166475	PD42480a	loss	Match	0.997044	156162	83135759	82979598	6	0	1	FAIL	17q25.1	NA	BRCA1,CLTC,PRKAR1A,STAT5B,AXIN2,SPOP,RNF43,BRIP1
Deletion Peak 12	chr17	42090966	83257441	0.15139	0.201131	41166475	PD42493a	loss	Match	0.712041	53823686	83135891	29312206	6	0	1	FAIL	17q25.1	NA	BRCA1,CLTC,PRKAR1A,STAT5B,AXIN2,SPOP,RNF43,BRIP1
Deletion Peak 12	chr17	42090966	83257441	0.15139	0.201131	41166475	PD43769a	loss	Match	0.997047	156162	83135891	82979730	6	0	1	FAIL	17q25.1	NA	BRCA1,CLTC,PRKAR1A,STAT5B,AXIN2,SPOP,RNF43,BRIP1
Deletion Peak 12	chr17	42090966	83257441	0.15139	0.201131	41166475	PD43887w	loss	Match	0.997047	8205013	83135891	74930879	6	0	1	FAIL	17q25.1	NA	BRCA1,CLTC,PRKAR1A,STAT5B,AXIN2,SPOP,RNF43,BRIP1
Deletion Peak 12	chr17	42090966	83257441	0.15139	0.201131	41166475	PD47216a	loss	Match	0.997047	21313550	83135891	61822342	6	0	1	FAIL	17q25.1	NA	BRCA1,CLTC,PRKAR1A,STAT5B,AXIN2,SPOP,RNF43,BRIP1
Deletion Peak 12	chr17	42090966	83257441	0.15139	0.201131	41166475	PD47233a	loss	Match	0.996326	42120544	83135759	41015216	6	0	1	FAIL	17q25.1	NA	BRCA1,CLTC,PRKAR1A,STAT5B,AXIN2,SPOP,RNF43,BRIP1
Deletion Peak 13	chr19	9931751	10020976	0.019107	0.199798	89225	PD42493a	loss	Match	1	281376	15192140	14910765	6	0	1	FAIL	19p13.2	NA	NA
Deletion Peak 13	chr19	9931751	10020976	0.019107	0.199798	89225	PD43399a	loss	Match	1	281376	24127272	23845897	6	0	1	FAIL	19p13.2	NA	NA
Deletion Peak 13	chr19	9931751	10020976	0.019107	0.199798	89225	PD43887w	loss	Match	1	9251767	15658639	6406873	6	0	1	FAIL	19p13.2	NA	NA
Deletion Peak 13	chr19	9931751	10020976	0.019107	0.199798	89225	PD47214a	loss	Match	0.7804	9854869	10001382	146514	6	0	1	FAIL	19p13.2	NA	NA
Deletion Peak 13	chr19	9931751	10020976	0.019107	0.199798	89225	PD47233a	loss	Match	0.676888	9960581	10089244	128664	6	0	1	FAIL	19p13.2	NA	NA
Deletion Peak 13	chr19	9931751	10020976	0.019107	0.199798	89225	PD48815a	loss	Match	1	281468	17891024	17609557	6	0	1	FAIL	19p13.2	NA	NA
Deletion Peak 14	chr22	50010938	50818468	0.14938	0.42514	807530	PD42493a	loss	Match	0.953183	39969357	50780662	10811306	7	0	1	FAIL	22q13.33	NA	NA
Deletion Peak 14	chr22	50010938	50818468	0.14938	0.42514	807530	PD43769a	loss	Match	0.953183	49272058	50780662	1508605	7	0	1	FAIL	22q13.33	NA	NA
Deletion Peak 14	chr22	50010938	50818468	0.14938	0.42514	807530	PD43887w	loss	Match	0.953183	16572142	50780662	34208521	7	0	1	FAIL	22q13.33	NA	NA
Deletion Peak 14	chr22	50010938	50818468	0.14938	0.42514	807530	PD47214a	loss	Match	0.953183	16572142	50780662	34208521	7	0	1	FAIL	22q13.33	NA	NA
Deletion Peak 14	chr22	50010938	50818468	0.14938	0.42514	807530	PD47216a	loss	Match	0.953183	31327059	50780662	19453604	7	0	1	FAIL	22q13.33	NA	NA
Deletion Peak 14	chr22	50010938	50818468	0.14938	0.42514	807530	PD48815a	loss	Match	0.904688	50050099	50780662	730564	7	0	1	FAIL	22q13.33	NA	NA
Deletion Peak 14	chr22	50010938	50818468	0.14938	0.42514	807530	PD48816a	loss	Match	0.953183	16572142	50780662	34208521	7	0	1	FAIL	22q13.33	NA	NA

## Sheet: Peak_SC-O
gistic_name	chrom	start	end	residual.q.values	difficult_frac	peak_size	sample	gistic_call	match	fraction_overlap	ascat_start	ascat_end	ascat_size	ascat_agree	ascat_disagree	concordance	status	cytoband	OncoGenes	TSGGenes	OtherGenes
Amplification Peak 1	chr1	152145414	152515301	0.095277	0.240017	369887	PD42499a	gain	Match	0.990138	151888281	152511653	623373	10	0	1	PASS	1q21.3	NA	NA
Amplification Peak 1	chr1	152145414	152515301	0.095277	0.240017	369887	PD42502a	gain	Match	1	826681	248918428	248091748	10	0	1	PASS	1q21.3	NA	NA
Amplification Peak 1	chr1	152145414	152515301	0.095277	0.240017	369887	PD43762a	gain	Match	0.973578	152155187	152515302	360116	10	0	1	PASS	1q21.3	NA	NA
Amplification Peak 1	chr1	152145414	152515301	0.095277	0.240017	369887	PD45520a	gain	Match	1	143796144	155434057	11637914	10	0	1	PASS	1q21.3	NA	NA
Amplification Peak 1	chr1	152145414	152515301	0.095277	0.240017	369887	PD47218a	gain	Match	1	143544307	248918428	105374122	10	0	1	PASS	1q21.3	NA	NA
Amplification Peak 1	chr1	152145414	152515301	0.095277	0.240017	369887	PD47219a	gain	Match	1	143544307	200848197	57303891	10	0	1	PASS	1q21.3	NA	NA
Amplification Peak 1	chr1	152145414	152515301	0.095277	0.240017	369887	PD47228a	gain	Match	1	143544307	248918428	105374122	10	0	1	PASS	1q21.3	NA	NA
Amplification Peak 1	chr1	152145414	152515301	0.095277	0.240017	369887	PD47231a	gain	Match	1	9595737	248918428	239322692	10	0	1	PASS	1q21.3	NA	NA
Amplification Peak 1	chr1	152145414	152515301	0.095277	0.240017	369887	PD47237a	gain	Match	0.990138	152088019	152511653	423635	10	0	1	PASS	1q21.3	NA	NA
Amplification Peak 1	chr1	152145414	152515301	0.095277	0.240017	369887	PD48825a	gain	Match	1	143544307	210631251	67086945	10	0	1	PASS	1q21.3	NA	NA
Amplification Peak 2	chr8	55733701	56967261	2.0951e-07	0.14182	1233560	PD42499a	gain	Match	1	43356807	145054093	101697287	14	0	1	PASS	8q12.1	LYN,PLAG1	NA
Amplification Peak 2	chr8	55733701	56967261	2.0951e-07	0.14182	1233560	PD42502a	gain	Match	1	37831371	145054093	107222723	14	0	1	PASS	8q12.1	LYN,PLAG1	NA
Amplification Peak 2	chr8	55733701	56967261	2.0951e-07	0.14182	1233560	PD42514a	gain	Match	1	232977	145054093	144821117	14	0	1	PASS	8q12.1	LYN,PLAG1	NA
Amplification Peak 2	chr8	55733701	56967261	2.0951e-07	0.14182	1233560	PD43762a	gain	Match	1	232977	143932901	143699925	14	0	1	PASS	8q12.1	LYN,PLAG1	NA
Amplification Peak 2	chr8	55733701	56967261	2.0951e-07	0.14182	1233560	PD43763a	gain	Match	1	38788574	109691372	70902799	14	0	1	PASS	8q12.1	LYN,PLAG1	NA
Amplification Peak 2	chr8	55733701	56967261	2.0951e-07	0.14182	1233560	PD45520a	gain	Match	1	54720202	56967262	2247061	14	0	1	PASS	8q12.1	LYN,PLAG1	NA
Amplification Peak 2	chr8	55733701	56967261	2.0951e-07	0.14182	1233560	PD46984a	gain	Match	0.967603	55773665	56993153	1219489	14	0	1	PASS	8q12.1	LYN,PLAG1	NA
Amplification Peak 2	chr8	55733701	56967261	2.0951e-07	0.14182	1233560	PD47218a	gain	Match	1	46841160	61526170	14685011	14	0	1	PASS	8q12.1	LYN,PLAG1	NA
Amplification Peak 2	chr8	55733701	56967261	2.0951e-07	0.14182	1233560	PD47219a	gain	Match	0.577414	54629057	56445976	1816920	14	0	1	PASS	8q12.1	LYN,PLAG1	NA
Amplification Peak 2	chr8	55733701	56967261	2.0951e-07	0.14182	1233560	PD47220a	gain	Match	1	52642509	60281218	7638710	14	0	1	PASS	8q12.1	LYN,PLAG1	NA
Amplification Peak 2	chr8	55733701	56967261	2.0951e-07	0.14182	1233560	PD47228a	gain	Match	1	232977	145054093	144821117	14	0	1	PASS	8q12.1	LYN,PLAG1	NA
Amplification Peak 2	chr8	55733701	56967261	2.0951e-07	0.14182	1233560	PD47231a	gain	Match	1	43356807	145054093	101697287	14	0	1	PASS	8q12.1	LYN,PLAG1	NA
Amplification Peak 2	chr8	55733701	56967261	2.0951e-07	0.14182	1233560	PD48824a	gain	Match	1	50394144	63064118	12669975	14	0	1	PASS	8q12.1	LYN,PLAG1	NA
Amplification Peak 2	chr8	55733701	56967261	2.0951e-07	0.14182	1233560	PD48825a	gain	Match	1	37744590	145054093	107309504	14	0	1	PASS	8q12.1	LYN,PLAG1	NA
Amplification Peak 3	chr14	21514285	22495544	0.11491	0.119883	981259	PD42499a	gain	Match	1	19733284	24266893	4533610	5	0	1	FAIL	14q11.2	NA	NA
Amplification Peak 3	chr14	21514285	22495544	0.11491	0.119883	981259	PD43762a	gain	Match	0.572382	21924390	22486045	561656	5	0	1	FAIL	14q11.2	NA	NA
Amplification Peak 3	chr14	21514285	22495544	0.11491	0.119883	981259	PD47220a	gain	Match	1	19097559	22557706	3460148	5	0	1	FAIL	14q11.2	NA	NA
Amplification Peak 3	chr14	21514285	22495544	0.11491	0.119883	981259	PD47228a	gain	Match	1	19097559	30630553	11532995	5	0	1	FAIL	14q11.2	NA	NA
Amplification Peak 3	chr14	21514285	22495544	0.11491	0.119883	981259	PD48825a	gain	Match	0.387591	19097460	21894612	2797153	5	0	1	FAIL	14q11.2	NA	NA
Amplification Peak 4	chr19	39286459	39344697	0.052584	0.200058	58238	PD42499a	gain	Match	1	33002770	53742514	20739745	10	2	0.833333	FAIL	19q13.2	NA	NA
Amplification Peak 4	chr19	39286459	39344697	0.052584	0.200058	58238	PD42514a	gain	Match	1	22179817	42334150	20154334	10	2	0.833333	FAIL	19q13.2	NA	NA
Amplification Peak 4	chr19	39286459	39344697	0.052584	0.200058	58238	PD43763a	gain	Match	0.843953	36362085	39335609	2973525	10	2	0.833333	FAIL	19q13.2	NA	NA
Amplification Peak 4	chr19	39286459	39344697	0.052584	0.200058	58238	PD45520a	gain	No_match	No_match	No_match	No_match	No_match	10	2	0.833333	FAIL	19q13.2	NA	NA
Amplification Peak 4	chr19	39286459	39344697	0.052584	0.200058	58238	PD46984a	gain	Match	0.52482	39314133	40441844	1127712	10	2	0.833333	FAIL	19q13.2	NA	NA
Amplification Peak 4	chr19	39286459	39344697	0.052584	0.200058	58238	PD47218a	gain	Match	1	15419001	58572521	43153521	10	2	0.833333	FAIL	19q13.2	NA	NA
Amplification Peak 4	chr19	39286459	39344697	0.052584	0.200058	58238	PD47219a	gain	Match	1	8251001	58572521	50321521	10	2	0.833333	FAIL	19q13.2	NA	NA
Amplification Peak 4	chr19	39286459	39344697	0.052584	0.200058	58238	PD47220a	gain	Match	1	23250305	54219496	30969192	10	2	0.833333	FAIL	19q13.2	NA	NA
Amplification Peak 4	chr19	39286459	39344697	0.052584	0.200058	58238	PD47228a	gain	Match	1	38252951	39540014	1287064	10	2	0.833333	FAIL	19q13.2	NA	NA
Amplification Peak 4	chr19	39286459	39344697	0.052584	0.200058	58238	PD47231a	gain	Match	1	30443682	41677501	11233820	10	2	0.833333	FAIL	19q13.2	NA	NA
Amplification Peak 4	chr19	39286459	39344697	0.052584	0.200058	58238	PD47237a	gain	No_match	No_match	No_match	No_match	No_match	10	2	0.833333	FAIL	19q13.2	NA	NA
Amplification Peak 4	chr19	39286459	39344697	0.052584	0.200058	58238	PD48825a	gain	Match	1	34779458	43372824	8593367	10	2	0.833333	FAIL	19q13.2	NA	NA
Amplification Peak 5	chr20	46723906	64444167	0.097483	0.165749	17720261	PD42499a	gain	Match	0.990376	87623	64273629	64186007	14	0	1	PASS	20q13.33	GNAS,NFATC2,PTK6,SALL4	NA
Amplification Peak 5	chr20	46723906	64444167	0.097483	0.165749	17720261	PD42502a	gain	Match	0.98616	87623	64198926	64111304	14	0	1	PASS	20q13.33	GNAS,NFATC2,PTK6,SALL4	NA
Amplification Peak 5	chr20	46723906	64444167	0.097483	0.165749	17720261	PD42514a	gain	Match	0.990376	87623	64273629	64186007	14	0	1	PASS	20q13.33	GNAS,NFATC2,PTK6,SALL4	NA
Amplification Peak 5	chr20	46723906	64444167	0.097483	0.165749	17720261	PD43762a	gain	Match	0.990376	33396793	64273629	30876837	14	0	1	PASS	20q13.33	GNAS,NFATC2,PTK6,SALL4	NA
Amplification Peak 5	chr20	46723906	64444167	0.097483	0.165749	17720261	PD43763a	gain	Match	0.990376	39030742	64273629	25242888	14	0	1	PASS	20q13.33	GNAS,NFATC2,PTK6,SALL4	NA
Amplification Peak 5	chr20	46723906	64444167	0.097483	0.165749	17720261	PD45520a	gain	Match	0.990368	18142641	64273492	46130852	14	0	1	PASS	20q13.33	GNAS,NFATC2,PTK6,SALL4	NA
Amplification Peak 5	chr20	46723906	64444167	0.097483	0.165749	17720261	PD46984a	gain	Match	0.990368	39038505	64273492	25234988	14	0	1	PASS	20q13.33	GNAS,NFATC2,PTK6,SALL4	NA
Amplification Peak 5	chr20	46723906	64444167	0.097483	0.165749	17720261	PD47218a	gain	Match	0.990368	30399253	64273492	33874240	14	0	1	PASS	20q13.33	GNAS,NFATC2,PTK6,SALL4	NA
Amplification Peak 5	chr20	46723906	64444167	0.097483	0.165749	17720261	PD47219a	gain	Match	0.990368	87623	64273492	64185870	14	0	1	PASS	20q13.33	GNAS,NFATC2,PTK6,SALL4	NA
Amplification Peak 5	chr20	46723906	64444167	0.097483	0.165749	17720261	PD47220a	gain	Match	0.975362	46989955	64273629	17283675	14	0	1	PASS	20q13.33	GNAS,NFATC2,PTK6,SALL4	NA
Amplification Peak 5	chr20	46723906	64444167	0.097483	0.165749	17720261	PD47228a	gain	Match	0.990368	87623	64273492	64185870	14	0	1	PASS	20q13.33	GNAS,NFATC2,PTK6,SALL4	NA
Amplification Peak 5	chr20	46723906	64444167	0.097483	0.165749	17720261	PD47231a	gain	Match	0.990368	87623	64273492	64185870	14	0	1	PASS	20q13.33	GNAS,NFATC2,PTK6,SALL4	NA
Amplification Peak 5	chr20	46723906	64444167	0.097483	0.165749	17720261	PD47237a	gain	Match	0.459813	51791427	59939439	8148013	14	0	1	PASS	20q13.33	GNAS,NFATC2,PTK6,SALL4	NA
Amplification Peak 5	chr20	46723906	64444167	0.097483	0.165749	17720261	PD48824a	gain	Match	0.990376	33851231	64273629	30422399	14	0	1	PASS	20q13.33	GNAS,NFATC2,PTK6,SALL4	NA
Amplification Peak 6	chr21	33284076	33601196	0.014221	0.142132	317120	PD42502a	gain	Match	1	32316381	34097106	1780726	6	0	1	PASS	21q22.11	NA	NA
Amplification Peak 6	chr21	33284076	33601196	0.014221	0.142132	317120	PD42514a	gain	Match	1	9068512	46664392	37595881	6	0	1	PASS	21q22.11	NA	NA
Amplification Peak 6	chr21	33284076	33601196	0.014221	0.142132	317120	PD43763a	gain	Match	1	31685539	37505276	5819738	6	0	1	PASS	21q22.11	NA	NA
Amplification Peak 6	chr21	33284076	33601196	0.014221	0.142132	317120	PD47220a	gain	Match	0.959422	32393251	33588328	1195078	6	0	1	PASS	21q22.11	NA	NA
Amplification Peak 6	chr21	33284076	33601196	0.014221	0.142132	317120	PD47231a	gain	Match	0.968696	33294003	34142449	848447	6	0	1	PASS	21q22.11	NA	NA
Amplification Peak 6	chr21	33284076	33601196	0.014221	0.142132	317120	PD48824a	gain	Match	1	9068512	41243520	32175009	6	0	1	PASS	21q22.11	NA	NA
Deletion Peak 1	chr7	125378590	159345973	0.032896	0.195426	33967383	PD42514a	loss	Match	0.996684	193222	159233344	159040123	4	1	0.8	PASS	7q34	NA	EZH2,TRIM24,CNTNAP2,KMT2C
Deletion Peak 1	chr7	125378590	159345973	0.032896	0.195426	33967383	PD47218a	loss	Match	0.996684	100991128	159233344	58242217	4	1	0.8	PASS	7q34	NA	EZH2,TRIM24,CNTNAP2,KMT2C
Deletion Peak 1	chr7	125378590	159345973	0.032896	0.195426	33967383	PD47219a	loss	Match	0.996679	102772415	159233184	56460770	4	1	0.8	PASS	7q34	NA	EZH2,TRIM24,CNTNAP2,KMT2C
Deletion Peak 1	chr7	125378590	159345973	0.032896	0.195426	33967383	PD47220a	loss	No_match	No_match	No_match	No_match	No_match	4	1	0.8	PASS	7q34	NA	EZH2,TRIM24,CNTNAP2,KMT2C
Deletion Peak 1	chr7	125378590	159345973	0.032896	0.195426	33967383	PD47237a	loss	Match	0.979899	125948570	159233184	33284615	4	1	0.8	PASS	7q34	NA	EZH2,TRIM24,CNTNAP2,KMT2C
Deletion Peak 2	chr13	45520625	47935543	0.0024109	0.133957	2414918	PD42499a	loss	Match	1	19026300	102636451	83610152	11	0	1	PASS	13q14.13	NA	NA	CPB2, ESD, HTR2A, LCP1, ZC3H13, LRCH1, RUBCNL, ERICH6B, SPERT (or CBY2), LRRC63, SIAH3, CPB2-AS1, LINC00562, LINC00563, HTR2A-AS1, LINC01198, LINC01055
Deletion Peak 2	chr13	45520625	47935543	0.0024109	0.133957	2414918	PD42502a	loss	Match	1	19026300	99015707	79989408	11	0	1	PASS	13q14.13	NA	NA	CPB2, ESD, HTR2A, LCP1, ZC3H13, LRCH1, RUBCNL, ERICH6B, SPERT (or CBY2), LRRC63, SIAH3, CPB2-AS1, LINC00562, LINC00563, HTR2A-AS1, LINC01198, LINC01055
Deletion Peak 2	chr13	45520625	47935543	0.0024109	0.133957	2414918	PD42514a	loss	Match	1	19026300	114325924	95299625	11	0	1	PASS	13q14.13	NA	NA	CPB2, ESD, HTR2A, LCP1, ZC3H13, LRCH1, RUBCNL, ERICH6B, SPERT (or CBY2), LRRC63, SIAH3, CPB2-AS1, LINC00562, LINC00563, HTR2A-AS1, LINC01198, LINC01055
Deletion Peak 2	chr13	45520625	47935543	0.0024109	0.133957	2414918	PD43763a	loss	Match	1	19026300	75857915	56831616	11	0	1	PASS	13q14.13	NA	NA	CPB2, ESD, HTR2A, LCP1, ZC3H13, LRCH1, RUBCNL, ERICH6B, SPERT (or CBY2), LRRC63, SIAH3, CPB2-AS1, LINC00562, LINC00563, HTR2A-AS1, LINC01198, LINC01055
Deletion Peak 2	chr13	45520625	47935543	0.0024109	0.133957	2414918	PD45520a	loss	Match	1	19026300	114325924	95299625	11	0	1	PASS	13q14.13	NA	NA	CPB2, ESD, HTR2A, LCP1, ZC3H13, LRCH1, RUBCNL, ERICH6B, SPERT (or CBY2), LRRC63, SIAH3, CPB2-AS1, LINC00562, LINC00563, HTR2A-AS1, LINC01198, LINC01055
Deletion Peak 2	chr13	45520625	47935543	0.0024109	0.133957	2414918	PD47218a	loss	Match	1	19026375	114325924	95299550	11	0	1	PASS	13q14.13	NA	NA	CPB2, ESD, HTR2A, LCP1, ZC3H13, LRCH1, RUBCNL, ERICH6B, SPERT (or CBY2), LRRC63, SIAH3, CPB2-AS1, LINC00562, LINC00563, HTR2A-AS1, LINC01198, LINC01055
Deletion Peak 2	chr13	45520625	47935543	0.0024109	0.133957	2414918	PD47219a	loss	Match	1	19026300	70107517	51081218	11	0	1	PASS	13q14.13	NA	NA	CPB2, ESD, HTR2A, LCP1, ZC3H13, LRCH1, RUBCNL, ERICH6B, SPERT (or CBY2), LRRC63, SIAH3, CPB2-AS1, LINC00562, LINC00563, HTR2A-AS1, LINC01198, LINC01055
Deletion Peak 2	chr13	45520625	47935543	0.0024109	0.133957	2414918	PD47220a	loss	Match	0.543237	45580614	46892487	1311874	11	0	1	PASS	13q14.13	NA	NA	CPB2, ESD, HTR2A, LCP1, ZC3H13, LRCH1, RUBCNL, ERICH6B, SPERT (or CBY2), LRRC63, SIAH3, CPB2-AS1, LINC00562, LINC00563, HTR2A-AS1, LINC01198, LINC01055
Deletion Peak 2	chr13	45520625	47935543	0.0024109	0.133957	2414918	PD47231a	loss	Match	1	19026300	95587481	76561182	11	0	1	PASS	13q14.13	NA	NA	CPB2, ESD, HTR2A, LCP1, ZC3H13, LRCH1, RUBCNL, ERICH6B, SPERT (or CBY2), LRRC63, SIAH3, CPB2-AS1, LINC00562, LINC00563, HTR2A-AS1, LINC01198, LINC01055
Deletion Peak 2	chr13	45520625	47935543	0.0024109	0.133957	2414918	PD47237a	loss	Match	1	38359377	87678272	49318896	11	0	1	PASS	13q14.13	NA	NA	CPB2, ESD, HTR2A, LCP1, ZC3H13, LRCH1, RUBCNL, ERICH6B, SPERT (or CBY2), LRRC63, SIAH3, CPB2-AS1, LINC00562, LINC00563, HTR2A-AS1, LINC01198, LINC01055
Deletion Peak 2	chr13	45520625	47935543	0.0024109	0.133957	2414918	PD48824a	loss	Match	1	19026300	114325924	95299625	11	0	1	PASS	13q14.13	NA	NA	CPB2, ESD, HTR2A, LCP1, ZC3H13, LRCH1, RUBCNL, ERICH6B, SPERT (or CBY2), LRRC63, SIAH3, CPB2-AS1, LINC00562, LINC00563, HTR2A-AS1, LINC01198, LINC01055
Deletion Peak 3	chr19	1	4661880	0.0024109	0.411208	4661879	PD42514a	loss	Match	0.939642	281383	5729932	5448550	8	0	1	FAIL	19p13.3	NA	STK11,TCF3
Deletion Peak 3	chr19	1	4661880	0.0024109	0.411208	4661879	PD45520a	loss	Match	0.917431	281468	4558419	4276952	8	0	1	FAIL	19p13.3	NA	STK11,TCF3
Deletion Peak 3	chr19	1	4661880	0.0024109	0.411208	4661879	PD46984a	loss	Match	0.939642	281383	29563966	29282584	8	0	1	FAIL	19p13.3	NA	STK11,TCF3
Deletion Peak 3	chr19	1	4661880	0.0024109	0.411208	4661879	PD47218a	loss	Match	0.939624	281468	15404105	15122638	8	0	1	FAIL	19p13.3	NA	STK11,TCF3
Deletion Peak 3	chr19	1	4661880	0.0024109	0.411208	4661879	PD47219a	loss	Match	0.939624	281468	8147532	7866065	8	0	1	FAIL	19p13.3	NA	STK11,TCF3
Deletion Peak 3	chr19	1	4661880	0.0024109	0.411208	4661879	PD47220a	loss	Match	0.939643	281376	23232438	22951063	8	0	1	FAIL	19p13.3	NA	STK11,TCF3
Deletion Peak 3	chr19	1	4661880	0.0024109	0.411208	4661879	PD47231a	loss	Match	0.86373	281468	4308072	4026605	8	0	1	FAIL	19p13.3	NA	STK11,TCF3
Deletion Peak 3	chr19	1	4661880	0.0024109	0.411208	4661879	PD48824a	loss	Match	0.939624	281468	12701894	12420427	8	0	1	FAIL	19p13.3	NA	STK11,TCF3
