# Supplementary material for: The molecular cartography of malignant and benign sebaceous tumours
Source: Nat Commun. 2025 Dec 19;17:14. doi: 10.1038/s41467-025-66584-0 (PMC12764876; doi:10.1038/s41467-025-66584-0)
Supplement: Supplementary file 15 — Supplementary Data 11 [file 41467_2025_66584_MOESM15_ESM.xlsx]

## Sheet: Legend
Supplementary Data 11 – GISTIC2 – Broad deleted/amplified regions by subtype in sebaceous tumours.
Columns:
Chromosome.Arm: The affected chromosome arm;
copynumber: Whether GISTIC2.0 call the wide peak region gain or loss;
ascat_match: Number of samples where there is a concordance between ASCAT and GISTIC2.0;
gistic_total: Number of samples where GISTIC2.0 found the event;
proportion_match: Proportion of concordance between ASCAT and GISTIC2.0;
residual_qval: The q-value of the peak region after removing (peeling off) amplifications or deletions that overlap other, more significant peak regions in the same chromosome;
gistic_freq: Freqency of the aberrations into the ST subtype.
Sheets:
Arm_SA: GISTIC2.0 broad regions deletions/gains for sebaceous adenomas;
Arm_SM: GISTIC2.0 broad regions deletions/gains for sebaceomas;
Arm_SC-E: GISTIC2.0 broad regions deletions/gains for extra-ocular sebaceous carcinomas;
Arm_SC-O: GISTIC2.0 broad regions deletions/gains for peri-ocular sebaceous carcinomas.

## Sheet: Arm_SA
# WARNING: under-powered analysis due to low broad event frequency

## Sheet: Arm_SM
Chromosome.Arm	copynumber	ascat_match	gistic_total	proportion_match	residual_qval	gistic_freq	PD42172a	PD42172d	PD42490d	PD42490e	PD42490g	PD42492a	PD42517a	PD42517c	PD42518a	PD42526a	PD42527a	PD42530a	PD42538a	PD42539a	PD42544c	PD42552a	PD42557a	PD42559a	PD43741a	PD43742a	PD43744a	PD43745a	PD43746a	PD43747a	PD43749a	PD43751a	PD43755a	PD43757a	PD43758a	PD43760a	PD43761a	PD43858a	PD43858c	PD43859c	PD43873a	PD43876a	PD43877f	PD43878a	PD43878c	PD43878e	PD43878f	PD43883a	PD43887e
1q	gain	3	3	1	0.00553	0.04	0	0	0	0	0.614	0	0	0	0	0	0	0	0	0.554	0	0	0	0	0	0	0.544	0	0	0	0	0	0	0	0	0	0	0	0	0	0	0	0	0	0	0	0	0	0
9p	gain	4	4	1	0.000241	0.06	0	0	0	0	0	0	0	0	0	0.727	0	0	0	0	0.459	0	0	0	0	0	0	0	0	0	0	0	0	0	0	0	0	0	0	0	0	0	0	0	0	0	0	0	0
9q	gain	4	4	1	0.000152	0.06	0	0	0	0	0	0	0	0	0	0.727	0	0	0	0	0.459	0	0	0	0	0	0	0	0	0	0	0	0	0	0	0	0	0	0	0	0	0	0	0	0	0	0	0	0
12p	gain	3	3	1	0.0139	0.04	0.861	0	0	0	0	0	0	0	0	0	0	0	0	0	0	0	0	0.707	0	0	0	0	0	0	0	0	0	0	0	0	0	0	0	0.96	0	0	0	0	0	0	0	0	0
12q	gain	4	4	1	0.000152	0.06	0.861	0	0	0	0	0	0	0	0	0	0	0	0	0	0	0	0	0.707	0	0	0	0	0	0	0	0	0	0	0	0	0	0	0	0.96	0	0	0	0	0	0	0	0	0
[truncated: 25 more columns]

## Sheet: Arm_SC-E
Chromosome.Arm	copynumber	ascat_match	gistic_total	proportion_match	residual_qval	gistic_freq	PD42178d	PD42480a	PD42486a	PD42490i	PD42493a	PD42532a	PD42542a	PD43399a	PD43765a	PD43766a	PD43767a	PD43768a	PD43769a	PD43771a	PD43856a	PD43877a	PD43887w	PD43887x	PD43887y	PD43898a	PD43907a	PD43908g	PD43910g	PD43910i	PD45521a	PD47210a	PD47214a	PD47216a	PD47229a	PD47233a	PD47236a	PD47240c	PD48815a	PD48816a	PD48818a	PD48819a
1p	gain	7	7	1	0.000163	0.19	0	0	0	0	0	0	0	0.3	0	1.222	0	0	0	0	0	0	0	0	0	0	0	0	0	0	0.361	0	0.774	0.408	0	0.532	0	0	1.591	0	0	0
1q	gain	6	7	0.857143	0.000243	0.19	0	0	0	0	0	0.342	0	0.3	0	1.222	0	0	0	0	0	0	0	0	0	0	0	0	0	0	0.361	0	0.774	0.408	0	0.532	0	0	0	0	0	0
20p	gain	8	9	0.888889	0.000304	0.25	0	0	0	0	0.455	0	0.572	0.74	0	0.658	0	0	0	0	0	0	0.331	0	0	0	0	0	0	0.777	0	0	0.823	0.358	0	0.96	0	0	0	0	0	0
20q	gain	8	9	0.888889	0.000163	0.25	0	0	0	0	0.455	0	0.572	0.74	0	0.658	0	0	0	0	0	0	0.331	0	0	0	0	0	0	0.777	0	0	0.823	0.358	0	0.96	0	0	0	0	0	0
17p	loss	7	7	1	0.0541	0.19	0	-0.479	0	0	0	0	0	0.405	0	0	0	0	-0.373	0	0	0	-0.449	0	0	0	0	0	0	0	0	-0.259	0	-0.444	0	-0.722	0	0	0	0	0	-0.395

## Sheet: Arm_SC-O
Chromosome.Arm	copynumber	ascat_match	gistic_total	proportion_match	residual_qval	gistic_freq	PD42499a	PD42502a	PD42514a	PD43762a	PD43763a	PD45520a	PD46984a	PD47218a	PD47219a	PD47220a	PD47228a	PD47231a	PD47237a	PD48824a	PD48825a
1q	gain	8	8	1	0.000783	0.53	0.621	0.765	0	0.524	0	0	0	0.342	0	0	0.423	0.298	0.828	0	0.368
8p	gain	3	6	0.5	0.0312	0.4	0.883	0	0.795	0.612	-0.428	-0.731	-0.392	0	0.315	0.83	0.404	0.22	0	-0.791	0
8q	gain	10	11	0.909091	1.12e-06	0.73	1.576	0.859	0.795	0.612	0.79	-0.404	0	0	0.315	1.508	0.404	0.768	0	3.657	0.53
19p	gain	5	6	0.833333	0.0671	0.4	0.437	0	0.821	0	0	1.113	-0.326	0	0.593	-0.432	0	0.644	0.293	0	0
19q	gain	5	7	0.714286	0.00727	0.47	0.437	0	0.419	0	0	0.381	-0.326	0.825	0.593	0.33	0	0	0.293	0	0
20p	gain	11	11	1	1.74e-05	0.73	1.084	1.589	1.638	1.394	0	0	0.275	0	1.192	0.298	0.675	0.524	1.074	0.844	0
20q	gain	13	13	1	1.26e-08	0.87	1.084	1.589	1.638	1.394	0	0.883	0.275	1.228	1.192	0.298	0.675	0.524	1.074	0.844	0
4p	loss	7	7	1	0.0856	0.47	-0.645	-0.9	-1.293	0	0	0	-0.26	0	0.252	-0.423	0	-0.546	-0.652	0	0
4q	loss	8	8	1	0.0151	0.53	-0.645	-0.9	-1.293	0	-0.335	0	-0.26	0	-0.796	-0.423	0	-0.546	0	0	0
13q	loss	8	8	1	0.00792	0.53	-0.653	-0.811	-0.754	0	0	-0.371	0	-0.428	0	-0.669	0.497	-0.557	1.23	-0.79	0
